# Supplementary material for: In silico regulatory analysis for exploring human disease progression
Source: Biol Direct. 2008 Jun 18;3:24. doi: 10.1186/1745-6150-3-24 (PMC2464594; doi:10.1186/1745-6150-3-24)
Supplement: Additional file 2 — This file contains several sub-folders. The folder "Classifier Results" contains the SVM predictions for all TFs in this study as well as a list of classifiers and their associated performance measures. The new predictions for all TFs are also available for query and download on our website[30]. The folder "Literature_curated_targets" contains the known TF-target interactions taken from databases and the literature. Any interactions manually curated from primary literature are listed, and the Pubmed ID of the article used is given. All files are annotated so as to be self explainatory or have an accompanying Readme file. [file 1745-6150-3-24-S2.zip]

Archive with 16 entries (12 files):
- Classifier Results/
- Classifier Results/TF_classifier_performance.xls
- Literature_curated_targets/
- Literature_curated_targets/Excel and Text files giving known targets/
- Literature_curated_targets/Excel and Text files giving known targets/Human Binding Data Parsed from Databases.xls
- Literature_curated_targets/Excel and Text files giving known targets/Manually Curated Human Targets.txt
- Literature_curated_targets/Excel and Text files giving known targets/notes_on_TF_names.doc
- Literature_curated_targets/Matlab Matrix of Known Targets (positives)/
- Literature_curated_targets/Matlab Matrix of Known Targets (positives)/HumanKnownBindingInteractions.mat
- Literature_curated_targets/Matlab Matrix of Known Targets (positives)/Readme_Matfile.txt
- Wt1_known_targets.txt
- Wt1_predicted_targets.txt
- Wt1_20_Targets.xls
- Wt1_known_targets_and_references.xls
- Classifier Results/human_data.zip
- Classifier Results/Readme.txt
