# Supplementary material for: In silico regulatory analysis for exploring human disease progression
Source: Biol Direct. 2008 Jun 18;3:24. doi: 10.1186/1745-6150-3-24 (PMC2464594; doi:10.1186/1745-6150-3-24)
Supplement: Additional file 2 — This file contains several sub-folders. The folder "Classifier Results" contains the SVM predictions for all TFs in this study as well as a list of classifiers and their associated performance measures. The new predictions for all TFs are also available for query and download on our website[30]. The folder "Literature_curated_targets" contains the known TF-target interactions taken from databases and the literature. Any interactions manually curated from primary literature are listed, and the Pubmed ID of the article used is given. All files are annotated so as to be self explainatory or have an accompanying Readme file. [file 1745-6150-3-24-S2.zip › Classifier Results/TF_classifier_performance.xls]

## Sheet: TF_names
TF name	Classifier Accuracy	Classifier PPV
ZNFN1A1	0.42	0
ISGF3G	0.4923	0.4967
CDX2	0.3586	0.4082
CEBPA	0.6408	0.6384
CEBPB	0.6493	0.6385
CEBPD	0.6038	0.6753
CEBPG	0.459	0.4783
KLF1	0.4364	0.4638
DCD	0.48	0.2
KLF6	0.46	0
CREB1	0.6006	0.6026
ATF2	0.5617	0.5625
CREM	0.4486	0.469
CRX	0.6817	0.8222
DBP	0.55	0.5378
E2F4	0.6164	0.6179
EBF	0.734	0.6687
EGR1	0.5167	0.5152
ELF1	0.4933	0.325
ELK1	0.4831	0.4962
NR2F6	0.42	0.4528
ESR1	0.4529	0.2583
ESRRA	0.4125	0
ETS1	0.4929	0.4915
ETS2	0.4725	0.478
ETV4	0.4325	0.4507
FGF9	0.405	0
ATF6	0.5964	0.562
FOXF1	0.4562	0
FOXJ1	0.4175	0
FOXM1	0.4972	0.5036
FLI1	0.4914	0.4975
NR5A2	0.46	0.482
NR5A1	0.4644	0.4704
GATA1	0.605	0.6107
GATA2	0.4271	0.4518
GATA3	0.373	0.3777
GATA4	0.5108	0.3
GATA6	0.519	0.5223
GLI1	0.642	0.6029
HYPB	0.5787	0.5573
NR3C1	0.5517	0.5686
HIF1A	0.4525	0
FOXA1	0.415	0.4467
FOXA2	0.524	0.5232
FOXA3	0.4213	0
HNF4A	0.5913	0.5933
ONECUT1	0.6021	0.6094
HOXA5	0.3663	0
HSF1	0.4583	0.4775
IRF8	0.45	0
IPF1	0.4792	0.29
IRF1	0.5571	0.5893
IRF2	0.5219	0.5146
IRF3	0.4288	0
IRF4	0.4363	0
AR	0.4164	0.4448
ARNT	0.4487	0
SMAD3	0.4543	0.4754
SMAD4	0.4575	0
MAZ	0.48	0.4763
MEF2A	0.6085	0.6246
MITF	0.5819	0.571
MYB	0.5325	0.533
MYC	0.6726	0.6687
MYOD1	0.4925	0.1883
ATF1	0.5073	0.4768
NF1	0.5797	0.5753
NFATC1	0.525	0.5195
NFATC2	0.4873	0.4942
NFE2	0.408	0.4393
NFIC	0.5628	0.6282
NRF1	0.4537	0
YBX1	0.3738	0
LEF1	0.464	0.4765
KLF13	0.4387	0
POU1F1	0.678	0.6183
POU2F1	0.6129	0.7123
POU2F2	0.6331	0.6218
POU5F1	0.671	0.6614
PPARA	0.4213	0.4482
REL	0.6661	0.6101
RELA	0.5006	0.5045
REST	0.4443	0.461
RFX1	0.579	0.5528
BCL6	0.43	0
SOX2	0.6165	0.6136
SOX9	0.5442	0.5499
SP1	0.5356	0.5361
SP3	0.5081	0.5067
SPI1	0.5886	0.6101
SPIB	0.4325	0
SREBF2	0.4406	0.4633
SRF	0.6342	0.7025
STAT1	0.5235	0.5278
STAT3	0.5761	0.5551
STAT4	0.4	0
STAT5A	0.4375	0
STAT5B	0.4375	0
STAT6	0.5875	0.5611
TBP	0.5323	0.547
TCF4	0.4392	0.0792
TCF1	0.5744	0.5768
TFAP2A	0.4942	0.4931
NR2F1	0.5884	0.6377
NR2F2	0.6186	0.6122
TITF1	0.445	0.4696
TP53	0.5446	0.5465
USF1	0.5291	0.5242
USF2	0.4075	0
VDR	0.3555	0.33
WT1	0.6803	0.7514
YY1	0.5429	0.6177
ZNF42	0.3837	0
ZNF148	0.408	0.4387
NANOG	0.6119	0.6126
FOSL1	0.459	0.471
RUNX2	0.525	0.5211
AP1	0.5943	0.5935
AhR-Arnt	0.4507	0.4685
C-EBP	0.5973	0.5738
CACCC-bindingfactor	0.497	0.5028
E2F	0.6417	0.6769
E47	0.4213	0
ESE	0.6167	0.6623
FXR-RXR	0.5594	0.5509
Fra-2	0.4967	0.375
GABP	0.2857	0.3477
HFH-8	0.653	0.6004
HMG	0.3829	0.4248
ISGF2	0.577	0.561
KU	0.372	0.4065
LXR-RXR	0.5744	0.5551
NF-BA1	0.616	0.5879
NF-kappaB	0.5456	0.5434
NFAT	0.4	0.406
NFY	0.5372	0.5384
NFkappaB	0.5506	0.5324
NuclearFactorsTcell	0.5082	0.5081
PAX	0.2829	0.355
PPAR-alphaARXR-alpha	0.66	0.9067
PPARgamma-RXRalpha	0.4838	0
RARalpha	0.645	0.6132
RARalpha-XRalpha	0.4918	0.496
RARbeta	0.5088	0.5092
RBP-Jkappa	0.459	0.4782
RXRalpha	0.4625	0.474
RetinoidR	0.581	0.582
SREBP	0.4315	0.3319
T3R	0.6678	0.6711
TCF	0.4592	0.0542
USF1-USF2	0.4163	0
VDRalpha-RXRalpha	0.6592	0.7868
