# Supplementary material for: In silico regulatory analysis for exploring human disease progression
Source: Biol Direct. 2008 Jun 18;3:24. doi: 10.1186/1745-6150-3-24 (PMC2464594; doi:10.1186/1745-6150-3-24)
Supplement: Additional file 2 — This file contains several sub-folders. The folder "Classifier Results" contains the SVM predictions for all TFs in this study as well as a list of classifiers and their associated performance measures. The new predictions for all TFs are also available for query and download on our website[30]. The folder "Literature_curated_targets" contains the known TF-target interactions taken from databases and the literature. Any interactions manually curated from primary literature are listed, and the Pubmed ID of the article used is given. All files are annotated so as to be self explainatory or have an accompanying Readme file. [file 1745-6150-3-24-S2.zip › Literature_curated_targets/Excel and Text files giving known targets/Human Binding Data Parsed from Databases.xls]

## Sheet: Data7Final_Polished
TF_ID_from_source	Best Mapping to Entrez Gene ID (otherwise best gene name selected)	Target_ID_from_source	Best Mapping to Entrez GeneID
	This is the Identifier used in the Matlab file and on our web server		This is the Identifier used in the Matlab file and on our web server
Zta	Zta	MMP1	4312
ZNF174	7727	PDGFB	5155
zif268	1958	VAMP2	6844
Zf9	1316	LTC4S	4056
Zf9	1316	TGFB1	7040
Zf9	1316	TGFBR1	7046
Zf9	1316	TGFBR2	7048
ZF2	10782	G000419	3050
ZF1	ZF1	G000419	3050
ZEB	6935	IL2	3558
ZBP89	7707	MMP3	4314
ZBP89	7707	GAST	2520
ZBP89	7707	VIM	7431
ZBP89	7707	p21WAF1	1026
ZBP89	7707	CD11b	3684
YY1	7528	p53	7157
YY1	7528	DYS	1756
YY1	7528	GM-CSF	1437
YY1	7528	DBH	1621
YY1	7528	c-fos	2353
YY1	7528	GLOB-E	3046
YY1	7528	TOP3A	7156
YY1	7528	CR2	1380
YY1	7528	GAA	2548
YY1	7528	IFNG	3458
YY1	7528	NR3C1	2908
YY1	7528	PCNA	5111
YY1	7528	STAR	6770
YY1	7528	TF	7018
YY1	7528	G000531	15731
YY1	7528	G001134	6834
YY1	7528	G000306	3444
YY1	7528	CDC25C	995
YY1	7528	CETP	1071
y-gamma	y-gamma	FCGR1A	2209
y-gamma	y-gamma	WARS	7453
YB-1b	4904	COL1A1	1277
YB-1	4904	ABCB1	5243
YB-1	4904	p53	7157
YB-1	4904	MMP2	4313
XW,V	XW,V	HLA-DRA	3122
X2BP	X2BP	HLA-DPB1	3115
X2BP	X2BP	HLA-DRA	3122
X2BP	X2BP	HLA-DRB4	3126
WT-1	7490	BCL2	596
WT1	7490	IGF-II	3481
WT1	7490	ABCB1	5243
WT1	7490	AREG	374
WT1	7490	CCNE1	898
WT1	7490	EGFR	1956
WT1	7490	FOXD1	2297
WT1	7490	INSR	3643
WT1	7490	MDK	4192
WT1	7490	MYB	4602
WT1	7490	PDGFA	5154
WT1	7490	SRY	6736
WT1	7490	TERT	7015
WT1	7490	WIT-1	51352
WT1	7490	G001118	25718
v-erbA/RXR	v-erbA/RXR	MPO	4353
VDR/RXRalpha	VDRalpha/RXRalpha	CYP24A1	1591
VDR/RXR	VDRalpha/RXRalpha	RARB	5915
VDR/RXR	VDRalpha/RXRalpha	CDKN1A	5063
VDR/RXR	VDRalpha/RXRalpha	IL2	3558
VDR/RXR	VDRalpha/RXRalpha	PLAT	5327
VDR	7421	PTH	5741
VDR	7421	CYP24	1591
VDR	7421	GH	2688
VDR	7421	IGFBP3	3486
VDR	7421	p21WAF1	1026
VDR	7421	BGLAP	632
VDR	7421	CASR	846
VDR	7421	PLCG1	5335
VDR	7421	PTHLH	5744
VDR	7421	RARB	5915
VAF	VAF	G1P2	9636
VAF	VAF	IFIT1	3434
VAF	VAF	IFNB1	3456
USF-VP16	USF-VP16	BRCA2	675
USF44	USF44	APP	351
USF43/USF44	USF43/USF44	APP	351
USF43	USF43	APP	351
USF2a	7392	APOC3	345
USF2	7392	apoAII	336
USF2	7392	APC	324
USF2	7392	FMR1	2332
USF-1:USF-2	USF1/USF2	apoCIII	345
USF1/USF2a	USF1/USF2	APOA2	336
USF1/USF2	USF1/USF2	ABCA1	19
USF1/USF2	USF1/USF2	AVP	551
USF-1	7391	ADH2	125
USF-1	7391	ISG20	3669
USF-1	7391	MHC2TA	4261
USF-1	7391	OGN	4969
USF1	7391	apoCIII	345
USF1	7391	CYP3A4	1576
USF1	7391	TOP3A	7156
USF1	7391	ABCA1	19
USF1	7391	AGT	183
USF1	7391	APC	324
USF1	7391	BRCA2	675
USF1	7391	CR2	1380
USF1	7391	FMR1	2332
USF1	7391	MS4A1	931
USF1	7391	SLC19A1	6573
USF1	7391	TRIM25	7706
USF1	7391	G000739	24367
USF1	7391	G001017	1048
USF1	7391	G002521	3214
USF1	7391	G000752	24451
USF	7391	ALDOA	226
USF	7391	APEX1	328
USF	7391	APP	351
USF	7391	CCNB1	891
USF	7391	CCND1	595
USF	7391	CD2	914
USF	7391	CEACAM1	634
USF	7391	CEBPA	1050
USF	7391	CGA	1081
USF	7391	CTSD	1509
USF	7391	DUSP1	1843
USF	7391	EIF4E	1977
USF	7391	FGG	2266
USF	7391	HMOX1	3162
USF	7391	IFNG	3458
USF	7391	IGH@	3492
USF	7391	PTPRF	5792
USF	7391	SERPINE1	5054
UREB1	10075	CCL4	6351
URE3BP	URE3BP	APOE	348
UEF-4	UEF-4	uPA	5328
UEF-2	UEF-2	uPA	5328
UEF-1	UEF-1	uPA	5328
TxREF	TxREF	IL-2	3558
TUBF	TUBF	CA-ACT	58
TTF-1	7080	DIO2	1734
TTF-1	7080	TPO	7173
TSEB	TSEB	CGA	1081
TREF2	TREF2	TFREC	7037
TREF1	TREF1	TFREC	7037
TRbeta/RXRbeta	TR/RXR	FASN	2194
TRalpha/RXR	TR/RXR	MPO	4353
TRAC	28755	TFRC	7037
TR4	7182	LHCGR	3973
TR2-11	7181	G000189	226
TR2	TR2	ALDOA	226
TR2	TR2	RARB	5915
TLTF	TLTF	ARF3	377
TINF	TINF	PDGFB	5155
THRbeta	THRbeta	SERPINC1	462
THRalpha	THRalpha	SERPINC1	462
TGT3	TGT3	apoB	338
TGP	7047	COL1A1	1277
Tf-LF2	Tf-LF2	Tf	7018
Tf-LF1	Tf-LF1	AT3	462
Tf-LF1	Tf-LF1	apoAII	336
Tf-LF1	Tf-LF1	TF	7018
TFII-I	2969	c-fos	2353
TFII-I	2969	G000393	6957
TFII-I	2969	G000486	14281
TFIID	6908	Tf	7018
TFIID	6908	ADH1A	124
TFIID	6908	ADH1C	126
TFIID	6908	GYPB	2994
TFIID	6908	HSPA1B	3304
TFIID	6908	XDH	7498
TFIIB	2959	BCL2A1	597
TFIIA	2957	HBB	3043
TFEB	7942	IGH@	3492
TFE3	7030	IGH@	3492
TFE3	7030	MS4A1	931
TFE3	7030	SERPINE1	5054
TFE3	7030	G001014	14131
TFE3	7030	G002026	18969
TFAP4	7023	PENK	5179
TFAP4	7023	MT-IIA	4502
TFAP2A	7020	Ache	43
TFAP2A	7020	BCL2	596
TFAP2A	7020	CD82	3732
TFAP2A	7020	COL1A1	1277
TFAP2A	7020	CR2	1380
TFAP2A	7020	DRD1	1812
TFAP2A	7020	HSPB1	3315
TFAP2A	7020	IVL	3713
TFAP2A	7020	MXI1	4601
TFAP2A	7020	NR3C1	2908
TFAP2A	7020	PENK	5179
TFAP2A	7020	PIM1	5292
TFAP2A	7020	SLC25A5	292
TFAP2A	7020	ODC	4953
TFAP2A	7020	MT-IIA	4502
TFAP2A	7020	GH	2688
TFAP2A	7020	FN	2335
TFAP2A	7020	CDKN1A	5063
TFAP2A	7020	CEACAM1	634
TFAP2A	7020	CGA	1081
TFAP2A	7020	CGB	1082
TFAP2A	7020	CHRNA3	1136
TFAP2A	7020	DBH	1621
TFAP2A	7020	HMOX1	3162
TFAP2A	7020	HSD17B1	3292
TFAP2A	7020	IFNG	3458
TFAP2A	7020	IGH@	3492
TFAP2A	7020	KRT14	3861
TFAP2A	7020	ME3	10873
TFAP2A	7020	MMP2	4313
TFAP2A	7020	NPY	4852
TFAP2A	7020	NQO1	1728
TFAP2A	7020	PDHA1	5160
TFAP2A	7020	PLAUR	5329
TFAP2A	7020	PVR	5817
TFAP2A	7020	SOD2	6648
TFAP2A	7020	TGFA	7039
TFAP2A	7020	VEGF	7422
TFAP2A	7020	TFAP2A	7020
TFAP2A	7020	ADM	133
TFAP2A	7020	apoB	338
TFAP2A	7020	GFAP	2670
TFAP2A	7020	MIP	4284
TFAP2A	7020	c-jun	3725
TFAP2A	7020	c-myc	4609
TFAP2A	7020	CRE-BP1	1386
TFAP2A	7020	cycB1	891
TFAP2A	7020	G001741	81686
TFAP2A	7020	G000561	14972
TFAP2A	7020	G000390	6955
Tel-2a	51513	SPRR2A	6700
Tel-2a	51513	transferrinreceptor	7037
Tel-2a	51513	G002938	16691
TEF	7008	MYH7	4625
TEF	7008	MYH6	4624
TEF	7008	ACTA1	58
TEAD3	7005	CSH2	1443
TEAD1	7003	CSH2	1443
TCF7L2	6934	cycD1	595
Tcf4	6925	IL8	3576
TCF4	6925	MMP-7	4316
TCF4	6925	TCF7	6932
TCF4	6925	G000221	4609
TCF4	6925	G001636	8061
TCF-1	TCF	G001435	925
TCF1	TCF	CYP3A4	1576
TCF	TCF	c-fos	2353
TCF	TCF	DKK1	22943
TCF	TCF	cd3e	916
TCF	TCF	FGF20	26281
Tbx5:Nkx25	Tbx5:Nkx25	ANF	4878
TBX5	6910	ANF	4878
TBX5	6910	G001708	20997
TBX2	6909	G010124	18157
TBP	6908	hsp70	3312
TBP	6908	DHFR	1719
TBP	6908	ALAS2	212
TBP	6908	BCL2	596
TBP	6908	BCL2A1	597
TBP	6908	F8	2157
TBP	6908	HBB	3043
TBP	6908	LPL	4023
TBP	6908	PTGS2	5743
TBP	6908	SCGB1A1	7356
TBP	6908	G002920	7039
TBP	6908	G000459	11486
TBP	6908	G001055	25714
TBP	6908	G000353	632
TBP	6908	G000286	3303
TBP	6908	G000595	19951
TBP	6908	G001058	16362
TBP	6908	G000267	2670
TBP	6908	G000413	26827
TBF	TBF	LAT	27040
TATA-box	TATA-box	ACTC	70
TAL-1	6886	PTPRF	5792
T3R-beta1	T3R	TSHB	7252
T3R-beta1	T3R	EGFR	1956
T3R-beta	T3R	MYH6	4624
T3Rbeta	T3R	APOC2	344
T3R-alpha	T3R	CS-B	1442
T3R-alpha	T3R	G000711	54229
T3R	T3R	APOA1	335
T3R	T3R	APOC3	345
T3R	T3R	INS	3630
STAT-91	STAT-91	KRT17	3872
STAT6	6778	CD40	958
STAT6	6778	FCER2	2208
STAT6	6778	HSD3B1	3283
STAT6	6778	SELE	6401
Stat6	6778	SELP	6403
STAT6	6778	G003228	4988
STAT6	6778	G002727	3566
STAT6	6778	G005068	246
STAT5B	6777	OSM	5008
STAT5B	6777	p21WAF1	1026
STAT5B	6777	G005174	12702
STAT5B	6777	cyclinD1	595
STAT5B	6777	bclx	598
STAT5B	6777	rab19	19331
STAT5B	6777	0-44homologue2	70456
STAT5B	6777	nurr2	18227
STAT5B	6777	Sialyltransferase	20452
STAT5B	6777	tubbylikeprotein	56734
STAT5B	6777	nucleobindin	18220
STAT5A	6776	CISH	1154
STAT5A	6776	p21WAF1	1026
STAT5A	6776	G002960	3497
STAT5A	6776	G001154	595
STAT5A	6776	bclx	598
STAT5A	6776	rab19	19331
STAT5A	6776	0-44homologue2	70456
STAT5A	6776	nurr2	18227
STAT5A	6776	Sialyltransferase	20452
STAT5A	6776	tubbylikeprotein	56734
STAT5A	6776	nucleobindin	18220
STAT4	6775	PRF1	5551
STAT4	6775	c-myc	4609
STAT4	6775	IRF1	3659
STAT4	6775	IRF4	3662
STAT3	6774	IL10	3586
STAT3	6774	p21WAF1	1026
STAT3	6774	IRF-1	3659
STAT3	6774	c-fos	2353
STAT3	6774	CRP	1401
STAT3	6774	CYP19A1	1588
STAT3	6774	FGG	2266
STAT3	6774	TFAP2A	7020
STAT3	6774	G000699	24153
STAT3	6774	G013599	22044
STAT3	6774	G005732	20848
STAT3	6774	G000486	14281
STAT3	6774	HBG1	3047
STAT1/STAT3	STAT1/STAT3	OPRM1	4988
STAT1/STAT3	STAT1/STAT3	TFAP2A	7020
STAT1/STAT2	STAT1/STAT2	IRF1	3659
STAT1	6772	IL-2Ralpha	3559
STAT1	6772	p21WAF1	1026
STAT1	6772	CD40	958
STAT1	6772	FCER2	2208
Stat1	6772	ICAM1	3383
STAT1	6772	INDO	3620
STAT1	6772	IRF1	3659
STAT1	6772	IVL	3713
STAT1	6772	SOAT1	6646
Stat1	6772	SP100	6672
STAT1	6772	STAT1	6772
STAT1	6772	TFAP2A	7020
STAT1	6772	G000289	2209
STAT1	6772	G002711	16184
STAT1	6772	G002341	4261
STAT1	6772	G001072	17329
STAT1	6772	G001154	595
STAT1	6772	G013595	7200
STAT1	6772	G000221	4609
STAT1	6772	gp91-phox	1536
STAT1	6772	VIM	7431
STAT1	6772	G010055	24508
STAT1	6772	G002972	6347
STAT	6646	CDKN1A	5063
Staf	7702	RN7SK	125050
Staf	7702	RNU4C	26834
Staf	7702	RNU6A	26827
Staf	7702	RNY4	6086
Staf	7702	SYBL1	6845
SSP	SSP	HBG1	3047
SRY	6736	SRY	6736
SRY	6736	AMH	268
Sry	6736	CD3E	916
SRY	6736	G000605	21674
SRF/EBS	SRF/EBS	ELK1	2002
SRF	6722	B-ACT	60
SRF	6722	DYS	1756
SRF	6722	THBS1	7057
SRF	6722	VLC1	4634
SRF	6722	apoE	348
SRF	6722	Egr1	1958
SRF	6722	MYH6	4624
SRF	6722	ACTC	70
SRF	6722	ACTA1	58
SRF	6722	ELK1	2002
SRF	6722	MCL1	4170
SRF	6722	G000505	13653
SRF	6722	G000499	16007
SRF	6722	G002024	12797
SRF	6722	G002106	81633
SRF	6722	G009451	17896
SRF	6722	G000702	24602
SRF	6722	G009512	24582
SRF	6722	G001847	15370
SRF	6722	G000246	1959
SRF	6722	G009416	107589
SRF	6722	G000708	81822
SRF	6722	G000486	14281
SRF	6722	G013634	25123
SREBP2	6721	FDFT1	2222
SREBP2	6721	MTP	4547
SREBP2	6721	ABCA1	19
SREBP2	6721	ACLY	47
SREBP2	6721	APOA2	336
SREBP2	6721	IDH1	3417
SREBP2	6721	LDLR	3949
SREBP2	6721	SREBF2	6721
SREBP2	6721	STAR	6770
SREBP1c	SREBP	HK2	3099
SREBP1a	SREBP	DBI	1622
SREBP1a	SREBP	FASN	2194
SREBP1a	SREBP	ACLY	47
SREBP1a	SREBP	CETP	1071
SREBP1a	SREBP	IDH1	3417
SREBP1a	SREBP	STAR	6770
SREBP1	SREBP	CYP51A1	1595
SREBP1	SREBP	FDFT1	2222
SREBP1	SREBP	MTP	4547
SREBP1	SREBP	CAV1	857
SREBP1	SREBP	LDLR	3949
SREBP	SREBP	PPARG	5468
SRE	SRE	ACTA1	58
SRE	SRE	ALDOA	226
Spi-B	6689	CSF2RA	1438
Spi-B	6689	FES	2242
SpiB	6689	CD40	958
SPI1	6688	BCL6	604
SPI1	6688	CTSG	1511
SPI1	6688	FES	2242
SPI1	6688	MSR1	4481
Sp4	6671	CHRNA3	1136
Sp3/ERalpha	Sp3/ERalpha	VEGF	7422
Sp3	6670	fra-1	8061
Sp3	6670	GROA	2919
Sp3	6670	HO	3162
Sp3	6670	ABCA1	19
Sp3	6670	ALOX12	239
Sp3	6670	BSG	682
Sp3	6670	CDC25C	995
Sp3	6670	CDKN2B	1030
Sp3	6670	CHRNA3	1136
Sp3	6670	COL1A2	1278
Sp3	6670	CYP17A1	1586
Sp3	6670	EEF1A1	1915
Sp3	6670	F10	2159
Sp3	6670	GLP1R	2740
Sp3	6670	HSD17B1	3292
SP3	6670	IPF1	3651
Sp3	6670	ITGAD	3681
Sp3	6670	ITGAV	3685
Sp3	6670	KEL	3792
Sp3	6670	KRT14	3861
Sp3	6670	LCAT	3931
Sp3	6670	LDLR	3949
Sp3	6670	LHCGR	3973
Sp3	6670	LTC4S	4056
Sp3	6670	LUM	4060
Sp3	6670	MUC2	4583
Sp3	6670	MUC5AC	4586
Sp3	6670	NOS3	4846
Sp3	6670	OPN1LW	5956
Sp3	6670	OPN1MW	2652
Sp3	6670	OPRM1	4988
SP3	6670	PAPSS2	9060
Sp3	6670	PDGFB	5155
Sp3	6670	PLAUR	5329
Sp3	6670	SCNN1G	6340
Sp3	6670	SERPINE1	5054
SP3	6670	SLC19A1	6573
Sp3	6670	SP1	6667
Sp3	6670	SPRR2A	6700
Sp3	6670	TIMP1	7076
Sp3	6670	TXNRD1	7296
Sp3	6670	UTRN	7402
Sp3	6670	VEGF	7422
Sp3	6670	CDKN1A	5063
SP2	6668	PAPSS2	9060
Sp1	6667	ACHE	43
Sp1	6667	RAS1	3265
Sp1	6667	TYMS	7298
Sp1	6667	TERT	7015
Sp1	6667	SREC	8578
Sp1	6667	CATH-D	1509
Sp1	6667	cycD2	894
Sp1	6667	GLOB-AG	3047
Sp1	6667	GLOB-E	3046
Sp1	6667	NOL1	4839
Sp1	6667	TPI	7167
Sp1	6667	APE	328
Sp1	6667	NPY	4852
Sp1	6667	CD43	6693
Sp1	6667	TNF-alpha	7124
Sp1	6667	hsp70	3312
Sp1	6667	CA-ACT	58
Sp1	6667	HO	3162
Sp1	6667	p21WAF1	1026
Sp1	6667	KRT16	3868
Sp1	6667	GAS	2520
Sp1	6667	PDGFB	5155
Sp1	6667	HSD17B1	3292
Sp1	6667	CCND3	896
Sp1	6667	POLB	5423
Sp1	6667	HNF4A	3172
Sp1	6667	ADA	100
Sp1	6667	A1(1)COL	1277
Sp1	6667	TGF-beta1	7040
Sp1	6667	PFKM	5213
Sp1	6667	CEA	1048
Sp1	6667	apoE	348
Sp1	6667	K18	3875
Sp1	6667	MIP	4284
Sp1	6667	MT-IIA	4502
Sp1	6667	KIT	3815
Sp1	6667	c-jun	3725
Sp1	6667	CS-B	1442
Sp1	6667	GH	2688
Sp1	6667	PAI-2	5055
Sp1	6667	ED1	1896
Sp1	6667	cycD1	595
Sp1	6667	TGFalpha	7039
Sp1	6667	PSEN1	5663
Sp1	6667	tk1	7083
Sp1	6667	c-fos	2353
Sp1	6667	GROA	2919
Sp1	6667	HSPB1	3315
Sp1	6667	DHFR	1719
Sp1	6667	SP-A2	6436
Sp1	6667	FUR	5045
Sp1	6667	COL1A2	1278
Sp1	6667	Rbp	5950
Sp1	6667	ADH2	125
Sp1	6667	CD53	963
Sp1	6667	GJA1	2697
Sp1	6667	GPC	2995
Sp1	6667	AS	445
Sp1	6667	DBH	1621
Sp1	6667	CRE-BP1	1386
Sp1	6667	IL10	3586
Sp1	6667	FN	2335
Sp1	6667	ACTC	70
Sp1	6667	LRP16	28992
Sp1	6667	MDR1	5243
Sp1	6667	GFAP	2670
Sp1	6667	RB1	5925
Sp1	6667	VEGF	7422
Sp1	6667	ALDOA	226
SP1	6667	GAX	4223
Sp1	6667	ABCA1	19
Sp1	6667	ACADM	34
Sp1	6667	ADRB3	155
Sp1	6667	ALAS2	212
Sp1	6667	ALOX12	239
Sp1	6667	ANK1	286
Sp1	6667	APOA1	335
Sp1	6667	APP	351
Sp1	6667	ATP5B	506
Sp1	6667	BAX	581
Sp1	6667	BCL2	596
Sp1	6667	BSG	682
Sp1	6667	CASP8	841
Sp1	6667	CAT	847
Sp1	6667	CD14	929
Sp1	6667	CD74	972
Sp1	6667	CDC2	983
SP1	6667	CDC25C	995
Sp1	6667	CDK2	1017
Sp1	6667	CDKN2B	1030
Sp1	6667	CETP	1071
SP1	6667	CGB	1082
Sp1	6667	CHRNA3	1136
Sp1	6667	CR2	1380
Sp1	6667	CSNK2A1	1457
Sp1	6667	CXCR4	7852
Sp1	6667	CYP11A1	1583
Sp1	6667	CYP17A1	1586
Sp1	6667	CYP19A1	1588
Sp1	6667	EEF1A1	1915
Sp1	6667	EGFR	1956
Sp1	6667	EPOR	2057
Sp1	6667	EVPL	2125
Sp1	6667	F10	2159
Sp1	6667	F7	2155
Sp1	6667	FCER2	2208
Sp1	6667	FECH	2235
Sp1	6667	FTH1	2495
Sp1	6667	GLP1R	2740
Sp1	6667	GSTP1	2950
SP1	6667	GYPB	2994
Sp1	6667	Hba-a1	3039
Sp1	6667	HBB	3043
Sp1	6667	HBZ	3050
Sp1	6667	HDC	3067
Sp1	6667	HSPA1B	3304
Sp1	6667	HTR1A	3350
Sp1	6667	ICAM1	3383
Sp1	6667	IER3	8870
Sp1	6667	IFNG	3458
SP1	6667	IPF1	3651
Sp1	6667	IRF4	3662
Sp1	6667	ITGA2	3673
Sp1	6667	ITGA5	3678
Sp1	6667	ITGAD	3681
Sp1	6667	ITGAM	3684
Sp1	6667	ITGAV	3685
Sp1	6667	ITGAX	3687
Sp1	6667	IVL	3713
Sp1	6667	KRT14	3861
Sp1	6667	LCAT	3931
Sp1	6667	LDLR	3949
Sp1	6667	LEF1	51176
Sp1	6667	LEP	3952
Sp1	6667	LHCGR	3973
Sp1	6667	LPAL2	80350
Sp1	6667	LTC4S	4056
Sp1	6667	LTF	4057
Sp1	6667	MAT2A	4144
Sp1	6667	MAZ	4150
Sp1	6667	MCL1	4170
Sp1	6667	ME3	10873
Sp1	6667	MPO	4353
Sp1	6667	MUC2	4583
Sp1	6667	MUC5AC	4586
Sp1	6667	MUC5B	4587
Sp1	6667	MXI1	4601
Sp1	6667	NFKBIA	4792
Sp1	6667	NOS3	4846
Sp1	6667	NR3C1	2908
Sp1	6667	NR3C2	4306
Sp1	6667	OPN1LW	5956
Sp1	6667	OPN1MW	2652
Sp1	6667	OPRM1	4988
SP1	6667	PAPSS2	9060
Sp1	6667	PARK7	11315
Sp1	6667	PDGFA	5154
Sp1	6667	PDHA1	5160
Sp1	6667	PECAM1	5175
Sp1	6667	PGR	5241
Sp1	6667	PIM1	5292
Sp1	6667	PLAT	5327
Sp1	6667	PLAUR	5329
Sp1	6667	POLD1	5424
Sp1	6667	POLE2	5427
Sp1	6667	PTP4A1	7803
Sp1	6667	PTPN6	5777
Sp1	6667	RARA	5914
Sp1	6667	SCNN1G	6340
Sp1	6667	SELP	6403
Sp1	6667	SERPINE1	5054
SP1	6667	SLC19A1	6573
Sp1	6667	SLC25A5	292
Sp1	6667	SOAT1	6646
SP1	6667	SOD1	6647
Sp1	6667	SP1	6667
Sp1	6667	SPRR2A	6700
Sp1	6667	TF	7018
Sp1	6667	TFPI2	7980
Sp1	6667	TFRC	7037
Sp1	6667	TGFBR1	7046
Sp1	6667	TGFBR2	7048
Sp1	6667	TGM3	7053
Sp1	6667	THBD	7056
Sp1	6667	TIMP1	7076
Sp1	6667	TNFRSF8	943
Sp1	6667	TXNRD1	7296
Sp1	6667	UTRN	7402
Sp1	6667	VAMP2	6844
Sp1	6667	WT1	7490
Sp1	6667	G000286	3303
Sp1	6667	G001019	50671
Sp1	6667	G000735	286963
Sp1	6667	G002900	355
Sp1	6667	G002544	5744
Sp1	6667	G002106	81633
Sp1	6667	G000459	11486
Sp1	6667	G000503	12550
Sp1	6667	G000772	24211
Sp1	6667	G001102	19088
Sp1	6667	G000474	12843
Sp1	6667	G001107	24191
Sp1	6667	G001109	21809
Sp1	6667	G001114	25662
Sp1	6667	G000490	12606
Sp1	6667	G002931	857
Sp1	6667	G000312	3558
Sp1	6667	G001914	24264
Sp1	6667	G000615	21838
Sp1	6667	G002725	12013
Sp1	6667	G001149	25575
Sp1	6667	G005728	20375
Sp1	6667	G009121	6699
Sp1	6667	G002972	6347
Sp1	6667	G009326	4014
Sp1	6667	G003042	24318
Sp1	6667	G006515	18390
Sp1	6667	G007144	4129
Sp1	6667	G001939	401
Sp1	6667	G005380	4842
Sp1	6667	G001113	1284
Sp1	6667	G001112	1282
Sp1	6667	G001115	16653
Sp1	6667	G001137	6134
Sp1	6667	G004975	11624
Sp1	6667	G009277	148022
Sp1	6667	G000411	6066
Sp1	6667	G000501	13361
Sp1	6667	G000758	24483
Sp1	6667	G000545	16478
Sp1	6667	G000799	24827
Sp1	6667	G000321	3643
Sp1	6667	TNNC1	7134
Sp1	6667	CDKN1A	5063
Sp1	6667	CDKN1B	1027
Sp1	6667	F13A1	2162
Sp1	6667	F3	2152
Sp1	6667	MYB	4602
Sp1	6667	PROC	5624
Sp1	6667	SPTB	6710
Sp1	6667	STAR	6770
Sp1	6667	TBXA2R	6915
Sp1	6667	UGT1A3	54659
Sp1	6667	UGDH	7358
Sp1	6667	SP3	6670
Sp1	6667	NM_206866	571
Sp1	6667	NM_003253	7074
Sp1	6667	NM_017835	56683
Sp1	6667	NM_001001132	6453
Sp1	6667	NM_005069	6493
Sp1	6667	NM_020639	54101
Sp1	6667	NM_207628	9619
Sp1	6667	NM_018964	54020
Sp1	6667	NM_001001571	5152
Sp1	6667	NM_197976	5316
Sp1	6667	NM_020132	56894
Sp1	6667	NM_005049	5822
Sp1	6667	NM_175878	150165
Sp1	6667	NM_005315	2928
Sp1	6667	NM_053004	54584
Sp1	6667	NM_024627	79680
Sp1	6667	NM_145747	10587
Sp1	6667	NM_000754	1312
Sp1	6667	NM_001670	421
Sp1	6667	NM_152906	128989
Sp1	6667	NM_022720	54487
Sp1	6667	NM_000185	3053
Sp1	6667	NM_005446	9127
Sp1	6667	NM_145042	113691
Sp1	6667	NM_199283	220686
Sp1	6667	NM_002073	2781
Sp1	6667	NM_021076	4744
Sp1	6667	NM_133642	9215
Sp1	6667	NM_013416	4689
Sp1	6667	NM_013385	27128
Sp1	6667	NM_002409	4248
Sp1	6667	NM_004810	9402
Sp1	6667	NM_015705	27352
SOX-9	6662	CD3E	916
SOX-9	6662	COL2A1	1280
SOX-9	6662	SF1	2516
SOX9	6662	aggrecan	176
SOX9	6662	AMH	268
sox9	6662	KIAA0800	9730
Sox-5	6660	CD3E	916
SOX4	6659	CD2	914
SOX-2	6657	COL2A1	1280
Sox2	6657	FGF4	2249
Sox2	6657	NM_207356	339448
Sox2	6657	NM_018948	54206
Sox2	6657	NM_032996	842
Sox2	6657	NM_015291	23341
Sox2	6657	NM_000478	249
Sox2	6657	NM_013943	25932
Sox2	6657	NM_205861	79947
Sox2	6657	NM_001014841	23154
Sox2	6657	NM_182686	79932
Sox2	6657	NM_003189	6886
Sox2	6657	NM_015913	51060
Sox2	6657	NM_152265	91408
Sox2	6657	NM_023077	65260
Sox2	6657	NM_001009955	23648
Sox2	6657	NM_019079	54596
Sox2	6657	NM_012183	27022
Sox2	6657	NM_020925	57685
Sox2	6657	NM_001554	3491
Sox2	6657	NM_002959	6272
Sox2	6657	NM_024102	79084
Sox2	6657	NM_020190	56944
Sox2	6657	NM_021059	126961
Sox2	6657	NM_001005464	449003
Sox2	6657	NM_003517	8338
Sox2	6657	NM_003528	8349
Sox2	6657	NM_012113	23632
Sox2	6657	NM_016022	51107
Sox2	6657	NM_207047	2029
Sox2	6657	NM_053055	117145
Sox2	6657	NM_015840	103
Sox2	6657	NM_020131	56893
Sox2	6657	NM_020387	57111
Sox2	6657	NM_007348	22926
Sox2	6657	NM_002697	5451
Sox2	6657	NM_003666	8548
Sox2	6657	NM_197972	29922
Sox2	6657	NM_018122	55157
Sox2	6657	NM_033319	91687
Sox2	6657	NM_014837	9887
Sox2	6657	NM_030806	81563
Sox2	6657	NM_199051	339479
Sox2	6657	NM_012482	23528
Sox2	6657	NM_000715	722
Sox2	6657	NM_018194	55733
Sox2	6657	NM_018254	55758
Sox2	6657	NM_001674	467
Sox2	6657	NM_012414	25782
Sox2	6657	NM_020997	10637
Sox2	6657	NM_014826	8476
Sox2	6657	NM_033445	92815
Sox2	6657	NM_006642	10806
Sox2	6657	NM_014746	9781
Sox2	6657	NM_015909	51594
Sox2	6657	NM_177969	5495
Sox2	6657	NM_016932	10736
Sox2	6657	NM_001743	805
Sox2	6657	NM_018693	80204
Sox2	6657	NM_002618	5194
Sox2	6657	NM_144709	150962
Sox2	6657	NM_006196	5093
Sox2	6657	NM_003048	6549
Sox2	6657	NM_001426	2019
Sox2	6657	NM_017969	55677
Sox2	6657	NM_144586	116372
Sox2	6657	NM_018151	55183
Sox2	6657	NM_019845	56475
Sox2	6657	NM_004525	4036
Sox2	6657	NM_006063	10324
Sox2	6657	NM_178120	1745
Sox2	6657	NM_001005303	389064
Sox2	6657	NM_019091	65977
Sox2	6657	NM_032977	843
Sox2	6657	NM_033066	58538
Sox2	6657	NM_001204	659
Sox2	6657	NM_017759	54891
Sox2	6657	NM_000597	3485
Sox2	6657	NM_020935	57695
Sox2	6657	NM_022817	8864
Sox2	6657	NM_020873	57633
Sox2	6657	NM_003256	7079
Sox2	6657	NM_004628	7508
Sox2	6657	NM_144633	131096
Sox2	6657	NM_004162	5868
Sox2	6657	NM_014805	9852
Sox2	6657	NM_016305	51188
Sox2	6657	NM_024750	79442
Sox2	6657	NM_001660	378
Sox2	6657	NM_144642	132204
Sox2	6657	NM_001012505	27086
Sox2	6657	NM_177976	84100
Sox2	6657	NM_002093	2932
Sox2	6657	NM_002718	5523
Sox2	6657	NM_023067	668
Sox2	6657	NM_178824	151790
Sox2	6657	NM_018657	55892
Sox2	6657	NM_032487	84517
Sox2	6657	NM_031955	83893
Sox2	6657	NM_024665	79718
Sox2	6657	NM_003106	6657
Sox2	6657	NM_004454	2119
Sox2	6657	NM_016531	51274
Sox2	6657	NM_194451	11019
Sox2	6657	NM_174921	201895
Sox2	6657	NM_023940	65997
Sox2	6657	NM_139212	84525
Sox2	6657	NM_003715	8615
Sox2	6657	NM_020859	57619
Sox2	6657	NM_033214	2712
Sox2	6657	NM_005172	474
Sox2	6657	NM_020159	56916
Sox2	6657	NM_181889	7323
Sox2	6657	NM_024900	79960
Sox2	6657	NM_003013	6423
Sox2	6657	NM_003864	8819
Sox2	6657	NM_021973	9464
Sox2	6657	NM_032991	836
Sox2	6657	NM_178569	153571
Sox2	6657	NM_033267	153572
Sox2	6657	NM_006317	10409
Sox2	6657	NM_003711	8611
Sox2	6657	NM_032367	84327
Sox2	6657	NM_004385	1462
Sox2	6657	NM_006467	10622
Sox2	6657	NM_203406	153364
Sox2	6657	NM_021614	3781
Sox2	6657	NM_020796	57556
Sox2	6657	NM_133638	171019
Sox2	6657	NM_000800	2246
Sox2	6657	NM_001387	1809
Sox2	6657	NM_004779	9337
Sox2	6657	NM_013283	27430
Sox2	6657	NM_012300	23291
Sox2	6657	NM_022754	94081
Sox2	6657	NM_003804	8737
Sox2	6657	NM_170751	9425
Sox2	6657	NM_194299	221711
Sox2	6657	NM_006403	4739
Sox2	6657	NM_004973	3720
Sox2	6657	NM_001949	1871
Sox2	6657	NM_003538	8359
Sox2	6657	NM_005325	3024
Sox2	6657	NM_003531	8352
Sox2	6657	NM_021062	3018
Sox2	6657	NM_003522	8343
Sox2	6657	NM_003518	8339
Sox2	6657	NM_003532	8353
Sox2	6657	NM_021018	8968
Sox2	6657	NM_080593	85236
Sox2	6657	NM_003536	8357
Sox2	6657	NM_003521	8342
Sox2	6657	NM_003533	8354
Sox2	6657	NM_003527	8348
Sox2	6657	NM_003535	8356
Sox2	6657	NM_170781	6992
Sox2	6657	NM_014046	28973
Sox2	6657	NM_022551	6222
Sox2	6657	NM_145063	221443
Sox2	6657	NM_018561	25862
Sox2	6657	NM_016929	53405
Sox2	6657	NM_153344	135398
Sox2	6657	NM_030820	81578
Sox2	6657	NM_018064	55122
Sox2	6657	NM_173559	222521
Sox2	6657	NM_000165	2697
Sox2	6657	NM_001901	1490
Sox2	6657	NM_014739	9774
Sox2	6657	NM_138785	116254
Sox2	6657	NM_024929	79992
Sox2	6657	NM_003247	7058
Sox2	6657	NM_002793	5689
Sox2	6657	NM_003194	6908
Sox2	6657	NM_178425	9734
Sox2	6657	NM_152898	222894
Sox2	6657	NM_003112	6671
Sox2	6657	NM_013293	29896
Sox2	6657	NM_007276	11335
Sox2	6657	NM_031243	3181
Sox2	6657	NM_032639	84725
Sox2	6657	NM_006658	10842
Sox2	6657	NM_002192	3624
Sox2	6657	NM_000168	2737
Sox2	6657	NM_006080	10371
Sox2	6657	NM_152999	261729
Sox2	6657	NM_003505	8321
Sox2	6657	NM_005221	1749
Sox2	6657	NM_023948	64598
Sox2	6657	NM_012257	26959
Sox2	6657	NM_018718	95681
Sox2	6657	NM_002825	5764
Sox2	6657	NM_015905	8805
Sox2	6657	NM_080660	92092
Sox2	6657	NM_005232	2041
Sox2	6657	NM_145304	202865
Sox2	6657	NM_005692	10061
Sox2	6657	NM_198285	349136
Sox2	6657	NM_182598	286032
Sox2	6657	NM_001008711	11030
Sox2	6657	NM_025115	80185
Sox2	6657	NM_144652	137994
Sox2	6657	NM_003012	6422
Sox2	6657	NM_006766	7994
Sox2	6657	NM_014175	29088
Sox2	6657	NM_004056	767
Sox2	6657	NM_152414	27319
Sox2	6657	NM_013257	23678
Sox2	6657	NM_024870	80243
Sox2	6657	NM_015170	23213
Sox2	6657	NM_005098	9242
Sox2	6657	NM_000971	6129
Sox2	6657	NM_001001481	55284
Sox2	6657	NM_000067	760
Sox2	6657	NM_006550	10646
Sox2	6657	NM_053001	116039
Sox2	6657	NM_024915	79977
Sox2	6657	NM_015902	51366
Sox2	6657	NM_024094	79075
Sox2	6657	NM_014751	9788
Sox2	6657	NM_015158	23189
Sox2	6657	NM_021951	1761
Sox2	6657	NM_203453	403313
Sox2	6657	NM_173550	203238
Sox2	6657	NM_139264	92949
Sox2	6657	NM_001122	123
Sox2	6657	NM_004432	1993
Sox2	6657	NM_006200	5125
Sox2	6657	NM_002140	3190
Sox2	6657	NM_024945	80010
Sox2	6657	NM_000136	2176
Sox2	6657	NM_000264	5727
Sox2	6657	NM_033332	8555
Sox2	6657	NM_002486	4686
Sox2	6657	NM_006401	10541
Sox2	6657	NM_006981	8013
Sox2	6657	NM_133445	116443
Sox2	6657	NM_022109	23446
Sox2	6657	NM_152786	257169
Sox2	6657	NM_015404	25861
Sox2	6657	NM_033334	2649
Sox2	6657	NM_203434	389792
Sox2	6657	NM_017617	4851
Sox2	6657	NM_003380	7431
Sox2	6657	NM_213569	10529
Sox2	6657	NM_178161	256297
Sox2	6657	NM_012342	25805
Sox2	6657	NM_006327	10431
Sox2	6657	NM_147156	259230
Sox2	6657	NM_001001971	220965
Sox2	6657	NM_033379	983
Sox2	6657	NM_213606	387700
Sox2	6657	NM_014391	27063
Sox2	6657	NM_004523	3832
Sox2	6657	NM_018063	3070
Sox2	6657	NM_032429	84445
Sox2	6657	NM_006562	10660
Sox2	6657	NM_016169	51684
Sox2	6657	NM_022063	63877
Sox2	6657	NM_001005339	6001
Sox2	6657	NM_022971	2263
Sox2	6657	NM_004725	9184
Sox2	6657	NM_018722	55539
Sox2	6657	NM_001004754	390064
Sox2	6657	NM_016229	51700
Sox2	6657	NM_001418	1982
Sox2	6657	NM_006157	4745
Sox2	6657	NM_001604	5080
Sox2	6657	NM_145804	25841
Sox2	6657	NM_004308	392
Sox2	6657	NM_006831	10978
Sox2	6657	NM_022074	63901
Sox2	6657	NM_005142	2694
Sox2	6657	NM_014502	27339
Sox2	6657	NM_005609	5837
Sox2	6657	NM_002419	4296
Sox2	6657	NM_025128	80198
Sox2	6657	NM_001876	1374
Sox2	6657	NM_006645	10809
Sox2	6657	NM_014786	9828
Sox2	6657	NM_014752	9789
Sox2	6657	NM_005467	10003
Sox2	6657	NM_014679	9702
Sox2	6657	NM_144664	143684
Sox2	6657	NM_018712	55531
Sox2	6657	NM_022549	9638
Sox2	6657	NM_001038	6337
Sox2	6657	NM_024865	79923
Sox2	6657	NM_205852	387837
Sox2	6657	NM_175054	121504
Sox2	6657	NM_177925	55766
Sox2	6657	NM_001001395	55885
Sox2	6657	NM_007211	11228
Sox2	6657	NM_020183	56938
Sox2	6657	NM_198965	5744
Sox2	6657	NM_201440	51535
Sox2	6657	NM_018976	54407
Sox2	6657	NM_015989	51380
Sox2	6657	NM_134324	6895
Sox2	6657	NM_006301	7786
Sox2	6657	NM_014620	3221
Sox2	6657	NM_005593	4617
Sox2	6657	NM_001946	1848
Sox2	6657	NM_002595	5128
Sox2	6657	NM_152323	121599
Sox2	6657	NM_003299	7184
Sox2	6657	NM_182742	7296
Sox2	6657	NM_001008394	493861
Sox2	6657	NM_018157	55188
Sox2	6657	NM_007062	11137
Sox2	6657	NM_152437	144348
Sox2	6657	NM_025140	80212
Sox2	6657	NM_021009	7316
Sox2	6657	NM_000209	3651
Sox2	6657	NM_052950	115825
Sox2	6657	NM_015567	26050
Sox2	6657	NM_005708	10082
Sox2	6657	NM_033132	85416
Sox2	6657	NM_017807	55644
Sox2	6657	NM_144568	90809
Sox2	6657	NM_004500	3183
Sox2	6657	NM_032876	84962
Sox2	6657	NM_014977	22985
Sox2	6657	NM_181357	80344
Sox2	6657	NM_016049	51016
Sox2	6657	NM_022073	112399
Sox2	6657	NM_014672	9692
Sox2	6657	NM_024558	79609
Sox2	6657	NM_021818	60485
Sox2	6657	NM_014749	9786
Sox2	6657	NM_012460	26520
Sox2	6657	NM_139318	27133
Sox2	6657	NM_015549	26030
Sox2	6657	NM_207442	400223
Sox2	6657	NM_014734	9766
Sox2	6657	NM_173849	145258
Sox2	6657	NM_022807	6638
Sox2	6657	NM_012125	1133
Sox2	6657	NM_020371	57099
Sox2	6657	NM_080650	89978
Sox2	6657	NM_152594	161742
Sox2	6657	NM_017726	54866
Sox2	6657	NM_174916	197131
Sox2	6657	NM_148955	6642
Sox2	6657	NM_005902	4088
Sox2	6657	NM_005078	7090
Sox2	6657	NM_145204	123228
Sox2	6657	NM_006901	4649
Sox2	6657	NM_005744	25820
Sox2	6657	NM_000499	1543
Sox2	6657	NM_006715	4123
Sox2	6657	NM_032808	84894
Sox2	6657	NM_018119	55718
Sox2	6657	NM_018690	55911
Sox2	6657	NM_000086	1201
Sox2	6657	NM_015527	26000
Sox2	6657	NM_018206	55737
Sox2	6657	NM_173616	283847
Sox2	6657	NM_018430	55815
Sox2	6657	NM_006927	6483
Sox2	6657	NM_015144	23174
Sox2	6657	NM_003486	8140
Sox2	6657	NM_152348	124997
Sox2	6657	NM_032895	84981
Sox2	6657	NM_002551	4995
Sox2	6657	NM_024297	79142
Sox2	6657	NM_144607	124637
Sox2	6657	NM_020652	57335
Sox2	6657	NM_182568	284047
Sox2	6657	NM_020772	57532
Sox2	6657	NM_002982	6347
Sox2	6657	NM_003487	8148
Sox2	6657	NM_006148	3927
Sox2	6657	NM_016507	51755
Sox2	6657	NM_033419	93210
Sox2	6657	NM_001005862	2064
Sox2	6657	NM_002230	3728
Sox2	6657	NM_003150	6774
Sox2	6657	NM_001070	7283
Sox2	6657	NM_001466	2535
Sox2	6657	NM_024819	79877
Sox2	6657	NM_006460	10614
Sox2	6657	NM_144608	124790
Sox2	6657	NM_003110	6668
Sox2	6657	NM_002146	3213
Sox2	6657	NM_032391	84366
Sox2	6657	NM_006546	10642
Sox2	6657	NM_017763	54894
Sox2	6657	NM_018304	55771
Sox2	6657	NM_032043	83990
Sox2	6657	NM_138363	90799
Sox2	6657	NM_004396	1655
Sox2	6657	NM_172232	23461
Sox2	6657	NM_001002033	51155
Sox2	6657	NM_007292	51
Sox2	6657	NM_182565	283991
Sox2	6657	NM_002766	5635
Sox2	6657	NM_032647	84733
Sox2	6657	NM_001009811	22994
Sox2	6657	NM_080423	5771
Sox2	6657	NM_080597	114876
Sox2	6657	NM_001792	1000
Sox2	6657	NM_004775	9331
Sox2	6657	NM_003787	8715
Sox2	6657	NM_032979	1837
Sox2	6657	NM_014268	10982
Sox2	6657	NM_031303	83473
Sox2	6657	NM_031939	83876
Sox2	6657	NM_021127	5366
Sox2	6657	NM_002974	6318
Sox2	6657	NM_175907	284273
Sox2	6657	NM_003249	7064
Sox2	6657	NM_032868	84954
Sox2	6657	NM_001001520	84717
Sox2	6657	NM_139159	91039
Sox2	6657	NM_018708	55527
Sox2	6657	NM_058164	93145
Sox2	6657	NM_001005361	1785
Sox2	6657	NM_024038	79002
Sox2	6657	NM_004317	439
Sox2	6657	NM_031429	83546
Sox2	6657	NM_014975	22983
Sox2	6657	NM_000068	773
Sox2	6657	NM_002918	5989
Sox2	6657	NM_001008701	22859
Sox2	6657	NM_024050	79016
Sox2	6657	NM_020959	57719
Sox2	6657	NM_001017392	10147
Sox2	6657	NM_033415	93436
Sox2	6657	NM_032816	84902
Sox2	6657	NM_014164	53827
Sox2	6657	NM_144694	148268
Sox2	6657	NM_001005335	3191
Sox2	6657	NM_144732	11100
Sox2	6657	NM_001007269	79760
Sox2	6657	NM_145288	162979
Sox2	6657	NM_005619	6253
Sox2	6657	NM_017854	54958
Sox2	6657	NM_003598	8463
Sox2	6657	NM_153329	126133
Sox2	6657	NM_021733	60385
Sox2	6657	NM_130787	160
Sox2	6657	NM_024682	79735
Sox2	6657	NM_024840	79898
Sox2	6657	NM_014225	5518
Sox2	6657	NM_024733	79788
Sox2	6657	NM_182609	342926
Sox2	6657	NM_018555	55422
Sox2	6657	NM_198988	94059
Sox2	6657	NM_007219	11237
Sox2	6657	NM_024704	55614
Sox2	6657	NM_002196	3642
Sox2	6657	NM_002509	4821
Sox2	6657	NM_021809	60436
Sox2	6657	NM_181801	11065
Sox2	6657	NM_005469	10005
Sox2	6657	NM_173643	284747
Sox2	6657	NM_006526	7764
Sox2	6657	NM_080797	11083
Sox2	6657	NM_181622	337960
Sox2	6657	NM_145328	94104
Sox2	6657	NM_031481	83733
Sox2	6657	NM_007194	11200
Sox2	6657	NM_013387	29796
Sox2	6657	NM_001003692	55954
Sox2	6657	NM_133642	9215
Sox2	6657	NM_001002880	25776
Sox2	6657	NM_021822	60489
Sox2	6657	NM_004810	9402
Sox2	6657	NM_001098	50
Sox2	6657	NM_005650	6942
Sox2	6657	NM_009589	414
Sox2	6657	NM_078630	10943
Sox2	6657	NM_002365	4114
Sox2	6657	NM_021083	7504
Sox2	6657	NM_006201	5127
Sox2	6657	NM_003179	6855
Sox2	6657	NM_018094	23708
Sox2	6657	NM_138737	9843
Sox2	6657	NM_005120	9968
Sox2	6657	NM_012286	9643
Sox2	6657	NM_003413	7547
Sox2	6657	NM_000252	4534
Sox10	6663	G002681	4286
SOX-1	6656	COL2A1	1280
Smad4	4089	c-jun	3725
Smad4	4089	PDGFB	5155
Smad4	4089	SERPINE1	5054
Smad4	4089	SMAD7	4092
Smad4	4089	G002111	14836
Smad3-Smad4	Smad3-Smad4	JunB	3726
Smad3-Smad4	Smad3-Smad4	COL7A1	1294
Smad3:Smad4	Smad3:Smad4	VEGF	7422
Smad3:Smad4	Smad3:Smad4	ENG	2022
Smad3/Sp-1	Smad3/Sp-1	SERPINE1	5054
Smad3	4088	Col7A1	1294
Smad3	4088	c-jun	3725
Smad3	4088	COL1A2	1278
Smad3	4088	PAI-1	5054
Smad3	4088	MMP1	4312
Smad3	4088	SMAD7	4092
Smad3	4088	G002544	5744
Smad3	4088	G002553	16477
Smad3	4088	G002309	17131
Six-3	Six-3	G000511	12969
site3	site3	HBG1	3047
SIF	SIF	c-fos	2353
SF-1-GST	SF-1-GST	STAR	6770
SF1	2516	CGA	1081
SF1	2516	MC2R	4158
SF1	2516	StAR	6770
SF1	2516	ACADM	34
SF1	2516	AMH	268
SF1	2516	AMHR2	269
SF1	2516	CYP11A1	1583
SF1	2516	CYP11B1	1584
SF1	2516	CYP11B2	1585
SF1	2516	CYP17A1	1586
SF1	2516	CYP19A1	1588
SF1	2516	CYP21A2	1589
SF1	2516	HSD3B2	3284
SF1	2516	NR0B1	190
SF1	2516	NR5A1	2516
SF1	2516	SCARB1	949
SF1	2516	SRY	6736
SF1	2516	G000600	13070
SF1	2516	G000764	25329
SF1	2516	G002779	11614
SEF-2	6925	SSTR2	6752
SEF	SEF	PAX6	5080
SEF	SEF	WT1	7490
SATB-1	SATB-1	HBB	3043
SAP-1	5794	FOS	2353
SAF-1	4150	FGG	2266
SAF-1	4150	MMP1	4312
s3	5709	HBG1	3047
RXR-gamma	RXRgamma	SP-B	6439
RXR-alpha/VDR	RetinoidR	CYP19A1	1588
RXR-alpha/VDR	VDRalpha/RXRalpha	CYP19A1	1588
RXRalpha/RXRalpha	RXRalpha	APOA2	336
RXRalpha/RXRalpha	RXRalpha/RXRalpha	APOA1	335
RXRalpha/RARbeta	RetinoidR	CDKN1A	5063
RXRalpha/RARbeta	RXRalpha/RARbeta	CDKN1A	5063
RXRalpha/RARalpha	RARalpha/RXRalpha	HNF4A	3172
RXRalpha/RARalpha	RetinoidR	HNF4A	3172
RXR-alpha/PPAR-alpha	RXRalpha/PPARalpha	SERPINC1	462
RXR-alpha	RetinoidR	CALB3	795
RXR-alpha	RetinoidR	p21WAF1	1026
RXR-alpha	RetinoidR	EGFR	1956
RXR-alpha	RetinoidR	CASR	846
RXR-alpha	RetinoidR	SERPINC1	462
RXR-alpha	RetinoidR	G000064	396218
RXR-alpha	RetinoidR	G000780	25295
RXR-alpha	RetinoidR	G002525	56813
RXR-alpha	RetinoidR	G000486	14281
RXR-alpha	RetinoidR	G002357	20750
RXR-alpha	RXRalpha	CALB3	795
RXR-alpha	RXRalpha	p21WAF1	1026
RXR-alpha	RXRalpha	EGFR	1956
RXR-alpha	RXRalpha	CASR	846
RXR-alpha	RXRalpha	SERPINC1	462
RXR-alpha	RXRalpha	G000064	396218
RXR-alpha	RXRalpha	G000780	25295
RXR-alpha	RXRalpha	G002525	56813
RXR-alpha	RXRalpha	G000486	14281
RXR-alpha	RXRalpha	G002357	20750
RXRalpha	RetinoidR	PLTP	5360
RXRalpha	RetinoidR	RXRG	6258
RXRalpha	RXRalpha	APOA1	335
RXRalpha	RXRalpha	APOC3	345
RXRalpha	RXRalpha	PLTP	5360
RXRalpha	RXRalpha	RXRG	6258
RXRalpha	RXRalpha	UCP3	7352
Runx1	861	CSF2	1437
RSVREBC	RSVREBC	IL8	3576
RSRFC4	4205	G000766	24265
RPF1	11281	G000251	1956
RORalpha1	6095	G004022	5468
RORalpha	6095	ARNTL	406
RIN	6014	GAST	2520
RFX5:RFXAP:RFXANK	RFX5:RFXAP:RFXANK	G000564	14968
RFX5:RFXAP:RFXANK	RFX5:RFXAP:RFXANK	G000341	3123
RFX1	5989	IL5Ra	3568
RFX1	5989	PCNA	5111
RFX1	5989	G001166	18538
RF-X	5989	HLA-DPA1	3113
RFX	5989	HLA-DQA1	3117
RFX	5989	HLA-DQB1	3119
RFX	5989	HLA-DRA	3122
REVERB-alpha	REVERB-alpha	G002922	19659
REVERB-alpha	REVERB-alpha	G000705	25081
Rev-ErbAalpha	9572	ARNTL	406
Rev-erb	Rev-erb	NR1D1	9572
REOBX	REOBX	ANT1	291
RelA/RelA	RelA/RelA	NOS2A	4843
RelA/p50	RelA/p50	NOS2A	4843
Rel-A	5970	PECAM1	5175
RelA	5970	MEFV	4210
RelA	5970	VCAM-1	7412
RelA	5970	p53	7157
RelA	5970	CSF2	1437
RelA	5970	IL2	3558
RelA	5970	IL4	3565
RelA	5970	IRF1	3659
RelA	5970	G000699	24153
RelA	5970	G001154	595
Ref-1	328	PTH	5741
recZFX	recZFX	HLA-A	3105
RBP-Jkappa	RBP-Jkappa	IL-6	3569
RBP-Jkappa	RBP-Jkappa	G000729	24301
RBP-Jkappa	RBP-Jkappa	G001025	15205
RBP-Jkappa	RBP-Jkappa	G000356	4790
RBP-Jkappa	RBP-Jkappa	G004492	602
RBP-Jkappa	RBP-Jkappa	G002981	4792
RBP-Jkappa	RBP-Jkappa	G000308	3456
RBP-Jkappa	RBP-Jkappa	G000483	12010
RBP-Jkappa	RBP-Jkappa	G004493	19664
Rb	5925	c-jun	3725
RARgamma/RXR	RARgamma/RXR	MPO	4353
RARgamma	RARgamma	ICAM1	3383
RARbeta/RXRalpha	RARbeta/RXRalpha	ACADM	34
RARbeta/RXRalpha	RARbeta/RXRalpha	THBD	7056
RARbeta/RXR	RARbeta/RARbeta	MPO	4353
RARbeta/RARbeta	RARbeta/RARbeta	APOA1	335
RAR-beta	RARbeta	MCAD	34
RAR-beta	RARbeta	Rbp	5950
RAR-beta	RARbeta	G000563	14980
RAR-beta	RARbeta	G000495	15215
RAR-beta	RARbeta	G001021	218772
RAR-beta	RetinoidR	Rbp	5950
RAR-beta	RetinoidR	G000563	14980
RAR-beta	RetinoidR	G000495	15215
RAR-beta	RetinoidR	G001021	218772
RARbeta	RARbeta	ICAM1	3383
RARbeta	RARbeta	ADH1C	126
RARbeta	RARbeta	APOA1	335
RARbeta	RARbeta	RARB	5915
RARbeta	RARbeta	THBD	7056
RARbeta	RetinoidR	ADH1C	126
RAR-alpha1	RARalpha	G000353	632
RAR-alpha1	RARalpha	G000524	14958
RAR-alpha1	RARalpha	G001826	15394
RAR-alpha1	RARalpha	G000377	5916
RAR-alpha1	RARalpha	G002922	19659
RAR-alpha1	RARalpha	G000511	12969
RAR-alpha1	RARalpha	G000591	19401
RAR-alpha1	RARalpha	G001210	19660
RAR-alpha1	RetinoidR	G000353	632
RAR-alpha1	RetinoidR	G000524	14958
RAR-alpha1	RetinoidR	G001826	15394
RAR-alpha1	RetinoidR	G000377	5916
RAR-alpha1	RetinoidR	G002922	19659
RAR-alpha1	RetinoidR	G000511	12969
RAR-alpha1	RetinoidR	G000591	19401
RAR-alpha1	RetinoidR	G001210	19660
RAR-alpha:RXR-alpha	RARalpha/RXRalpha	G001194	25428
RAR-alpha:RXR-alpha	RetinoidR	G001194	25428
RARalpha/T3Ralpha	RARalpha/T3Ralpha	PTAFR	5724
RARalpha/RXRbeta	RARalpha/RXRbeta	ALDH1A1	216
RARalpha/RXRbeta	RetinoidR	ALDH1A1	216
RARalpha/RXRalpha	RARalpha/RXRalpha	ACADM	34
RARalpha/RXRalpha	RARalpha/RXRalpha	APOA1	335
RARalpha/RXRalpha	RARalpha/RXRalpha	APOC3	345
RARalpha/RXRalpha	RARalpha/RXRalpha	CYP24A1	1591
RARalpha/RXRalpha	RARalpha/RXRalpha	LPAL2	80350
RARalpha/RXRalpha	RARalpha/RXRalpha	PTAFR	5724
RARalpha/RXRalpha	RARalpha/RXRalpha	THBD	7056
RARalpha/RXRalpha	RetinoidR	ACADM	34
RARalpha/RXRalpha	RetinoidR	CYP24A1	1591
RARalpha/RXRalpha	RetinoidR	LPAL2	80350
RARalpha/RXRalpha	RetinoidR	PTAFR	5724
RARalpha/RXR	RARalpha/RXRalpha	MPO	4353
RARalpha/RXR	RetinoidR	MPO	4353
RARalpha/RARalpha	RARalpha	APOA2	336
RARalpha/RARalpha	RARalpha	APOC3	345
RARalpha/RARalpha	RetinoidR	APOA2	336
RARalpha/RARalpha	RetinoidR	APOC3	345
RAR-alpha	RARalpha	SP-B	6439
RAR-alpha	RetinoidR	SP-B	6439
RARalpha	RARalpha	ICAM1	3383
RARalpha	RARalpha	APOA1	335
RARalpha	RARalpha	INS	3630
RARalpha	RARalpha	RARB	5915
RARalpha	RARalpha	THBD	7056
RARalpha	RARalpha	UCP3	7352
RARalpha	RetinoidR	ICAM1	3383
RARalpha	RetinoidR	APOA1	335
RARalpha	RetinoidR	INS	3630
RARalpha	RetinoidR	THBD	7056
RARalpha	RetinoidR	UCP3	7352
RAR/RXR	RARalpha/RXRalpha	RARB	5915
RAR	RAR	RARB	5915
RAR	RetinoidR	RARB	5915
rAIC5	rAIC5	APOA1	335
R2	R2	G000351	4938
R2	R2	G000308	3456
R1	R1	CCL5	6352
R1	R1	G000351	4938
R1	R1	G000308	3456
R1	R1	G000615	21838
R(C)FLAT	R(C)FLAT	CCL5	6352
PXR-1:RXR-alpha	PXR/RXR	MDR1	5243
PXR-1:RXR-alpha	PXR/RXR	CYP3A4	1576
PXR/RXR	PXR/RXR	CYP2C9	1559
Purfactor	Purfactor	G000221	4609
PURbeta	PURbeta	c-myc	4609
PURalpha	PURalpha	c-myc	4609
PuF	4831	c-myc	4609
PU1	6688	IL-12p40	3593
PU.1/Pip	6688	MS4A1	931
PU.1	6688	CD40	958
PU.1	6688	CSF1R	1436
PU.1	6688	CSF2RA	1438
PU.1	6688	CSF3R	1441
PU.1	6688	CYBB	1536
PU.1	6688	IGH@	3492
PU.1	6688	ITGA2B	3674
PU.1	6688	ITGAM	3684
PU.1	6688	ITGB2	3689
PU.1	6688	MYB	4602
PU.1	6688	NCF1	4687
PU.1	6688	FCGR1B	2210
PU.1	6688	PRTN3	5657
PU.1	6688	RNASE2	6036
PU.1	6688	G000311	3553
PU.1	6688	G004923	4689
PTF	PTF	G000177	125050
PSE1	PSE1	G000410	6060
PrM	PrM	ACTA2	59
PRDI-BFc	PRDI-BFc	IFN-beta	3456
PRDI-BF1	639	IFN-beta	3456
PRA	5241	IGFBP-1	3484
PRA	5241	G000064	396218
PRA	5241	G008999	2798
PR	5241	FKBP5	2289
PPUR	PPUR	G000261	3047
PPAR-gamma:RXR-alpha	PPAR-gamma:RXR-alpha	PCK1	5105
PPARgamma/RXRalpha	PPARgamma/RXRalpha	APOA1	335
PPARgamma/RXRalpha	PPARgamma/RXRalpha	AQP7	364
PPARgamma/RXRalpha	PPARgamma/RXRalpha	LPL	4023
PPAR-alpha:RXR-alpha	PPAR-alpha:RXR-alpha	CYP7A	1581
PPAR-alpha:RXR-alpha	PPAR-alpha:RXR-alpha	SLC10A2	6555
PPAR-alpha:RXR-alpha	PPAR-alpha:RXR-alpha	apoAI	335
PPAR-alpha:RXR-alpha	PPAR-alpha:RXR-alpha	G002923	9572
PPAR-alpha:RXR-alpha	PPAR-alpha:RXR-alpha	G004776	3158
PPARalpha/RXRalpha	PPARalpha/RXRalpha	ACOX1	51
PPARalpha	PPARalpha	APOA1	335
PPAR/RXR	PPAR/RXR	TF	7018
PPAR	5465	ACADM	34
PPAR	5465	APOC3	345
PPAR	5465	CPT1B	1375
PPAR	5465	CPT2	1376
PPAR	5465	DBI	1622
PPAR	5465	LPAL2	80350
PPAR	5465	NR1D1	9572
PPAR	5465	NR1H3	10062
PPAR	5465	PCK1	5105
PPAR	5465	PTGS2	5743
PPAR	5465	UGT1A9	54600
PPAR	5465	UGT2B4	7363
POX-N	POX-N	CD19	930
POU6F1	5463	G000312	3558
POU2F3,isoforma	POU2F3,isoforma	G001543	6700
POU2F2	5452	GLOB-AG	3047
POU2F2	5452	G000538	111502
POU2F2	5452	G000537	111507
POU2F2	5452	G000319	50802
POU2F2	5452	IL-2	3558
POU2F2	5452	c-myc	4609
POU2F1	5451	HLA-DRA	3122
POU2F1	5451	G000261	3047
POU2F1	5451	H2B	8970
POU2F1	5451	lyn	4067
POU2F1	5451	cycD1	595
POU2F1	5451	IL-5	3567
POU2F1	5451	IVL	3713
POU2F1	5451	G005728	20375
POU2F1	5451	G002583	3493
POU2F1	5451	G000537	111507
POU2F1	5451	G000538	111502
POU2F1	5451	G000319	50802
POU2F1	5451	G000480	15985
POU2F1	5451	G000545	16478
POU1F1a	5449	CS-B	1442
POU1F1	5449	GH	2688
Pmx2b	8929	G001939	401
PLZF	7704	BID	637
PITX2A:Nkx2.5	PITX2A:Nkx2.5	G002669	5351
PITX2A	5308	G000702	24602
PITX2	5308	PLOD1	5351
PITX2	5308	G002667	26432
Pit-1	5449	PRL	5617
Pit-1	5449	TSHB	7252
PIT1	5449	POU1F1	5449
pIRF-b	pIRF-b	IRF1	3659
pIRF-a	pIRF-a	IRF1	3659
PIF	117159	CDK4	1019
PIF	117159	KRTHB6	3892
PIF	117159	LIFR	3977
PIF	117159	TERT	7015
PIF	117159	TFRC	7037
PIF	117159	VIPR1	7433
Phox2b	8929	DBH	1621
Phox2a	401	DBH	1621
Phox	Phox	DBH	1621
Per2	8864	SERPINE1	5054
PEBP2alpha	860	G000272	1437
PEBP2	860	FN	2335
PEBP2	860	CSF1R	1436
PEA3	2118	MMP1	4312
PEA3	2118	MMP3	4314
PEA3	2118	IL8	3576
PEA3	2118	MMP9	4318
PEA3	2118	NOS3	4846
PEA3	2118	PLAUR	5329
PEA3	2118	VIM	7431
PEA3	2118	G000218	2353
Pdx-1	3651	ADA	100
Pdx-1	3651	GCK	2645
Pdx-1	3651	IPF1	3651
PBX1b/PREP1	PBX1b/PREP1	COL5A2	1290
PBX1a/PREP1	PBX1a/PREP1	COL5A2	1290
PBX1a/HOXB1	PBX1a/HOXB1	COL5A2	1290
Pbx1a	5087	uPA	5328
Pbx1:PKNOX1	Pbx1:PKNOX1	G000795	24797
Pbx	5087	G009306	7367
Pax-4a	PAX	ins	3630
Pax-4a	PAX	PAX4	5078
Pax-3	PAX	met	4233
Pax-3	PAX	MITF	4286
PAX2c	PAX	WT1	7490
Pax-2	PAX	p53	7157
Pax-1	PAX	CD19	930
Par-4	5074	BCL2	596
p73alpha	7161	G000183	100
p73	7161	TAP1	6890
p67/SRF	6722	FOS	2353
p65/p50	NFkappaB	PECAM1	5175
p65	NFkappaB	PTGS2	5743
p63gamma	p63gamma	G006326	182
p53	7157	RAS1	3265
p53	7157	PCNA	5111
p53	7157	p53	7157
p53	7157	SFN	2810
p53	7157	p21WAF1	1026
p53	7157	KAI1	3732
p53	7157	IGF-BP3	3486
p53	7157	MSH2	4436
p53	7157	RB	5925
p53	7157	DKK1	22943
p53	7157	MMP-2	4313
p53	7157	bax	581
p53	7157	EGFR	1956
p53	7157	SCYD1	6376
p53	7157	sma-actin	59
p53	7157	TNFRSF6	355
p53	7157	FAC	2176
p53	7157	APAF1	317
p53	7157	APC	324
p53	7157	TNFRSF10B	8795
p53	7157	ATF3	467
p53	7157	BCL2	596
p53	7157	BID	637
p53	7157	CARD12	58484
p53	7157	CASP1	834
p53	7157	CASP6	839
p53	7157	CDC25C	995
p53	7157	DNMT1	1786
p53	7157	DUSP1	1843
p53	7157	GDF15	9518
p53	7157	GPX1	2876
p53	7157	HSPCB	3326
p53	7157	IER3	8870
p53	7157	P53AIP1	63970
p53	7157	PTEN	5728
p53	7157	PTGS2	5743
p53	7157	RRM2B	50484
p53	7157	SERPINE1	5054
p53	7157	TAP1	6890
p53	7157	TNFRSF10A	8797
p53	7157	VEGF	7422
p53	7157	G002825	14102
p53	7157	G002858	57913
p53	7157	G002867	17295
p53	7157	G002892	6273
p53	7157	G002893	27244
p53	7157	G013807	30954
p53	7157	G002737	10346
p53	7157	G006843	22032
p53	7157	G005981	1643
p53	7157	G002859	13663
p53	7157	G002895	24892
p53	7157	G002920	7039
p53	7157	G002931	857
p53	7157	G009575	20438
p53	7157	G000575	18669
p53	7157	G002855	1647
p53	7157	G005523	7161
p53	7157	G009616	8626
p53	7157	G013799	55800
p53	7157	G009833	8794
p53	7157	G002854	4193
p53	7157	G002811	27113
p53	7157	G000557	12715
p53	7157	G002865	58801
p53	7157	G002866	64058
p53	7157	G009433	64326
p53	7157	LOC283439	283439
p53	7157	OSBP	5007
p53	7157	STARD4	134429
p53	7157	CHD2	1106
p53	7157	HIG1	25994
p53	7157	GTPBP3	84705
p53	7157	PHLDA3	23612
p53	7157	SYT8	90019
p53	7157	CYP3A7	1551
p53	7157	RNF29	84675
p53	7157	KRTAP10-7	386675
p53	7157	LGALS7	3963
p53	7157	ADAMTS3	9508
p53	7157	TLR3	7098
p53	7157	SNK	10769
p53	7157	RRAD	6236
p53	7157	SYNE1	23345
p53	7157	APBB2	323
p53	7157	C20orf44	55245
p53	7157	LASP1	3927
p53	7157	KLHDC4	54758
p53	7157	RPS27L	51065
p53	7157	XPC	7508
p53	7157	MGC48972	123879
p53	7157	WDR20	91833
p53	7157	CDC42EP3	10602
p53	7157	FANK1	92565
p53	7157	ADORA2B	136
p53	7157	GPR39	2863
p53	7157	NHS	4810
p53	7157	GALNT11	63917
p53	7157	CHN2	1124
p53	7157	NCK2	8440
p53	7157	E2IG5	26355
p53	7157	NR1I2	8856
p53	7157	PPARGC1B	133522
p53	7157	PIG6	5625
p53	7157	SORCS3	22986
p53	7157	KITLG	4254
p53	7157	COMMD1	150684
p53	7157	ANKRD11	29123
p53	7157	SLC4A10	57282
p53	7157	CGI-26	51071
p53	7157	KCNC2	3747
p53	7157	IL13RA1	3597
p53	7157	PPFIBP1	8496
p53	7157	SLC16A10	117247
p53	7157	MGC50721	255762
p53	7157	MGC57827	389835
p53	7157	CAPON	9722
p53	7157	SLC12A4	6560
p53	7157	BTG4	54766
p53	7157	MDM4	4194
p53	7157	FLJ13984	79828
p53	7157	C6orf204	387119
p53	7157	WIG1	64393
p53	7157	RPS19	6223
p53	7157	PSTPIP2	9050
p53	7157	ASTN2	23245
p53	7157	PRKCE	5581
p53	7157	DNAH11	8701
p53	7157	FLJ25818	146779
p53	7157	KCTD1	284252
p53	7157	PDGFC	56034
p53	7157	CHS1	1130
p53	7157	MYOM1	8736
p53	7157	BDP1	55814
p53	7157	CPN1	1369
p53	7157	EEA1	8411
p53	7157	VTI1A	143187
p53	7157	ERBB4	2066
p53	7157	TLE1	7088
p53	7157	KIAA1958	158405
p53	7157	FLJ20972	80098
p53	7157	GRM5	2915
p53	7157	CFLP1	142913
p53	7157	ALOX5	240
p53	7157	FLJ12436	79714
p53	7157	PRIM2A	5558
p53	7157	MYO1A	4640
p53	7157	DYRK3	8444
p53	7157	PHF14	9678
p53	7157	PCNX	22990
p53	7157	FRMD4A	55691
p53	7157	SMARCB1	6598
p53	7157	GSPT1	2935
p53	7157	CFTR	1080
p53	7157	C7orf10	79783
p53	7157	MIPOL1	145282
p53	7157	ATM	472
p53	7157	TIF1	8805
p53	7157	NLGN1	22871
p53	7157	FLJ40504	284085
p53	7157	ZCCHC2	54877
p53	7157	RBPSUH	3516
p53	7157	OPTN	10133
p53	7157	HELLS	3070
p53	7157	RGS7	6000
p53	7157	SLC25A21	89874
p53	7157	FLJ35757	162333
p53	7157	TSGA10	80705
p53	7157	FAF1	11124
p53	7157	TP53AP1	11257
p53	7157	GSN	2934
p53	7157	CCNG2	901
p53	7157	USP34	9736
p53	7157	PTPN14	5784
p53	7157	CAMK2D	817
p53	7157	MAST2	23139
p53	7157	NR6A1	2649
p53	7157	STAU	6780
p53	7157	LOC144501	144501
p53	7157	GALK2	2585
p53	7157	GPHN	10243
p53	7157	MSI2	124540
p53	7157	USP9X	8239
p53	7157	NMU	10874
p53	7157	PIAS2	9063
p53	7157	ABCB9	23457
p53	7157	SORCS2	57537
p53	7157	PRKWNK1	65125
p53	7157	GAS6	2621
p53	7157	PRKAG2	51422
p53	7157	MGC34032	204962
p53	7157	TPO	7173
p53	7157	AGPS	8540
p53	7157	SPG3A	51062
p53	7157	STK10	6793
p53	7157	LOC197322	197322
p53	7157	TCF7L2	6934
p53	7157	RABGAP1L	9910
p53	7157	HSD17B3	3293
p53	7157	FBXL20	84961
p53	7157	MAPK9	5601
p53	7157	PRDM1	639
p53	7157	CDKAL1	54901
p53	7157	CMT4B2	81846
p53	7157	NEO1	4756
p53	7157	GPC3	2719
p53	7157	RECK	8434
p53	7157	LAMA2	3908
p53	7157	ARNT2	9915
p53	7157	FLJ21439	80208
p53	7157	FLJ35155	152002
p53	7157	NAV3	89795
p53	7157	GALNT13	114805
p53	7157	KPNA1	3836
p53	7157	FLJ31164	203062
p53	7157	EB-1	56899
p53	7157	ARMC2	84071
p53	7157	TMEM30A	55754
p53	7157	CNAP1	9918
p53	7157	FLJ32440	286053
p53	7157	ITGAM	3684
p53	7157	CALD1	800
p53	7157	KCNN3	3782
p53	7157	PCAF	8850
p53	7157	KIAA1245	149013
p53	7157	B1	27241
p53	7157	LAF4	3899
p53	7157	FLJ11383	80003
p53	7157	BNC2	54796
p53	7157	CTNNA3	29119
p53	7157	CREBBP	1387
p53	7157	TBC1D5	9779
p53	7157	CYP4F3	4051
p53	7157	HS6ST2	90161
p53	7157	BCAS3	54828
p53	7157	CYP4F2	8529
p53	7157	GARNL3	84253
p53	7157	SUSD1	64420
p53	7157	EDN2	1907
p53	7157	FGD3	89846
p53	7157	CCDC2	80173
p53	7157	GNAI1	2770
p53	7157	MDS009	56986
p53	7157	LTBP1	4052
p53	7157	ERN2	10595
p53	7157	PUM1	9698
p53	7157	ENO1	2023
p53	7157	CACNA1E	777
p53	7157	MYO3B	140469
p53	7157	CAMTA1	23261
p52	11168	SELP	6403
p50/p65	NFKappaB	TNF	7124
p50/p50	NFKappaB	PECAM1	5175
p50/c-Rel	NFKappaB	VCAM1	7412
p50	NFKappaB	APOC3	345
p50	NFKappaB	APP	351
p50	NFKappaB	F8	2157
p50	NFKappaB	IL8	3576
p50	NFKappaB	SELP	6403
OXBOX	OXBOX	ANT1	291
Otx1	5013	TYRP1	7306
Otx1	5013	G002968	22173
OTF-1	OTF-1	HBG1	3047
oct-B2	oct-B2	G000344	3122
Oct-B1	Oct-B1	G005202	3500
Oct-B1	Oct-B1	G000537	111507
Octa-factor	Octa-factor	G000411	6066
Oct-3/4	Oct-3/4	CGA	1081
Oct-3/4	Oct-3/4	CGB	1082
Oct	5362	MYC	4609
NTF	NTF	G000537	111507
NRSF	5978	AVP	551
NRSF	5978	IB-1	9479
NRSF	5978	G009381	24225
NRSF	5978	G005678	84510
NRSF	5978	G009940	12918
NRSF	5978	G001121	6853
NRSF	5978	G010014	24766
NRSF	5978	G001900	24408
NRSF	5978	G010015	1141
NRSF	5978	G010018	24804
NRSF	5978	G010019	3897
NRSF	5978	G000702	24602
NRSF	5978	G002522	12307
NRSF	5978	G010020	292072
NRSF	5978	G000465	11459
NRSF	5978	G010030	1584
NRSF	5978	G009977	57369
NRSF	5978	G009979	18506
Nrl	4901	RHO	29984
NRL	4901	G006679	6010
Nrf2/MafK	Nrf2/MafK	NQO1	1728
Nrf2/MafK	Nrf2/MafK	TXN	7295
Nrf2/MafG	Nrf2/MafG	NQO1	1728
Nrf2	4780	GCLC	2729
Nrf2	4780	GCLM	2730
Nrf2	4780	NQO1	1728
Nrf2	4780	G006921	14319
NRF-1	4899	TFAM	7019
NRF-1	4899	eIF-2alpha	1965
NRF-1	4899	QP	7381
NRF-1	4899	CXCR4	7852
NRF-1	4899	G000798	24813
NRF-1	4899	G000732	25309
NRF-1	4899	G000572	19782
novH	4856	SERPINB2	5055
Nkx6-2	84504	MBP	4155
Nkx2-8	26257	AFP	174
Nkx2-8	26257	G000691	24177
Nkx2-5	1482	ANF	4878
Nkx2-5	1482	G000702	24602
Nkx2-5	1482	G002669	5351
Nkx2-5	1482	G010124	18157
Nkx25	Nkx25	ANF	4878
Nkx2-1	7080	PACAP	116
Nkx2-1	7080	G004977	22422
Nkx2-1	7080	G000691	24177
Nkx2-1	7080	LHRH	2796
NKX2.1	7080	SFTPB	6439
NIP	NIP	MMP3	4314
NIP	NIP	IL-3	3562
NHF1	NHF1	PAH	5053
NF-Zc	NF-Zc	HLA-DRA	3122
NF-Z2	NF-Z2	HLA-DRA	3122
NF-Y-like	NF-Y-like	IL4	3565
NFYalpha/NFYbeta	NFY	APOA1	335
NF-YA	NFY	cdc2	983
NF-YA	NFY	F8	2157
NFYA	NFY	SP3	6670
NF-Y	NFY	DNAJB1	3337
NF-Y	NFY	THBS1	7057
NF-Y	NFY	gp91-phox	1536
NF-Y	NFY	DPOLA	5422
NF-Y	NFY	ACTB	60
NF-Y	NFY	CAT	847
NF-Y	NFY	CCNA2	890
NF-Y	NFY	CD74	972
NF-Y	NFY	CDKN1B	1027
NF-Y	NFY	DDIT3	1649
NF-Y	NFY	F10	2159
NF-Y	NFY	FASN	2194
NF-Y	NFY	FDFT1	2222
NF-Y	NFY	FTH1	2495
NF-Y	NFY	HBB	3043
NF-Y	NFY	HYOU1	10525
NF-Y	NFY	IL4	3565
NF-Y	NFY	PTPN6	5777
NF-Y	NFY	PTTG1	9232
NF-Y	NFY	SREBF2	6721
NF-Y	NFY	XBP1	7494
NF-Y	NFY	XDH	7498
NF-Y	NFY	G000564	14968
NF-Y	NFY	G004580	6667
NF-Y	NFY	G000341	3123
NF-Y	NFY	G000615	21838
NFY	NFY	tk1	7083
NFY	NFY	HBG1	3047
NFY	NFY	MDR1	5243
NF-X	NF-X	HLA-DRA	3122
NF-X	NF-X	G000566	14968
NF-X	NF-X	G000567	14960
NF-U1	NF-U1	PBGD	3145
NF-S	NF-S	HLA-DPA1	3113
NF-S	NF-S	HLA-DQA1	3117
NF-S	NF-S	HLA-DRA	3122
NF-R1	NF-R1	ABCB1	5243
NF-muE3	NF-muE3	G000538	111502
NF-muE1	NF-muE1	G000537	111507
NF-kappaE1	NF-kappaE1	G000319	50802
NF-kappaB2	NF-kappaB2	IFN-beta	3456
NF-kappaB2	NF-kappaB2	IL8	3576
NF-kappaB	NF-kappaB	IL-2Ralpha	3559
NF-kappaB	NF-kappaB	p53	7157
NF-kappaB	NF-kappaB	ICAM-1	3383
NF-kappaB	NF-kappaB	IL-6	3569
NF-kappaB	NF-kappaB	RANTES	6352
NF-kappaB	NF-kappaB	TNF-beta	4049
NF-kappaB	NF-kappaB	IFN-gamma	3458
NF-kappaB	NF-kappaB	IL8	3576
NF-kappaB	NF-kappaB	GROA	2919
NF-kappaB	NF-kappaB	GRO3	2921
NF-kappaB	NF-kappaB	GRO2	2920
NF-kappaB	NF-kappaB	TNFRSF6	355
NF-kappaB	NF-kappaB	COL1A2	1278
NF-kappaB	NF-kappaB	SELE	6401
NF-kappaB	NF-kappaB	PTGS2	5743
NF-kappaB	NF-kappaB	ALOX12	239
NF-kappaB	NF-kappaB	APOC3	345
NF-kappaB	NF-kappaB	BCL2A1	597
NF-kappaB	NF-kappaB	BCL2L1	598
NF-kappaB	NF-kappaB	CD40LG	959
NF-kappaB	NF-kappaB	CD74	972
NF-kappaB	NF-kappaB	CSF2	1437
NF-kappaB	NF-kappaB	CSNK2A1	1457
NF-kappaB	NF-kappaB	HBZ	3050
NF-kappaB	NF-kappaB	HMOX1	3162
NF-kappaB	NF-kappaB	IFNB1	3456
NF-kappaB	NF-kappaB	IL12B	3593
NF-kappaB	NF-kappaB	IL1B	3553
NF-kappaB	NF-kappaB	IL2	3558
NF-kappaB	NF-kappaB	IL4	3565
NF-kappaB	NF-kappaB	IRF4	3662
NF-kappaB	NF-kappaB	IRF7	3665
NF-kappaB	NF-kappaB	MMP9	4318
[truncated: 7,797 more rows]
