# Supplementary material for: In silico regulatory analysis for exploring human disease progression
Source: Biol Direct. 2008 Jun 18;3:24. doi: 10.1186/1745-6150-3-24 (PMC2464594; doi:10.1186/1745-6150-3-24)
Supplement: Additional file 2 — This file contains several sub-folders. The folder "Classifier Results" contains the SVM predictions for all TFs in this study as well as a list of classifiers and their associated performance measures. The new predictions for all TFs are also available for query and download on our website[30]. The folder "Literature_curated_targets" contains the known TF-target interactions taken from databases and the literature. Any interactions manually curated from primary literature are listed, and the Pubmed ID of the article used is given. All files are annotated so as to be self explainatory or have an accompanying Readme file. [file 1745-6150-3-24-S2.zip › Literature_curated_targets/Excel and Text files giving known targets/Manually Curated Human Targets.txt]

This file contains manually curated binding targets and the Pub-med citation IDs (PMID) or full citations.
This is not the full set of human targets, just the ones looked up by hand.  The excel file "Human Binding Data Parsed from Databases.xls" subsumes this list.

Sox2 binds FGF4 PMID: 14659890
Sox9 regulates aggrecan PMID: 11748585
IK1 binds Vpac1 (GeneID:7433) PMID: 11812772
HoxA5 binds PR  PMID: 10875927
HoxA5 binds pleotrophin   citation:: Identification of Transcriptional Targets of HOXA5  Hexin Chen, Ethel Rubin, Huiping Zhang, Seung Chung, Charles C. Jie, Elizabeth Garrett, Shyam Biswal¶, and Saraswati Sukumar. J. Biol. Chem., Vol. 280, Issue 19, 19373-19380, May 13, 2005
YB1 binds (represses) p53  PMID: 12835324
YB1 binds MMP2 PMID: 9278454
tel2a binds transferrin receptor PMID: 2211668
ATBF1 binds AFP PMID:1719379
BTEB3 binds SM22alpha PMID: 12848620
BTEB3 binds cyp1a1  PMID: 12036432
Cbfa1 binds galectin3 PMID: 12604608
Cbfa1 binds collagenase3(MMP13) PMID: 10330183
Cbfa1 binds osteocalcin PMID: 12403780
Crx binds  rhodopsin(GeneID:6010) PMID: 9390516
Crx binds  interphotoreceptor retinoid-binding protein(IRBP 5949 ) PMID: 9390516
DBP binds PEPCK  PMID: 1328227
ERR1 binds eNOS  PMID: 14610283
FLI1 binds GADD153 (GeneID:1649) PMID: 10510472
FLI1 binds GPIX(GeneID:2815) GPIbalpha(2811) and GPIIb(3674) PMID: 10194443
GATA4 binds inhibin alpha PMID: 14612389
GATA5 and GATA6 activate troponin1(GeneID:7137) PMID: 9738004
GATA6 binds TTF1 PMID: 9915795
NKX2-1 binds PACAP  PMID: 12122016
NKX2-1 binds erbB-2(GeneID:2064) and LHRH(GeneID:2796) PMID: 11036938
Staf binds SYBL1 PMID: 14672948
SOX9 binds SF1 PMID: 11875113
SOX9 binds KIAA0800 PMID: 12111997
ZBP89 binds p21WAF1(GeneID:1026)  PMID: 12622418
ZBP89 binds CDllb  PMID: 12393719
SMAD3/4 binds JunB  citation:  Jonk L J C, Itoh S, Heldin C-H, ten Dijke P, Kruijer W. Identification and functional characterization of a Smad binding element (SBE) in the JunB promoter that acts as a transforming growth factor-ß, activin, and bone morphogenetic protein-inducible enhancer. J Biol Chem. 1998;273:21145–21152.
SMAD3/4 binds Col7a1 citation: Vindevoghel L, Kon A, Lechleider R J, Uitto J, Roberts A B, Mauviel A. Smad-dependent transcriptional activation of human type VII collagen gene (COL7A1) promoter by transforming growth factor-ß J Biol Chem. 1998;273:13053–13057.
HFH4 binds  prothrombin(GeneID:2147),beta amyloid precursor(GeneID:351) protein,alpha1-antichymotrypsin (GeneID:12),cystic fibrosis transmembrane conductance regulator(GeneID:1080)
