# Supplementary material for: In silico regulatory analysis for exploring human disease progression
Source: Biol Direct. 2008 Jun 18;3:24. doi: 10.1186/1745-6150-3-24 (PMC2464594; doi:10.1186/1745-6150-3-24)
Supplement: Additional file 2 — This file contains several sub-folders. The folder "Classifier Results" contains the SVM predictions for all TFs in this study as well as a list of classifiers and their associated performance measures. The new predictions for all TFs are also available for query and download on our website[30]. The folder "Literature_curated_targets" contains the known TF-target interactions taken from databases and the literature. Any interactions manually curated from primary literature are listed, and the Pubmed ID of the article used is given. All files are annotated so as to be self explainatory or have an accompanying Readme file. [file 1745-6150-3-24-S2.zip › Literature_curated_targets/Matlab Matrix of Known Targets (positives)/Readme_Matfile.txt]

The accompanying Matlab file contains
POSITIVES: n x n matrix where the rows represent TFs and the columns represent genes.  

TFlist: Matlab Array of strings giving Entrez Gene IDs for the TFs.  Custom names for some human regulators were necessary when the regulator is really a complex of proteins from two different genes.  The accompanying file "notes_on_TF_names.doc" explains any name alterations.

Genelist: Array of strings giving Entrez Gene IDs for the Genes (columns).


Note for Human Results: some human genes (not TFs) have a suffix which looks like "_X_1", or "_X_2" etc.
This is the result of the way we extract our original sequence data from the UCSC genome browser.
If there is more than 1 hit with better than 95% similarity when RefSeq mRNAs are matched by BLAT against the human genome at the UCSC genome browser, the best hit is always given the Entrez GeneID associated with that RefSeq entry. The other significant hits are still retained in the analysis but labeled as copies "_X_1" for copy 1, and "_X_2" for copy 2, etc.  These genes may encode the same protein, a similar protein, or may be pseudogenes with no function.
