# Supplementary material for: In silico regulatory analysis for exploring human disease progression
Source: Biol Direct. 2008 Jun 18;3:24. doi: 10.1186/1745-6150-3-24 (PMC2464594; doi:10.1186/1745-6150-3-24)
Supplement: Additional file 2 — This file contains several sub-folders. The folder "Classifier Results" contains the SVM predictions for all TFs in this study as well as a list of classifiers and their associated performance measures. The new predictions for all TFs are also available for query and download on our website[30]. The folder "Literature_curated_targets" contains the known TF-target interactions taken from databases and the literature. Any interactions manually curated from primary literature are listed, and the Pubmed ID of the article used is given. All files are annotated so as to be self explainatory or have an accompanying Readme file. [file 1745-6150-3-24-S2.zip › Wt1_predicted_targets.txt]

26155
54991
118424
1855
5590
79258
49856
8514
80835
54897
93611
842
27245
399474
192669
114883
5142
23266
79739
84146
3749
5906
1942
29922
339479
54530
4179
2104
375
80003
1131
8648
1788
53335
54812
1496
151011
79712
5000
10010
440925
7035
116093
3329
117583
4133
9759
51078
23192
27255
152330
5468
151648
7068
6331
55152
25915
27086
11259
56987
26137
60678
11342
64805
4154
389170
84517
22871
10242
10336
10815
53834
1487
2261
339983
2868
170712
10886
3184
5602
5783
401145
10611
658
54790
27068
64579
55294
27236
56884
2823
116966
8470
22947_X_1
57491
6531
153571
1016
1010
1008
1007
25836
2668
153684
10571_X_1
153561
153561_X_1
7518
4208
6932
4090
5521
9832
64324
9260
56897
7020
3159
8464
346007
8936
5980
51389
5570
154215
2070
23118
26575
79683
4301
79778
202915
26100
6119
9734
3181
11335
404744
11281
816
401337
948
2913
154661
889
43
1523
93986
22797
401398
4232
4481
23362
649
64236
148
286
9705
79145
6386
10499
2138
5569
138046
157680
7227
11244
51105
1936
23513
5339
83482
441381
414919
5991
158358
54875
158038
1271
4969
8013
1902
5524
84929
6837
29085
20
2902
54932
395
11141
257397
1756
54880
54830
3358
2556
55559
1852
54522
399717
1787
51322
220929
6387
220972
29974
65217
9886
5076
2253
120
2263
282973
84504
196743
6050
3265
53841
977
7106
4046
51214
430
65975
55553
196296
5080
7490
57689
219927
8898
53942
838
5818
27087
64581
55729
6660
11228
283461
1272
9194
338811
10818
117177
84698
114882
55117
25834
9612
80324
7223
55068
22862
27253
81550
11278
3621
404785
57447
145581
161357
23034
5494
2530
56936
8788
122622
207
283638
3714
2972
54816
7168
64799
26035
11214
6650
146325
197335
124093
84264
8912
65259
197342
124056
7249
79412
11273
2294
4597
863
54849
4641
3090
23277
84254
489
50488
2027
90313
3975
782
6909
3773
8877
10458
71
2873
2194
9123
3607
8715
1837
23556
28513
81832
4772
22904
6915
23030
7001
170463
7392
581
57106
11338
126208
83959
57144
23767
9935
55544
5688
11047
3785
7165
6493
51227
89766
56894
23275
6573
6899
23598
4357
400931
1890
440836
8510
51078_X_1
23192_X_1
83482_X_1
