# Supplementary material for: In silico regulatory analysis for exploring human disease progression
Source: Biol Direct. 2008 Jun 18;3:24. doi: 10.1186/1745-6150-3-24 (PMC2464594; doi:10.1186/1745-6150-3-24)
Supplement: Additional file 2 — This file contains several sub-folders. The folder "Classifier Results" contains the SVM predictions for all TFs in this study as well as a list of classifiers and their associated performance measures. The new predictions for all TFs are also available for query and download on our website[30]. The folder "Literature_curated_targets" contains the known TF-target interactions taken from databases and the literature. Any interactions manually curated from primary literature are listed, and the Pubmed ID of the article used is given. All files are annotated so as to be self explainatory or have an accompanying Readme file. [file 1745-6150-3-24-S2.zip › Wt1_20_Targets.xls]

## Sheet: Sheet1
For a list of all 30 Targets Please See the Review: Lee, B.S. & Haber, D. (2001) Wilms Tumor and the WT1 Gene. Experimental Cell Research, 264, 74-79.
Ncbi Gene ID	Gene Name	SVM Average Platt Probability (in RED if classified as Positive)	PMIDs	Reference	Reference	Reference
6382	Syndecan 1	0.86	8895526	Cook, D.M., Hinkes, M.T., Bernfield, M. & Rauscher, F.J., 3rd (1996) Transcriptional activation of the syndecan-1 promoter by the Wilms' tumor protein WT1. Oncogene, 13, 1789-99.
1026	P21	0.25	10224085 and 9108440	English, M.A. & Licht, J.D. (1999) Tumor-associated WT1 missense mutants indicate that transcriptional activation by WT1 is critical for growth control. J Biol Chem, 274, 13258-63.	Englert, C., Maheswaran, S., Garvin, A.J., Kreidberg, J. & Haber, D.A. (1997) Induction of p21 by the Wilms' tumor suppressor gene WT1. Cancer Res, 57, 1429-34.
190	Dax1	0.34	10022915	Kim, J., Prawitt, D., Bardeesy, N., Torban, E., Vicaner, C., Goodyer, P., Zabel, B. & Pelletier, J. (1999) The Wilms' tumor suppressor gene (wt1) product regulates Dax-1 gene expression during gonadal differentiation. Mol Cell Biol, 19, 2289-99.
1435	CSF1	0.05	8407965 and 9771972	Harrington, M.A., Konicek, B., Song, A., Xia, X.L., Fredericks, W.J. & Rauscher, F.J., 3rd (1993) Inhibition of colony-stimulating factor-1 promoter activity by the product of the Wilms' tumor locus. J Biol Chem, 268, 21271-5.	Thate, C., Englert, C. & Gessler, M. (1998) Analysis of WT1 target gene expression in stably transfected cell lines. Oncogene, 17, 1287-94.
5931	RbaP46	0.53	11433396	Guan, L.S., Li, G.C., Chen, C.C., Liu, L.Q. & Wang, Z.Y. (2001) Rb-associated protein 46 (RbAp46) suppresses the tumorigenicity of adenovirus-transformed human embryonic kidney 293 cells. Int J Cancer, 93, 333-8.
7421	VDR	0.56	11050081	Maurer, U., Jehan, F., Englert, C., Hubinger, G., Weidmann, E., DeLuca, H.F. & Bergmann, L. (2001) The Wilms' tumor gene product (WT1) modulates the response to 1,25-dihydroxyvitamin D3 by induction of the vitamin D receptor. J Biol Chem, 276, 3727-32.
4953	ODC1	0.31	10047468	Li, R.S., Law, G.L., Seifert, R.A., Romaniuk, P.J. & Morris, D.R. (1999) Ornithine decarboxylase is a transcriptional target of tumor suppressor WT1. Exp Cell Res, 247, 257-66.
4609	Cmyc	0.57	7585606	Hewitt, S.M., Hamada, S., McDonnell, T.J., Rauscher, F.J., 3rd & Saunders, G.F. (1995) Regulation of the proto-oncogenes bcl-2 and c-myc by the Wilms' tumor suppressor gene WT1. Cancer Res, 55, 5386-9.
4613	Nmyc	0.42	10470095	Zhang, X., Xing, G. & Saunders, G.F. (1999) Proto-oncogene N-myc promoter is down regulated by the Wilms' tumor suppressor gene WT1. Anticancer Res, 19, 1641-8.
1958	EGR1	0.58	1654597 and 8389468	Madden, S.L., Cook, D.M., Morris, J.F., Gashler, A., Sukhatme, V.P. & Rauscher, F.J., III (1991) Transcriptional repression mediated by the WT1 Wilms tumor gene product. Science, 253, 1550-3.	Maheswaran, S., Park, S., Bernard, A., Morris, J.F., Rauscher, F.J., 3rd, Hill, D.E. & Haber, D.A. (1993) Physical and functional interaction between WT1 and p53 proteins. Proc Natl Acad Sci U S A, 90, 5100-4.
3480	IGF1R	0.9	8390684 and 7791758	Werner, H., Re, G.G., Drummond, I.A., Sukhatme, V.P., Rauscher, F.J., 3rd, Sens, D.A., Garvin, A.J., LeRoith, D. & Roberts, C.T., Jr. (1993) Increased expression of the insulin-like growth factor I receptor gene, IGF1R, in Wilms tumor is correlated with modulation of IGF1R promoter activity by the WT1 Wilms tumor gene product. Proc Natl Acad Sci U S A, 90, 5828-32.	Werner, H., Shen-Orr, Z., Rauscher, F.J., 3rd, Morris, J.F., Roberts, C.T., Jr. & LeRoith, D. (1995) Inhibition of cellular proliferation by the Wilms' tumor suppressor WT1 is associated with suppression of insulin-like growth factor I receptor gene expression. Mol Cell Biol, 15, 3516-22.
7490	Wt1	0.99	8119964 and 8045305 and 8621487	Rupprecht, H.D., Drummond, I.A., Madden, S.L., Rauscher, F.J., 3rd & Sukhatme, V.P. (1994) The Wilms' tumor suppressor gene WT1 is negatively autoregulated. J Biol Chem, 269, 6198-206.	Malik, K.T., Poirier, V., Ivins, S.M. & Brown, K.W. (1994) Autoregulation of the human WT1 gene promoter. FEBS Letters, 349, 75-8.	Hewitt, S.M., Fraizer, G.C., Wu, Y.-J., Rauscher, F.J., III & Saunders, G.F. (1996) Differential Function of Wilms' Tumor Gene WT1 Splice Isoforms in Transcriptional Regulation. J. Biol. Chem., 271, 8588-8592.
10183	Pax2	1	7720589	Ryan, G., Steele-Perkins, V., Morris, J.F., Rauscher, F.J., 3rd & Dressler, G.R. (1995) Repression of Pax-2 by WT1 during normal kidney development. Development, 121, 867-75.
7040	TGFB	0.46	8058069	Dey, B.R., Sukhatme, V.P., Roberts, A.B., Sporn, M.B., Rauscher, F.J., 3rd & Kim, S.J. (1994) Repression of the transforming growth factor-beta 1 gene by the Wilms' tumor suppressor WT1 gene product. Mol Endocrinol, 8, 595-602.
5914	RARA	0.51	7700638	Goodyer, P., Dehbi, M., Torban, E., Bruening, W. & Pelletier, J. (1995) Repression of the retinoic acid receptor-alpha gene by the Wilms' tumor suppressor gene product, wt1. Oncogene, 10, 1125-9.
4856	NOVH	0.25	8622864	Martinerie, C., Chevalier, G., Rauscher, F.J., 3rd & Perbal, B. (1996) Regulation of nov by WT1: a potential role for nov in nephrogenesis. Oncogene, 12, 1479-92.
367	AR	0.18	9815658	Shimamura, R., Fraizer, G.C., Trapman, J., Lau Yf, C. & Saunders, G.F. (1997) The Wilms' tumor gene WT1 can regulate genes involved in sex determination and differentiation: SRY, Mullerian-inhibiting substance, and the androgen receptor. Clin Cancer Res, 3, 2571-80.
2771	GNAI2	0.35	8530517	Kinane, T.B., Finder, J.D., Kawashima, A., Brown, D., Abbate, M., Fredericks, W.J., Sukhatme, V.P., Rauscher, F.J., 3rd & Ercolani, L. (1995) LLC-PK1 cell growth is repressed by WT1 inhibition of G-protein alpha i-2 protooncogene transcription. J Biol Chem, 270, 30760-4.
1490	CTGF	0.25	10973960	Stanhope-Baker, P. & Williams, B.R. (2000) Identification of connective tissue growth factor as a target of WT1 transcriptional regulation. J Biol Chem, 275, 38139-50.
99	CDH1 (E-cadherin)	0.11	10753894	Hosono, S., Gross, I., English, M.A., Hajra, K.M., Fearon, E.R. & Licht, J.D. (2000) E-cadherin is a WT1 target gene. J Biol Chem, 275, 10943-53.
