# Supplementary material for: In silico regulatory analysis for exploring human disease progression
Source: Biol Direct. 2008 Jun 18;3:24. doi: 10.1186/1745-6150-3-24 (PMC2464594; doi:10.1186/1745-6150-3-24)
Supplement: Additional file 2 — This file contains several sub-folders. The folder "Classifier Results" contains the SVM predictions for all TFs in this study as well as a list of classifiers and their associated performance measures. The new predictions for all TFs are also available for query and download on our website[30]. The folder "Literature_curated_targets" contains the known TF-target interactions taken from databases and the literature. Any interactions manually curated from primary literature are listed, and the Pubmed ID of the article used is given. All files are annotated so as to be self explainatory or have an accompanying Readme file. [file 1745-6150-3-24-S2.zip › Wt1_known_targets_and_references.xls]

## Sheet: wilms_known_targets
NCBI Gene ID	Name	PMID	Reference
374	amphiregulin	10490105	Lee SB, Huang K, Palmer R, Truong VB, Herzlinger D, Kolquist KA, Wong J, Paulding C, Yoon SK, Gerald W, Oliner JD, Haber DA. The Wilms tumor suppressor WT1 encodes a transcriptional activator of amphiregulin. Cell. 1999 Sep 3;98(5):663-73.
7015	telomerase reverse transcriptase	10601322	Oh S, Song Y, Yim J, Kim TK. The Wilms' tumor 1 tumor suppressor gene represses transcription of the human telomerase reverse transcriptase gene.J Biol Chem. 1999 Dec 24;274(52):37473-8.
2297	FOXD1, forkhead box D1, FREAC4	8702877	Ernstsson S, Pierrou S, Hulander M, Cederberg A, Hellqvist M, Carlsson P, Enerback S. J Biol Chem. 1996 Aug 30;271(35):21094-9.Characterization of the human forkhead gene FREAC-4. Evidence for regulation by Wilms' tumor suppressor gene (WT-1) and p53.
4602	MYB, v-myb myeloblastosis viral oncogene homolog	7559553	McCann S, Sullivan J, Guerra J, Arcinas M, Boxer LM. J Biol Chem. 1995 Oct 6;270(40):23785-9. Repression of the c-myb gene by WT1 protein in T and B cell lines.
1956	EGFR, epidermal growth factor receptor (erythroblastic leukemia viral (v-erb-b) oncogene homolog, avian	7588596	Englert C, Hou X, Maheswaran S, Bennett P, Ngwu C, Re GG, Garvin AJ, Rosner MR, Haber DA. WT1 suppresses synthesis of the epidermal growth factor receptor and induces apoptosis.EMBO J. 1995 Oct 2;14(19):4662-75. PMID: 7588596
5243	ABCB1, ATP-binding cassette, sub-family B (MDR/TAP), member 1, MDR1	10392899	McCoy C, McGee SB, Cornwell MM.Cell Growth Differ. 1999 Jun;10(6):377-86.The Wilms' tumor suppressor, WT1, inhibits 12-O-tetradecanoylphorbol-13-acetate activation of the multidrug resistance-1 promoter.
6736	SRY, sex determining region Y	11278460	Hossain A, Saunders GF. The human sex-determining gene SRY is a direct target of WT1. J Biol Chem. 2001 May 18;276(20):16817-23. Epub 2001 Feb 20. PMID: 11278460
3481	IGF2, insulin-like growth factor 2	1323141	Drummond IA, Madden SL, Rohwer-Nutter P, Bell GI, Sukhatme VP, Rauscher FJ 3rd. Related Articles, Links Repression of the insulin-like growth factor II gene by the Wilms tumor suppressor WT1.Science. 1992 Jul 31;257(5070):674-8. PMID: 1323141
51352	WIT1, Wilms tumor upstream neighbor 1	10452544	Moorwood K, Salpekar A, Ivins SM, Hall J, Powlesland RM, Brown KW, Malik K.Transactivation of the WT1 antisense promoter is unique to the WT1[+/-] isoform. FEBS Lett. 1999 Jul 30;456(1):131-6.
4192	MDK, midkine (neurite growth-promoting factor 2)	8950987	Adachi Y, Matsubara S, Pedraza C, Ozawa M, Tsutsui J, Takamatsu H, Noguchi H, Akiyama T, Muramatsu T. Oncogene. 1996 Nov 21;13(10):2197-203. Midkine as a novel target gene for the Wilms' tumor suppressor gene (WT1).
596	bcl-2	10406804	Mayo MW, Wang CY, Drouin SS, Madrid LV, Marshall AF, Reed JC, Weissman BE, Baldwin AS. EMBO J. 1999 Jul 15;18(14):3990-4003. WT1 modulates apoptosis by transcriptionally upregulating the bcl-2 proto-oncogene.
3643	INSR, insulin receptor	9441865	Webster NJ, Kong Y, Sharma P, Haas M, Sukumar S, Seely BL. Biochem Mol Med. 1997 Dec;62(2):139-50.Differential effects of Wilms tumor WT1 splice variants on the insulin receptor promoter.
898	CCNE1, cyclin E1	11919196	Loeb DM, Korz D, Katsnelson M, Burwell EA, Friedman AD, Sukumar S. Cyclin E is a target of WT1 transcriptional repression. J Biol Chem. 2002 May 31;277(22):19627-32. Epub 2002 Mar 27. PMID: 11919196
5154	PDGFA, platelet-derived growth factor alpha polypeptide	1429549	Wang ZY, Madden SL, Deuel TF, Rauscher FJ 3rd. The Wilms' tumor gene product, WT1, represses transcription of the platelet-derived growth factor A-chain gene. J Biol Chem. 1992 Nov 5;267(31):21999-2002. PMID: 1429549
5154_X			Sequence in UCSC database which is >95% similar to Gene:5154 Refseq mRNA. Retained in the analysis as a positive.
