# Supplementary material for: In silico regulatory analysis for exploring human disease progression
Source: Biol Direct. 2008 Jun 18;3:24. doi: 10.1186/1745-6150-3-24 (PMC2464594; doi:10.1186/1745-6150-3-24)
Supplement: Additional file 2 — This file contains several sub-folders. The folder "Classifier Results" contains the SVM predictions for all TFs in this study as well as a list of classifiers and their associated performance measures. The new predictions for all TFs are also available for query and download on our website[30]. The folder "Literature_curated_targets" contains the known TF-target interactions taken from databases and the literature. Any interactions manually curated from primary literature are listed, and the Pubmed ID of the article used is given. All files are annotated so as to be self explainatory or have an accompanying Readme file. [file 1745-6150-3-24-S2.zip › Classifier Results/Readme.txt]

This readme file is for the 2 files in this folder:

First File: human_data.txt--results of classifiers applied to the yeast genome.

The accompanying text file contains an n x m matrix where the rows represent TFs and the columns represent genes.  The first row is a header giving gene names (ORF ids for Yeast and Entrez GeneIDs for human).
The first column is filled with TF names (ORF ids for yeast and HUGO names or custom names for Human).
Elements in the matrix are probabilities that the TF in row n binds the the gene in column m. 

Custom names for human regulators were necessary when the regulator is really a complex of proteins from two different genes. Please see "notes_on_TF_names.doc"  in Supplementary File 1 for an explaination of TF names.  Also, the file "Human Binding Data Parsed from Databases.xls" contains a complete translation table of the TF names found in databases and the literature and the names we use in the analysis.

Note: the element in the upper left hand corner of the matrix is a spacer labeled "rows".

Note for Human Results: some human genes have a suffix which looks like "_X_1", or "_X_2" etc.
This is the result of the way we extract our original sequence data from the UCSC genome browser.
If there is more than 1 hit with better than 95% similarity when RefSeq mRNAs are matched by BLAT against the human genome at the UCSC genome browser, the best hit is always given the Entrez GeneID associated with that RefSeq entry. The other significant hits are still retained in the analysis but labeled as copies "_X_1" for copy 1, and "_X_2" for copy 2, etc.  These genes may encode the same protein, a similar protein, or may be pseudogenes with no function.

Second File: TF_classifier_performance.xls
This file simply lists all the classifiers in the study and gives the final performance measures of each.
Note that Classifiers with 0.5 Accuracy are essentially random.
