# Supplementary material for: In silico regulatory analysis for exploring human disease progression
Source: Biol Direct. 2008 Jun 18;3:24. doi: 10.1186/1745-6150-3-24 (PMC2464594; doi:10.1186/1745-6150-3-24)
Supplement: Additional file 3 — This file contains two excel spreadsheets providing the functional annotations of known targets and predicted targets of OCT4 respectively. These are annotations as provided by the DAVID system at NIH and include the statistical significance of each functional category. [file 1745-6150-3-24-S3.zip]

Archive with 2 entries (2 files):
- Oct4_known_targets_DAVID_annotations.xls
- Oct4_predicted_targets_DAVID_annotations.xls
