# Supplementary material for: In silico regulatory analysis for exploring human disease progression
Source: Biol Direct. 2008 Jun 18;3:24. doi: 10.1186/1745-6150-3-24 (PMC2464594; doi:10.1186/1745-6150-3-24)
Supplement: Additional file 3 — This file contains two excel spreadsheets providing the functional annotations of known targets and predicted targets of OCT4 respectively. These are annotations as provided by the DAVID system at NIH and include the statistical significance of each functional category. [file 1745-6150-3-24-S3.zip › Oct4_known_targets_DAVID_annotations.xls]

## Sheet: Oct4_known_targets_DAVID_annota
Category	Term	Count	%	PValue	Genes
SP_PIR_KEYWORDS	nuclear protein	88	0.4055	3.30995e-26	11200, 2117, 9913, 79718, 7090, 3398, 25776, 9480, 3228, 9968, 84366, 1045, 10646, 63973, 53405, 5978, 6942, 22882, 4998, 5744, 1749, 56916, 121599, 3216, 1044, 3221, 7490, 148268, 8609, 9355, 1761, 7547, 27063, 55079, 3651, 55766, 2627, 9184, 64710, 253738, 3013, 9839, 221833, 5013, 5080, 6638, 204851, 1745, 6910, 8013, 6774, 10580, 60436, 9329, 51176, 10660, 84107, 9464, 7994, 4686, 8805, 29896…
SP_PIR_KEYWORDS	dna-binding	61	0.2811	1.75631e-24	2117, 9480, 3228, 1045, 10646, 63973, 5978, 22882, 6942, 4998, 1749, 6886, 121599, 3216, 1044, 3221, 7490, 148268, 8609, 9355, 1761, 7547, 3651, 55766, 2627, 253738, 3013, 9839, 221833, 5013, 5080, 6910, 1745, 8013, 6774, 60436, 9329, 51176, 10660, 84107, 9464, 8805, 167826, 85416, 121504, 8351, 8355, 8356, 8349, 4617, 283078, 2019, 8348, 5454, 219409, 4821, 50804, 3975, 7227, 9242, 7545, 64321, …
GOTERM_MF_ALL	DNA binding	66	0.3041	7.41391e-18	2117, 3398, 9480, 3228, 9968, 1045, 10646, 63973, 22882, 6942, 4998, 1749, 6886, 56916, 121599, 3216, 1044, 3221, 7490, 148268, 8609, 9355, 1761, 7547, 27063, 3651, 25841, 55766, 2627, 253738, 9839, 221833, 5013, 5080, 6910, 1745, 8013, 6774, 60436, 9329, 51176, 10660, 84107, 7994, 9464, 8805, 167826, 85416, 121504, 8351, 8355, 8356, 8349, 84525, 4617, 283078, 2019, 8348, 5454, 219409, 4821, 5080…
GOTERM_CC_ALL	nucleus	94	0.4332	8.27589e-17	11200, 2117, 9913, 79718, 7090, 3398, 25776, 9480, 3228, 9968, 84366, 1045, 10646, 27319, 63973, 53405, 5978, 6942, 22882, 4998, 5744, 1749, 56916, 6886, 121599, 3216, 1044, 3221, 7490, 148268, 8609, 9355, 79960, 1761, 7547, 27063, 55079, 143686, 3651, 25841, 55766, 2627, 9184, 64710, 253738, 9839, 221833, 5013, 5080, 6638, 204851, 1745, 6910, 8013, 6774, 10580, 60436, 9329, 51176, 10660, 84107, …
SP_PIR_KEYWORDS	homeobox	24	0.1106	1.03253e-16	22882, 1749, 9839, 84525, 3216, 283078, 5013, 1044, 5080, 3221, 1745, 2019, 9480, 3228, 9355, 60436, 5454, 10660, 219409, 3975, 4821, 1045, 3651, 6495,
INTERPRO_NAME	IPR001356:Homeobox	24	0.1106	1.26876e-16	22882, 1749, 9839, 84525, 3216, 283078, 5013, 1044, 5080, 3221, 1745, 2019, 9480, 3228, 9355, 60436, 5454, 10660, 219409, 3975, 4821, 1045, 3651, 6495,
GOTERM_MF_ALL	transcription regulator activity	50	0.2304	2.14052e-16	2117, 3398, 9480, 3228, 9968, 1045, 27319, 63973, 5978, 22882, 6942, 1749, 6886, 3216, 121599, 1044, 3221, 7490, 8609, 9355, 1761, 3651, 2627, 9839, 5080, 5013, 6910, 1745, 8013, 6774, 60436, 9329, 10660, 9464, 8805, 167826, 84525, 4617, 283078, 222894, 2019, 5454, 219409, 4821, 50804, 3975, 7227, 9242, 7545, 6495,
SP_PIR_KEYWORDS	transcription regulation	50	0.2304	3.36283e-16	9913, 2117, 79718, 7090, 9480, 3228, 9968, 1045, 10646, 63973, 5978, 22882, 6942, 6886, 3216, 121599, 1044, 3221, 7490, 148268, 8609, 9355, 1761, 7547, 3651, 2627, 253738, 9839, 5080, 5013, 204851, 6910, 8013, 6774, 60436, 51176, 10660, 7994, 9464, 8805, 167826, 84525, 283078, 2019, 5454, 219409, 3975, 7227, 9242, 64321,
SP_PIR_KEYWORDS	transcription	49	0.2258	6.29858e-16	9913, 2117, 79718, 7090, 9480, 3228, 9968, 1045, 10646, 63973, 22882, 6942, 6886, 3216, 121599, 3221, 7490, 148268, 8609, 9355, 1761, 7547, 3651, 2627, 253738, 9839, 5080, 5013, 204851, 6910, 8013, 6774, 60436, 9329, 51176, 10660, 7994, 9464, 8805, 167826, 10622, 84525, 283078, 5454, 219409, 50804, 7227, 9242, 64321,
INTERPRO_NAME	IPR012287:Homeodomain-related	24	0.1106	7.99354e-15	22882, 1749, 9839, 84525, 3216, 283078, 5013, 1044, 5080, 3221, 1745, 2019, 9480, 3228, 9355, 60436, 5454, 10660, 219409, 3975, 4821, 1045, 3651, 6495,
SP_PIR_KEYWORDS	developmental protein	28	0.129	8.55012e-15	253738, 3398, 5013, 5080, 6910, 1745, 22943, 3228, 2246, 9464, 1045, 63973, 1749, 6886, 10912, 84525, 4617, 6423, 3216, 1044, 3221, 2019, 1761, 219409, 4821, 7545, 3651, 6495,
GOTERM_MF_ALL	sequence-specific DNA binding	28	0.129	1.5466e-14	9839, 2117, 5013, 5080, 1745, 8013, 9480, 3228, 60436, 10660, 1045, 22882, 1749, 84525, 3216, 121599, 1044, 3221, 2019, 9355, 5454, 219409, 4821, 3975, 7227, 3651, 2627, 6495,
SMART_NAME	SM00389:HOX	24	0.1106	2.30498e-14	22882, 1749, 9839, 84525, 3216, 283078, 5013, 1044, 5080, 3221, 1745, 2019, 9480, 3228, 9355, 60436, 5454, 10660, 219409, 3975, 4821, 1045, 3651, 6495,
GOTERM_BP_ALL	nucleobase, nucleoside, nucleotide and nucleic acid metabolism	83	0.3825	9.25608e-14	2117, 9913, 79718, 7090, 3398, 25776, 9480, 3228, 9968, 1045, 10646, 27319, 63973, 5978, 6942, 22882, 4998, 51382, 5744, 1749, 56916, 6886, 121599, 3216, 1044, 3221, 7490, 148268, 8609, 9355, 79960, 1761, 7547, 3651, 27133, 25841, 55766, 2627, 253738, 1490, 9839, 5013, 5080, 6638, 204851, 1745, 6910, 8013, 6774, 60436, 9329, 51176, 1809, 10660, 9464, 7994, 4686, 8805, 29896, 23381, 167826, 10622,…
GOTERM_MF_ALL	transcription factor activity	39	0.1797	1.30443e-13	9839, 2117, 3398, 5013, 5080, 1745, 6910, 8013, 9480, 6774, 3228, 60436, 10660, 1045, 22882, 1749, 84525, 4617, 121599, 3216, 283078, 1044, 3221, 7490, 2019, 8609, 9355, 5454, 1761, 219409, 4821, 50804, 3975, 7227, 9242, 7545, 3651, 2627, 6495,
GOTERM_BP_ALL	regulation of cellular process	82	0.3779	1.41284e-13	11200, 6347, 9913, 2117, 79718, 7090, 3398, 25776, 9480, 3228, 9968, 2246, 1045, 10646, 27319, 63973, 5978, 6942, 22882, 5744, 1749, 56916, 6886, 121599, 3216, 5128, 836, 1044, 3221, 7490, 148268, 8609, 9355, 79960, 55824, 1761, 7547, 143686, 3651, 27133, 25841, 2627, 9184, 253738, 1490, 9839, 23189, 8611, 5013, 5080, 204851, 1745, 6910, 8013, 9537, 6774, 22943, 60436, 51176, 10660, 9464, 7994, 8…
GOTERM_BP_ALL	transcription	66	0.3041	1.936e-13	9913, 2117, 79718, 7090, 3398, 25776, 9480, 3228, 9968, 1045, 10646, 27319, 63973, 5978, 22882, 6942, 1749, 6886, 56916, 121599, 3216, 1044, 3221, 7490, 148268, 8609, 9355, 79960, 1761, 7547, 3651, 27133, 2627, 253738, 9839, 5013, 5080, 204851, 1745, 6910, 8013, 6774, 60436, 9329, 51176, 10660, 7994, 9464, 8805, 167826, 10622, 1993, 84525, 4617, 283078, 222894, 2019, 5454, 219409, 4821, 50804, 39…
GOTERM_BP_ALL	regulation of transcription	64	0.2949	2.86607e-13	9913, 2117, 79718, 7090, 3398, 25776, 9480, 3228, 9968, 1045, 10646, 27319, 63973, 5978, 22882, 6942, 1749, 6886, 56916, 121599, 3216, 1044, 3221, 7490, 148268, 8609, 9355, 79960, 1761, 7547, 3651, 27133, 2627, 253738, 9839, 5013, 5080, 204851, 1745, 6910, 8013, 6774, 60436, 51176, 10660, 7994, 9464, 8805, 167826, 10622, 1993, 84525, 4617, 283078, 222894, 2019, 5454, 219409, 4821, 3975, 7227, 924…
GOTERM_BP_ALL	regulation of cellular physiological process	79	0.3641	3.69636e-13	11200, 6347, 9913, 2117, 79718, 7090, 3398, 25776, 9480, 3228, 9968, 2246, 1045, 10646, 27319, 63973, 5978, 6942, 22882, 5744, 1749, 56916, 6886, 121599, 3216, 5128, 836, 1044, 3221, 7490, 148268, 8609, 9355, 79960, 55824, 1761, 7547, 143686, 3651, 27133, 25841, 2627, 9184, 253738, 1490, 9839, 23189, 8611, 5013, 5080, 204851, 1745, 6910, 8013, 9537, 6774, 60436, 51176, 10660, 7994, 9464, 8805, 16…
GOTERM_BP_ALL	regulation of nucleobase, nucleoside, nucleotide and nucleic acid metabolism	64	0.2949	5.35777e-13	9913, 2117, 79718, 7090, 3398, 25776, 9480, 3228, 9968, 1045, 10646, 27319, 63973, 5978, 22882, 6942, 1749, 6886, 56916, 121599, 3216, 1044, 3221, 7490, 148268, 8609, 9355, 79960, 1761, 7547, 3651, 27133, 2627, 253738, 9839, 5013, 5080, 204851, 1745, 6910, 8013, 6774, 60436, 51176, 10660, 7994, 9464, 8805, 167826, 10622, 1993, 84525, 4617, 283078, 222894, 2019, 5454, 219409, 4821, 3975, 7227, 924…
GOTERM_BP_ALL	transcription, DNA-dependent	62	0.2857	6.91997e-13	9913, 2117, 79718, 7090, 25776, 9480, 3228, 9968, 1045, 10646, 63973, 5978, 22882, 6942, 1749, 6886, 121599, 3216, 1044, 3221, 7490, 148268, 8609, 9355, 79960, 1761, 7547, 3651, 27133, 2627, 253738, 9839, 5013, 5080, 204851, 6910, 1745, 8013, 6774, 60436, 9329, 51176, 10660, 7994, 9464, 8805, 167826, 10622, 1993, 84525, 4617, 283078, 2019, 5454, 219409, 4821, 50804, 3975, 7227, 9242, 64321, 6495,
UP_SEQ_FEATURE	DNA-binding region:Homeobox	19	0.0876	8.16675e-13	1749, 3216, 5013, 1044, 5080, 3221, 1745, 2019, 9480, 3228, 9355, 5454, 10660, 219409, 4821, 3975, 1045, 3651, 6495,
GOTERM_BP_ALL	regulation of physiological process	79	0.3641	1.86916e-12	11200, 6347, 9913, 2117, 79718, 7090, 3398, 25776, 9480, 3228, 9968, 2246, 1045, 10646, 27319, 63973, 5978, 6942, 22882, 5744, 1749, 56916, 6886, 121599, 3216, 5128, 836, 1044, 3221, 7490, 148268, 8609, 9355, 79960, 55824, 1761, 7547, 143686, 3651, 27133, 25841, 2627, 9184, 253738, 1490, 9839, 23189, 8611, 5013, 5080, 204851, 1745, 6910, 8013, 9537, 6774, 60436, 51176, 10660, 7994, 9464, 8805, 16…
GOTERM_BP_ALL	regulation of biological process	83	0.3825	1.89532e-12	11200, 6347, 9913, 2117, 79718, 7090, 3398, 25776, 9480, 3228, 9968, 2246, 1045, 10646, 27319, 63973, 5978, 6942, 22882, 5744, 1749, 56916, 6886, 121599, 3216, 5128, 836, 1044, 3221, 7490, 148268, 8609, 9355, 79960, 55824, 1761, 7547, 143686, 3651, 27133, 25841, 2627, 9184, 253738, 1490, 9839, 23189, 8611, 5013, 5080, 204851, 1745, 6910, 8013, 9537, 6774, 22943, 60436, 51176, 10660, 9464, 7994, 8…
GOTERM_CC_ALL	intracellular membrane-bound organelle	107	0.4931	2.20768e-12	11200, 2117, 9215, 79718, 7090, 3398, 9480, 3228, 9968, 84366, 27319, 63973, 53405, 22882, 6942, 51382, 4998, 5744, 1749, 56916, 5194, 259230, 1044, 3221, 2731, 8609, 55079, 143686, 3651, 94081, 2627, 414, 253738, 1374, 10431, 5080, 1745, 5868, 6774, 60436, 9329, 51176, 7994, 9464, 4686, 8805, 375298, 29896, 8555, 167826, 23381, 9631, 10622, 121504, 8351, 8355, 8356, 8349, 4617, 283078, 9425, 834…
GOTERM_CC_ALL	membrane-bound organelle	107	0.4931	2.26444e-12	11200, 2117, 9215, 79718, 7090, 3398, 9480, 3228, 9968, 84366, 27319, 63973, 53405, 22882, 6942, 51382, 4998, 5744, 1749, 56916, 5194, 259230, 1044, 3221, 2731, 8609, 55079, 143686, 3651, 94081, 2627, 414, 253738, 1374, 10431, 5080, 1745, 5868, 6774, 60436, 9329, 51176, 7994, 9464, 4686, 8805, 375298, 29896, 8555, 167826, 23381, 9631, 10622, 121504, 8351, 8355, 8356, 8349, 4617, 283078, 9425, 834…
GOTERM_BP_ALL	regulation of transcription, DNA-dependent	60	0.2765	2.29157e-12	9913, 2117, 79718, 7090, 25776, 9480, 3228, 9968, 1045, 10646, 63973, 5978, 22882, 6942, 1749, 6886, 121599, 3216, 1044, 3221, 7490, 148268, 8609, 9355, 1761, 79960, 7547, 3651, 27133, 2627, 253738, 9839, 5013, 5080, 204851, 6910, 1745, 8013, 6774, 60436, 51176, 10660, 7994, 9464, 8805, 167826, 10622, 1993, 84525, 4617, 283078, 2019, 5454, 219409, 4821, 3975, 7227, 9242, 64321, 6495,
GOTERM_BP_ALL	regulation of cellular metabolism	64	0.2949	6.57909e-12	9913, 2117, 79718, 7090, 3398, 25776, 9480, 3228, 9968, 1045, 10646, 27319, 63973, 5978, 22882, 6942, 1749, 6886, 56916, 121599, 3216, 1044, 3221, 7490, 148268, 8609, 9355, 79960, 1761, 7547, 3651, 27133, 2627, 253738, 9839, 5013, 5080, 204851, 1745, 6910, 8013, 6774, 60436, 51176, 10660, 7994, 9464, 8805, 167826, 10622, 1993, 84525, 4617, 283078, 222894, 2019, 5454, 219409, 4821, 3975, 7227, 924…
GOTERM_BP_ALL	regulation of metabolism	65	0.2995	6.96605e-12	9913, 2117, 79718, 7090, 3398, 25776, 9480, 3228, 9968, 1045, 10646, 27319, 63973, 5978, 22882, 6942, 1749, 6886, 56916, 121599, 3216, 1044, 3221, 7490, 148268, 8609, 9355, 79960, 1761, 7547, 3651, 27133, 2627, 253738, 9839, 8611, 5013, 5080, 204851, 1745, 6910, 8013, 6774, 60436, 51176, 10660, 7994, 9464, 8805, 167826, 10622, 1993, 84525, 4617, 283078, 222894, 2019, 5454, 219409, 4821, 3975, 722…
GOTERM_MF_ALL	nucleic acid binding	73	0.3364	9.55203e-12	2117, 3398, 9480, 3228, 9968, 1045, 10646, 63973, 5978, 22882, 6942, 4998, 1749, 56916, 6886, 6222, 121599, 3216, 1044, 3221, 7490, 148268, 8609, 9355, 1761, 7547, 27063, 55079, 3651, 25841, 55766, 2627, 253738, 9839, 221833, 5013, 5080, 6638, 1745, 6910, 8013, 6774, 60436, 9329, 51176, 10660, 84107, 7994, 9464, 4686, 8805, 29896, 167826, 85416, 1993, 121504, 8351, 8355, 8356, 8349, 84525, 4617, …
GOTERM_BP_ALL	development	53	0.2442	2.44085e-11	6347, 9215, 7090, 3398, 9480, 3228, 2246, 9638, 1045, 4745, 63973, 5744, 1749, 6886, 6423, 56288, 3216, 1044, 3221, 1761, 79960, 7547, 3651, 25841, 2627, 253738, 1490, 9839, 2263, 5013, 5080, 6910, 1745, 22943, 6774, 10660, 1809, 9464, 10842, 10912, 84525, 4617, 4534, 2019, 219409, 4821, 50804, 3975, 7227, 161742, 7545, 23401, 6495,
SP_PIR_KEYWORDS	nucleus	16	0.0737	2.5401e-09	3216, 7090, 5013, 5080, 1044, 6638, 3221, 2019, 8348, 5454, 27063, 10660, 3975, 4686, 1045, 3651,
GOTERM_CC_ALL	intracellular organelle	112	0.5161	3.49612e-09	11200, 2117, 9215, 79718, 7090, 3398, 9480, 3228, 9968, 84366, 56062, 27319, 63973, 53405, 22882, 6942, 51382, 4998, 5744, 1749, 56916, 5194, 259230, 1044, 3221, 2731, 8609, 55079, 143686, 3651, 94081, 2627, 414, 253738, 1374, 10431, 5080, 1745, 5868, 6774, 60436, 9329, 51176, 7994, 9464, 4686, 8805, 375298, 29896, 337973, 8555, 167826, 23381, 9631, 10622, 121504, 8351, 8355, 8356, 8349, 4617, 28…
GOTERM_CC_ALL	organelle	112	0.5161	3.56907e-09	11200, 2117, 9215, 79718, 7090, 3398, 9480, 3228, 9968, 84366, 56062, 27319, 63973, 53405, 22882, 6942, 51382, 4998, 5744, 1749, 56916, 5194, 259230, 1044, 3221, 2731, 8609, 55079, 143686, 3651, 94081, 2627, 414, 253738, 1374, 10431, 5080, 1745, 5868, 6774, 60436, 9329, 51176, 7994, 9464, 4686, 8805, 375298, 29896, 337973, 8555, 167826, 23381, 9631, 10622, 121504, 8351, 8355, 8356, 8349, 4617, 28…
INTERPRO_NAME	IPR000047:Helix-turn-helix motif, lambda-like repressor	11	0.0507	6.60883e-09	3228, 1749, 219409, 10660, 3975, 1045, 3651, 1044, 1745, 6495, 2019,
GOTERM_BP_ALL	organ development	23	0.106	6.7695e-08	6347, 1749, 4617, 9215, 4534, 7090, 1044, 5080, 6910, 2019, 9480, 1761, 2246, 9464, 7227, 3975, 50804, 4821, 1045, 7545, 3651, 2627, 6495,
GOTERM_BP_ALL	primary metabolism	116	0.5346	1.53553e-07	11200, 2117, 9215, 79718, 51380, 7090, 3398, 9480, 3228, 9968, 83872, 27319, 63973, 22882, 6942, 51382, 4998, 5744, 1749, 56916, 56288, 259230, 1044, 3221, 2731, 8609, 3651, 2627, 253738, 1490, 1374, 8611, 2263, 5080, 1745, 6774, 60436, 9329, 51176, 1809, 7994, 9464, 4686, 8805, 29896, 8555, 167826, 23381, 10622, 10842, 1993, 4123, 121504, 8351, 8355, 8356, 10912, 8349, 23291, 4617, 4534, 283078,…
SP_PIR_KEYWORDS	activator	16	0.0737	3.66928e-07	253738, 6942, 79718, 9480, 6774, 8609, 9968, 5454, 51176, 219409, 7994, 1045, 3651, 64321, 2627, 63973,
GOTERM_BP_ALL	cellular metabolism	117	0.5392	6.79169e-07	11200, 2117, 9215, 79718, 51380, 7090, 3398, 9480, 3228, 9968, 83872, 27319, 63973, 22882, 6942, 51382, 4998, 5744, 1749, 56916, 259230, 1044, 3221, 2731, 8609, 3651, 2627, 253738, 1490, 1374, 8611, 2263, 5080, 1745, 6774, 60436, 9329, 51176, 1809, 7994, 9464, 4686, 8805, 29896, 8555, 167826, 23381, 10622, 10842, 1993, 4123, 121504, 8351, 8355, 8356, 10912, 8349, 23291, 4617, 4534, 283078, 9425, …
SP_PIR_KEYWORDS	DNA binding	17	0.0783	1.47626e-06	121504, 8351, 8355, 8356, 6886, 4617, 3216, 5013, 5080, 1044, 3221, 2019, 8348, 6774, 5454, 10660, 3975, 1045, 3651,
INTERPRO_NAME	IPR001092:Basic helix-loop-helix dimerisation region bHLH	10	0.0461	1.91981e-06	253738, 6886, 4617, 9464, 9242, 27319, 3398, 222894, 167826, 63973,
GOTERM_BP_ALL	metabolism	121	0.5576	2.90134e-06	11200, 2117, 9215, 79718, 51380, 7090, 3398, 9480, 3228, 9968, 83872, 27319, 4745, 63973, 22882, 6942, 51382, 4998, 5744, 1749, 56916, 56288, 259230, 1044, 3221, 8609, 2731, 3651, 2627, 79947, 414, 253738, 1490, 1374, 8611, 2263, 5080, 1745, 6774, 60436, 9329, 51176, 1809, 7994, 9464, 4686, 8805, 29896, 8555, 23381, 167826, 10622, 10842, 1993, 4123, 121504, 8351, 8355, 8356, 10912, 8349, 23291, 4…
GOTERM_BP_ALL	cellular process	158	0.7281	2.94373e-06	11200, 2117, 3358, 9215, 79718, 51380, 7090, 3398, 9480, 3228, 9968, 9638, 56062, 83872, 27319, 4745, 63973, 53405, 6942, 22882, 4998, 51382, 5744, 1749, 56916, 5194, 6423, 56288, 259230, 1044, 3221, 8609, 2731, 7779, 143686, 3651, 51352, 94081, 2627, 23179, 253738, 1490, 11141, 1374, 8611, 10431, 2263, 5080, 1745, 5868, 6774, 22943, 60436, 9329, 51176, 1809, 9464, 7994, 4686, 8805, 375298, 29896…
GOTERM_BP_ALL	organ morphogenesis	13	0.0599	4.12149e-06	6347, 7090, 5080, 1044, 6910, 9480, 1761, 2246, 9464, 3975, 1045, 7545, 3651,
SP_PIR_KEYWORDS	repressor	12	0.0553	4.81902e-06	22882, 9839, 84525, 2117, 7994, 7227, 50804, 8805, 10646, 7090, 9242, 5080,
GOTERM_BP_ALL	cellular physiological process	142	0.6544	6.50508e-06	11200, 2117, 9215, 79718, 51380, 7090, 3398, 9480, 3228, 9968, 9638, 56062, 83872, 27319, 63973, 53405, 22882, 6942, 51382, 4998, 5744, 1749, 56916, 5194, 56288, 259230, 1044, 3221, 8609, 2731, 7779, 143686, 3651, 51352, 94081, 2627, 253738, 1490, 1374, 8611, 10431, 2263, 5080, 1745, 5868, 6774, 60436, 9329, 51176, 1809, 7994, 9464, 4686, 8805, 29896, 8555, 23381, 167826, 10622, 9631, 10842, 1993…
GOTERM_BP_ALL	morphogenesis	21	0.0968	7.20869e-06	1490, 6347, 56288, 2263, 7090, 1044, 5080, 6910, 2019, 9480, 79960, 1761, 2246, 10660, 9464, 9638, 3975, 1045, 7545, 3651, 25841,
GOTERM_CC_ALL	intracellular	117	0.5392	9.85659e-06	11200, 2117, 9215, 79718, 7090, 3398, 9480, 3228, 9968, 84366, 56062, 27319, 63973, 53405, 22882, 6942, 51382, 4998, 5744, 1749, 56916, 5194, 259230, 1044, 3221, 2731, 8609, 55079, 143686, 3651, 94081, 2627, 414, 253738, 1374, 10431, 5080, 1745, 5868, 6774, 60436, 9329, 51176, 7994, 9464, 4686, 8805, 375298, 29896, 337973, 8555, 167826, 23381, 9631, 10622, 121504, 8351, 8355, 8356, 8349, 23291, 4…
GOTERM_MF_ALL	binding	137	0.6313	1.26252e-05	11200, 2117, 3398, 9480, 3228, 9968, 9638, 56062, 83872, 4745, 63973, 53405, 151790, 22882, 6942, 51382, 4998, 5744, 1749, 56916, 5194, 56288, 1044, 3221, 8609, 55079, 7779, 3651, 94081, 2627, 23179, 414, 253738, 1490, 10431, 2263, 5080, 1745, 5868, 6774, 22943, 60436, 9329, 51176, 7994, 9464, 4686, 8805, 29896, 167826, 1993, 4123, 121504, 8351, 8355, 8356, 10912, 8349, 23291, 4617, 55818, 283078…
INTERPRO_NAME	IPR011598:Helix-loop-helix DNA-binding	9	0.0415	1.72581e-05	6886, 4617, 9464, 9242, 27319, 3398, 222894, 167826, 63973,
SP_PIR_KEYWORDS	nucleosome core	6	0.0276	1.79911e-05	8348, 3013, 121504, 8351, 8355, 8356, 8349, 55766,
INTERPRO_NAME	IPR007125:Histone core	6	0.0276	5.12271e-05	8348, 3013, 121504, 8351, 8355, 8356, 8349, 55766,
SP_PIR_KEYWORDS	chromosomal protein	7	0.0323	9.244e-05	8348, 55183, 3013, 121504, 8351, 8355, 8356, 8349, 55766,
SMART_NAME	SM00353:HLH	9	0.0415	0.000142402	6886, 4617, 9464, 9242, 27319, 3398, 222894, 167826, 63973,
GOTERM_CC_ALL	nucleosome	7	0.0323	0.000167474	8348, 121504, 8351, 8355, 8356, 8349, 7994, 25841, 55766,
INTERPRO_NAME	IPR007124:Histone-fold/TFIID-TAF/NF-Y	6	0.0276	0.000173397	8348, 3013, 121504, 8351, 8355, 8356, 8349, 55766,
SP_PIR_KEYWORDS	differentiation	10	0.0461	0.000177592	1761, 2246, 6886, 10912, 4617, 9464, 6423, 7545, 5080, 63973,
GOTERM_BP_ALL	nucleosome assembly	7	0.0323	0.000429204	8348, 121504, 8351, 8355, 8356, 8349, 7994, 25841, 55766,
UP_SEQ_FEATURE	domain:Helix-loop-helix motif	7	0.0323	0.000429756	6886, 4617, 9464, 9242, 3398, 167826, 63973,
SP_PIR_KEYWORDS	phosphorylation	32	0.1475	0.000447317	11200, 5321, 7090, 2263, 9402, 204851, 8030, 6774, 60436, 9329, 1809, 9638, 1045, 29896, 1837, 120, 10842, 22882, 6942, 6886, 8351, 8355, 8356, 56916, 2041, 56288, 5156, 836, 161742, 8913, 3651, 2572, 9184, 64710,
SP_PIR_KEYWORDS	zinc	31	0.1429	0.000484563	253738, 9839, 221833, 8013, 84107, 7994, 8805, 79596, 1837, 85416, 5978, 22882, 6942, 55818, 116039, 11237, 7490, 148268, 8609, 9355, 1761, 7547, 55079, 7779, 3975, 7227, 10003, 7545, 760, 172, 2627,
GOTERM_BP_ALL	chromatin assembly	7	0.0323	0.00070943	8348, 121504, 8351, 8355, 8356, 8349, 7994, 25841, 55766,
GOTERM_BP_ALL	chromatin assembly or disassembly	8	0.0369	0.000735665	8348, 121504, 8351, 8355, 8356, 8349, 7994, 9425, 25841, 55766,
GOTERM_BP_ALL	Wnt receptor signaling pathway	7	0.0323	0.000787484	22943, 51176, 23291, 6423, 7090, 23401, 25776,
SP_PIR_KEYWORDS	wnt signaling pathway	6	0.0276	0.000925174	22943, 51176, 23291, 6423, 7090, 23401,
GOTERM_BP_ALL	chromosome organization and biogenesis (sensu Eukaryota)	11	0.0507	0.00116342	8348, 55183, 121504, 56916, 8351, 8355, 8356, 8349, 7994, 79718, 9425, 25841, 55766,
SP_PIR_KEYWORDS	heparin-binding	5	0.023	0.00125411	7058, 1490, 2246, 2263, 83872,
GOTERM_BP_ALL	establishment and/or maintenance of chromatin architecture	10	0.0461	0.00129208	8348, 121504, 56916, 8351, 8355, 8356, 8349, 7994, 79718, 9425, 25841, 55766,
GOTERM_CC_ALL	chromosome	11	0.0507	0.00129477	8348, 55183, 9968, 121504, 8351, 8355, 8356, 8349, 7994, 9425, 25841, 55766, 9184,
GOTERM_BP_ALL	DNA packaging	10	0.0461	0.00161295	8348, 121504, 56916, 8351, 8355, 8356, 8349, 7994, 79718, 9425, 25841, 55766,
GOTERM_CC_ALL	obsolete cellular component	4	0.0184	0.00163023	8348, 121504, 8351, 8355, 8356, 8349,
GOTERM_CC_ALL	chromatin	8	0.0369	0.00168267	8348, 121504, 8351, 8355, 8356, 8349, 7994, 9425, 25841, 55766,
GOTERM_BP_ALL	chromosome organization and biogenesis	11	0.0507	0.00186127	8348, 55183, 121504, 56916, 8351, 8355, 8356, 8349, 7994, 79718, 9425, 25841, 55766,
GOTERM_BP_ALL	nervous system development	14	0.0645	0.00192497	10842, 1749, 9839, 56288, 9215, 5080, 6774, 1809, 9638, 4821, 3975, 7545, 4745, 63973,
GOTERM_BP_ALL	system development	14	0.0645	0.00207043	10842, 1749, 9839, 56288, 9215, 5080, 6774, 1809, 9638, 4821, 3975, 7545, 4745, 63973,
GOTERM_BP_ALL	pattern specification	4	0.0184	0.00290797	7547, 3216, 7545, 5080,
GOTERM_BP_ALL	cell differentiation	14	0.0645	0.0034198	10912, 6886, 4617, 6423, 56288, 9215, 5080, 1761, 2246, 9464, 9638, 50804, 7545, 63973,
GOTERM_MF_ALL	RNA polymerase II transcription factor activity	8	0.0369	0.00400877	9480, 9968, 4617, 3975, 50804, 8805, 3651, 6910,
SP_PIR_KEYWORDS	chromosomal translocation	7	0.0323	0.00419957	8013, 8030, 6886, 7994, 8805, 11228, 7490,
GOTERM_BP_ALL	muscle development	6	0.0276	0.00456469	4617, 50804, 9215, 4534, 2627, 6495,
SP_PIR_KEYWORDS	zinc-finger	24	0.1106	0.00503034	253738, 5978, 6942, 22882, 9839, 55818, 221833, 116039, 11237, 7490, 148268, 8013, 8609, 7547, 55079, 84107, 7994, 7227, 8805, 7545, 79596, 1837, 2627, 85416,
SP_PIR_KEYWORDS	metal-binding	32	0.1475	0.00777923	253738, 11200, 9839, 221833, 8013, 84107, 7994, 8805, 79596, 1837, 85416, 5978, 22882, 6942, 59344, 55818, 116039, 11237, 7490, 148268, 8609, 9355, 1761, 7547, 55079, 3975, 7227, 10003, 7545, 760, 2627, 414,
GOTERM_MF_ALL	protein binding	59	0.2719	0.00847941	57619, 11200, 6347, 25776, 7058, 9968, 5366, 2246, 9638, 56062, 79596, 7323, 120, 53405, 80243, 22882, 6942, 4998, 5744, 56916, 5194, 56288, 836, 8609, 55824, 79960, 27133, 2572, 25841, 5523, 23179, 1490, 57565, 9839, 3371, 10431, 9402, 204851, 6910, 3781, 5868, 22943, 10580, 6774, 7994, 4686, 8805, 1837, 4123, 10912, 8351, 8355, 8356, 9529, 23291, 11237, 50804, 9242, 161742, 11147, 6495,
GOTERM_BP_ALL	physiological process	149	0.6866	0.00857613	11200, 2117, 3358, 9215, 79718, 51380, 7090, 3398, 9480, 3228, 9968, 9638, 56062, 83872, 27319, 4745, 63973, 53405, 22882, 6942, 4998, 51382, 5744, 1749, 56916, 5194, 56288, 259230, 1044, 3221, 8609, 2731, 7779, 143686, 3651, 51352, 94081, 2627, 414, 79947, 253738, 1490, 1374, 8611, 10431, 2263, 5080, 1745, 5868, 6774, 60436, 9329, 51176, 1809, 9464, 7994, 4686, 8805, 375298, 29896, 8555, 23381, …
SP_PIR_KEYWORDS	proto-oncogene	7	0.0323	0.0101552	8013, 8030, 11200, 84525, 6886, 7994, 10646,
KEGG_PATHWAY	HSA04310:WNT SIGNALING PATHWAY	7	0.0323	0.0109294	22943, 51176, 23291, 6423, 79718, 23401, 64321,
GOTERM_BP_ALL	protein complex assembly	9	0.0415	0.012114	8348, 121504, 56916, 8351, 8355, 8356, 8349, 7994, 56288, 25841, 55766,
INTERPRO_NAME	IPR002119:Histone H2A	3	0.0138	0.0128829	3013, 25841, 55766,
GOTERM_MF_ALL	zinc ion binding	31	0.1429	0.0136302	253738, 9839, 221833, 8013, 84107, 7994, 8805, 79596, 1837, 85416, 5978, 22882, 6942, 55818, 11237, 7490, 148268, 8609, 9355, 1761, 79960, 7547, 55079, 7779, 3975, 7227, 10003, 7545, 760, 172, 2627,
UP_SEQ_FEATURE	DNA-binding region:Basic motif	6	0.0276	0.0140706	6886, 4617, 9464, 9242, 167826, 63973,
GOTERM_BP_ALL	DNA metabolism	15	0.0691	0.0143758	4998, 1490, 121504, 8349, 10912, 8351, 8355, 8356, 56916, 79718, 9425, 8348, 9968, 7994, 10646, 25841, 55766,
UP_SEQ_FEATURE	splice variant	58	0.2673	0.0148928	11200, 9913, 2117, 9215, 51380, 7090, 9638, 10646, 83872, 56062, 120, 53405, 6942, 5744, 6886, 56916, 56288, 3216, 7490, 23446, 143686, 221468, 27133, 5523, 23179, 79947, 414, 253738, 1490, 1374, 3371, 8611, 221833, 2263, 5080, 204851, 6910, 8013, 10580, 6774, 51176, 84107, 5771, 8805, 375298, 29896, 8555, 1837, 9631, 1993, 56944, 84525, 23291, 5156, 92949, 55183, 50804, 8913,
GOTERM_BP_ALL	negative regulation of biological process	16	0.0737	0.0188539	22882, 5744, 6347, 9839, 23189, 8611, 25776, 7490, 9537, 6774, 22943, 79960, 55824, 2619, 143686, 161742,
GOTERM_BP_ALL	negative regulation of cellular process	15	0.0691	0.0221413	22882, 5744, 6347, 9839, 23189, 8611, 25776, 7490, 9537, 22943, 6774, 79960, 55824, 2619, 143686,
GOTERM_BP_ALL	negative regulation of cellular physiological process	14	0.0645	0.02232	22882, 5744, 6347, 9839, 23189, 8611, 25776, 7490, 9537, 6774, 79960, 55824, 2619, 143686,
INTERPRO_NAME	IPR001827:Homeobox protein, antennapedia type	3	0.0138	0.022376	3216, 3651, 3221,
PIR_SUPERFAMILY_NAME	SF001333:human glutamate decarboxylase	2	0.0092	0.0246653	51380, 2572,
PIR_SUPERFAMILY_NAME	SF002050:histone H2B	2	0.0092	0.0246653	8348, 8349,
SP_PIR_KEYWORDS	acetyllysine	2	0.0092	0.0249708	121504, 8351, 8355, 8356,
SP_PIR_KEYWORDS	Vision	2	0.0092	0.0249708	375298, 83872,
INTERPRO_NAME	IPR006820:Caudal-like activation region	2	0.0092	0.0287679	1045, 1044,
GOTERM_BP_ALL	negative regulation of physiological process	14	0.0645	0.0288757	22882, 5744, 6347, 9839, 23189, 8611, 25776, 7490, 9537, 6774, 79960, 55824, 2619, 143686,
GOTERM_BP_ALL	protein kinase C activation	3	0.0138	0.0290283	8611, 56288, 375298,
INTERPRO_NAME	IPR000884:Thrombospondin, type I	4	0.0184	0.0315775	7058, 1490, 83872, 92949,
INTERPRO_NAME	IPR011991:Winged helix repressor DNA-binding	6	0.0276	0.0342009	80243, 4998, 2117, 7994, 121599, 5080,
UP_SEQ_FEATURE	domain:TSP type-1 3	3	0.0138	0.0361786	7058, 83872, 92949,
GOTERM_MF_ALL	cation binding	44	0.2028	0.0367423	253738, 9839, 221833, 5321, 8013, 6774, 7058, 84107, 7994, 8805, 83872, 4745, 79596, 1837, 85416, 151790, 5978, 6942, 22882, 5744, 59344, 55818, 11237, 7490, 148268, 8609, 9355, 79960, 1761, 7547, 7779, 55079, 3975, 7227, 8913, 10003, 7545, 760, 27133, 172, 2627, 94081, 5523, 414,
GOTERM_MF_ALL	heparin binding	4	0.0184	0.0376363	7058, 1490, 2246, 2263,
KEGG_PATHWAY	HSA04950:MATURITY ONSET DIABETES OF THE YOUNG	3	0.0138	0.0387181	4821, 3651, 5080,
GOTERM_BP_ALL	cell organization and biogenesis	25	0.1152	0.0388548	1490, 261729, 79718, 10431, 2263, 10580, 7994, 9638, 4686, 56062, 9631, 51382, 121504, 8351, 8355, 8356, 8349, 56916, 5194, 56288, 9425, 8348, 55183, 79960, 7227, 55766, 25841,
PIR_SUPERFAMILY_NAME	SF002051:histone H3	2	0.0092	0.0427728	8348, 8351, 8355, 8356,
GOTERM_MF_ALL	metal ion binding	46	0.212	0.0460231	253738, 11200, 9839, 221833, 5321, 8013, 6774, 7058, 84107, 7994, 8805, 83872, 4745, 79596, 1837, 85416, 151790, 5978, 6942, 22882, 51382, 5744, 59344, 55818, 11237, 7490, 148268, 8609, 9355, 79960, 1761, 7547, 7779, 55079, 7227, 3975, 8913, 10003, 7545, 760, 27133, 172, 2627, 94081, 5523, 414,
GOTERM_MF_ALL	ion binding	46	0.212	0.0460231	253738, 11200, 9839, 221833, 5321, 8013, 6774, 7058, 84107, 7994, 8805, 83872, 4745, 79596, 1837, 85416, 151790, 5978, 6942, 22882, 51382, 5744, 59344, 55818, 11237, 7490, 148268, 8609, 9355, 79960, 1761, 7547, 7779, 55079, 7227, 3975, 8913, 10003, 7545, 760, 27133, 172, 2627, 94081, 5523, 414,
GOTERM_MF_ALL	transition metal ion binding	33	0.1521	0.0498045	253738, 9839, 221833, 8013, 84107, 7994, 8805, 79596, 1837, 85416, 5978, 22882, 6942, 59344, 55818, 11237, 7490, 148268, 8609, 9355, 1761, 79960, 7547, 55079, 7779, 3975, 7227, 10003, 7545, 760, 172, 2627, 94081,
UP_SEQ_FEATURE	zinc finger region:C2H2-type 1; atypical	3	0.0138	0.0504587	7547, 7227, 7545,
KEGG_PATHWAY	HSA04110:CELL CYCLE	5	0.023	0.0524865	4998, 11200, 10912, 8555, 9184,
GOTERM_BP_ALL	phosphoinositide-mediated signaling	4	0.0184	0.0526641	121504, 8611, 56288, 375298,
INTERPRO_NAME	IPR001007:von Willebrand factor, type C	3	0.0138	0.0546909	7058, 1490, 4745,
SP_PIR_KEYWORDS	direct protein sequencing	26	0.1198	0.0568188	6347, 9913, 3371, 5321, 7090, 6638, 57633, 22943, 9968, 9329, 51176, 2246, 4686, 8805, 5744, 121504, 8351, 8355, 8356, 6222, 6423, 836, 92949, 8348, 25805, 760, 94081, 5523,
SP_PIR_KEYWORDS	disease mutation	16	0.0737	0.0572336	11200, 59344, 1374, 5194, 4534, 9215, 2263, 5080, 7490, 6910, 2731, 7547, 7227, 10646, 3651, 760,
GOTERM_BP_ALL	blastoderm segmentation	2	0.0092	0.0624857	3216, 5080,
GOTERM_MF_ALL	transcription coactivator activity	5	0.023	0.0639768	6942, 8609, 9968, 50804, 8805,
UP_SEQ_FEATURE	domain:TSP type-1 2	3	0.0138	0.0663996	7058, 83872, 92949,
UP_SEQ_FEATURE	domain:TSP type-1 1	3	0.0138	0.0663996	7058, 83872, 92949,
GOTERM_MF_ALL	transcriptional activator activity	6	0.0276	0.0689284	6942, 8609, 9968, 50804, 8805, 2627,
UP_SEQ_FEATURE	DNA-binding region:Homeobox; atypical	2	0.0092	0.0702484	9839, 84525,
SMART_NAME	SM00209:TSP1	4	0.0184	0.0707298	7058, 1490, 83872, 92949,
GOTERM_MF_ALL	glycosaminoglycan binding	4	0.0184	0.071308	7058, 1490, 2246, 2263,
GOTERM_BP_ALL	segmentation	2	0.0092	0.0725159	3216, 5080,
INTERPRO_NAME	IPR007087:Zinc finger, C2H2-type	14	0.0645	0.0729041	5978, 22882, 9839, 221833, 116039, 7490, 148268, 8609, 7547, 55079, 84107, 7227, 7545, 85416,
INTERPRO_NAME	IPR000164:Histone H3	2	0.0092	0.0748969	8348, 8351, 8355, 8356,
GOTERM_MF_ALL	transcription factor binding	7	0.0323	0.0759376	6774, 6942, 8609, 9968, 50804, 8805, 9242,
GOTERM_MF_ALL	polysaccharide binding	4	0.0184	0.0778944	7058, 1490, 2246, 2263,
GOTERM_CC_ALL	integral to Golgi membrane	3	0.0138	0.078346	261729, 9215, 259230,
GOTERM_BP_ALL	dephosphorylation	5	0.023	0.0788132	5771, 8611, 4534, 8555, 5523,
COG_KOG_ONTOLOGY	Transcription / Cell division and chromosome partitioning	4	0.0184	0.0796282	84107, 55079, 7545, 7490,
SP_PIR_KEYWORDS	pyridoxal phosphate	3	0.0138	0.0803867	2731, 51380, 2572,
SP_PIR_KEYWORDS	embryo	2	0.0092	0.0808507	3975, 3221,
GOTERM_CC_ALL	integral to organelle membrane	4	0.0184	0.0812683	261729, 5194, 9215, 259230,
SMART_NAME	SM00214:VWC	3	0.0138	0.0824924	7058, 1490, 4745,
UP_SEQ_FEATURE	binding site:Pyridoxal phosphate (covalent)	3	0.0138	0.083759	2731, 51380, 2572,
INTERPRO_NAME	IPR001965:Zinc finger, PHD-type	4	0.0184	0.0837814	6942, 79960, 7994, 8805,
INTERPRO_NAME	IPR003598:Immunoglobulin C2 type	6	0.0276	0.0845247	84894, 11141, 2263, 83872, 5156, 57633,
SP_PIR_KEYWORDS	acetylation	7	0.0323	0.0869646	3013, 2246, 121504, 8351, 8355, 8356, 7994, 760, 94081,
UP_SEQ_FEATURE	domain:EGF-like 2; calcium-binding	3	0.0138	0.0873814	7058, 83872, 4745,
GOTERM_BP_ALL	phosphorus metabolism	16	0.0737	0.0898108	10842, 11200, 51382, 6347, 2041, 8611, 4534, 5128, 2263, 5156, 204851, 5771, 56155, 83872, 8555, 5523,
GOTERM_BP_ALL	phosphate metabolism	16	0.0737	0.0898108	10842, 11200, 51382, 6347, 2041, 8611, 4534, 5128, 2263, 5156, 204851, 5771, 56155, 83872, 8555, 5523,
SP_PIR_KEYWORDS	protein phosphatase	4	0.0184	0.0898665	5771, 4534, 8555, 5523,
GOTERM_BP_ALL	neuron differentiation	4	0.0184	0.0919031	56288, 9638, 9215, 7545,
GOTERM_BP_ALL	negative regulation of Wnt receptor signaling pathway	2	0.0092	0.0922576	22943, 25776,
UP_SEQ_FEATURE	domain:GRAM	2	0.0092	0.0925574	65983, 4534,
GOTERM_MF_ALL	phosphoprotein phosphatase activity	5	0.023	0.0932206	5771, 8611, 4534, 8555, 5523,
GENETIC_ASSOCIATION_DB	PSYCH	5	0.023	0.0935014	9968, 6347, 3358, 5321, 5080,
GOTERM_MF_ALL	phosphatase regulator activity	3	0.0138	0.0940721	10842, 9839, 5523,
GOTERM_MF_ALL	pattern binding	4	0.0184	0.0973027	7058, 1490, 2246, 2263,
GOTERM_MF_ALL	transcription cofactor activity	6	0.0276	0.100814	6942, 8609, 9968, 50804, 8805, 9242,
GOTERM_BP_ALL	embryonic pattern specification	2	0.0092	0.101971	3216, 5080,
GOTERM_BP_ALL	neurogenesis	4	0.0184	0.102628	56288, 9638, 9215, 7545,
GOTERM_CC_ALL	intrinsic to Golgi membrane	3	0.0138	0.104726	261729, 9215, 259230,
KEGG_PATHWAY	HSA00600:GLYCOSPHINGOLIPID METABOLISM	3	0.0138	0.105129	8611, 259230, 414,
UP_SEQ_FEATURE	zinc finger region:C2H2-type 2	9	0.0415	0.108707	22882, 8609, 7547, 9839, 84107, 221833, 7490, 85416, 148268,
UP_SEQ_FEATURE	domain:Ig-like C2-type 3	4	0.0184	0.109776	11141, 2263, 83872, 5156,
GOTERM_CC_ALL	intrinsic to organelle membrane	4	0.0184	0.113654	261729, 5194, 9215, 259230,
UP_SEQ_FEATURE	zinc finger region:C2H2-type 3	9	0.0415	0.118099	8609, 7547, 9839, 84107, 221833, 7545, 7490, 85416, 148268,
INTERPRO_NAME	IPR007107:LIM homeobox	2	0.0092	0.118846	9355, 3975,
INTERPRO_NAME	IPR009134:Vascular endothelial growth factor receptor, VEGFR	2	0.0092	0.118846	83872, 5156,
KEGG_PATHWAY	HSA00430:TAURINE AND HYPOTAURINE METABOLISM	2	0.0092	0.119022	51380, 2572,
GOTERM_MF_ALL	protein serine/threonine phosphatase activity	3	0.0138	0.120576	4534, 8555, 5523,
GOTERM_BP_ALL	organelle organization and biogenesis	14	0.0645	0.126491	121504, 8349, 8351, 8355, 8356, 56916, 5194, 79718, 9425, 8348, 10580, 55183, 7994, 56062, 55766, 25841,
INTERPRO_NAME	IPR000679:Zinc finger, GATA-type	2	0.0092	0.127384	7227, 2627,
INTERPRO_NAME	IPR000558:Histone H2B	2	0.0092	0.127384	8348, 8349,
INTERPRO_NAME	IPR002129:Pyridoxal-dependent decarboxylase	2	0.0092	0.127384	51380, 2572,
GOTERM_BP_ALL	cell proliferation	10	0.0461	0.130474	9537, 5744, 2246, 6886, 2619, 8611, 23401, 5156, 51352, 9184,
KEGG_PATHWAY	HSA04010:MAPK SIGNALING PATHWAY	7	0.0323	0.131972	2246, 10912, 2263, 8913, 5321, 836, 5156,
SP_PIR_KEYWORDS	decarboxylase	2	0.0092	0.133545	51380, 2572,
SP_PIR_KEYWORDS	Ubl conjugation	2	0.0092	0.133545	8348, 8349,
GOTERM_BP_ALL	regulation of progression through cell cycle	9	0.0415	0.133924	11200, 2246, 23189, 2619, 143686, 5128, 3398, 7490, 9184,
GOTERM_BP_ALL	regulation of cell cycle	9	0.0415	0.135063	11200, 2246, 23189, 2619, 143686, 5128, 3398, 7490, 9184,
INTERPRO_NAME	IPR003595:Protein tyrosine phosphatase, catalytic region	3	0.0138	0.137381	5771, 4534, 8555,
GOTERM_BP_ALL	positive regulation of transcription	4	0.0184	0.139968	9968, 56916, 6910, 2627,
GOTERM_BP_ALL	central nervous system development	4	0.0184	0.139968	10842, 4821, 7545, 5080,
SMART_NAME	SM00428:H3	2	0.0092	0.140692	8348, 8351, 8355, 8356,
SMART_NAME	SM00401:ZnF_GATA	2	0.0092	0.140692	7227, 2627,
GOTERM_BP_ALL	G-protein signaling, coupled to IP3 second messenger (phospholipase C activating)	3	0.0138	0.142197	8611, 56288, 375298,
GOTERM_BP_ALL	biopolymer metabolism	38	0.1751	0.142552	11200, 1490, 6347, 8611, 9215, 79718, 2263, 6638, 204851, 9968, 7994, 5771, 56155, 4686, 10646, 83872, 29896, 8555, 23381, 7323, 10842, 4998, 121504, 8351, 8355, 8356, 10912, 8349, 56916, 23291, 2041, 4534, 5128, 9425, 5156, 10724, 8348, 25841, 55766, 5523,
SMART_NAME	SM00249:PHD	4	0.0184	0.144055	6942, 79960, 7994, 8805,
GOTERM_MF_ALL	RNA polymerase II transcription factor activity, enhancer binding	2	0.0092	0.145596	4617, 50804,
SP_PIR_KEYWORDS	cell cycle	6	0.0276	0.146772	55183, 11200, 23189, 2619, 56288, 7490,
SMART_NAME	SM00408:IGc2	6	0.0276	0.147535	84894, 11141, 2263, 83872, 5156, 57633,
INTERPRO_NAME	IPR013098:Immunoglobulin I-set	4	0.0184	0.147667	84894, 83872, 5156, 57633,
GOTERM_BP_ALL	sphingolipid biosynthesis	2	0.0092	0.149012	9215, 259230,
GOTERM_BP_ALL	regulation of Wnt receptor signaling pathway	2	0.0092	0.149012	22943, 25776,
GOTERM_BP_ALL	phospholipid dephosphorylation	2	0.0092	0.149012	8611, 4534,
GOTERM_BP_ALL	positive regulation of nucleobase, nucleoside, nucleotide and nucleic acid metabolism	4	0.0184	0.149937	9968, 56916, 6910, 2627,
COG_KOG_ONTOLOGY	Amino acid transport and metabolism	3	0.0138	0.150476	2731, 4745, 2572,
GOTERM_BP_ALL	cell cycle	12	0.0553	0.152054	55183, 11200, 2246, 23189, 2619, 56288, 143686, 10646, 5128, 3398, 7490, 9184,
GOTERM_MF_ALL	vascular endothelial growth factor receptor activity	2	0.0092	0.153472	83872, 5156,
UP_SEQ_FEATURE	domain:EGF-like 3	3	0.0138	0.154802	7058, 3371, 4745,
GOTERM_BP_ALL	second-messenger-mediated signaling	5	0.023	0.156642	6347, 121504, 8611, 56288, 375298,
GOTERM_BP_ALL	transcription from RNA polymerase II promoter	9	0.0415	0.157626	6774, 8609, 9968, 4617, 7227, 50804, 8805, 1045, 9242,
GOTERM_CC_ALL	lipid raft	2	0.0092	0.15939	10580, 55824,
GOTERM_BP_ALL	membrane lipid biosynthesis	3	0.0138	0.164571	9215, 5321, 259230,
GOTERM_BP_ALL	behavior	5	0.023	0.164795	10842, 6347, 11141, 3358, 7545,
INTERPRO_NAME	IPR004182:GRAM	2	0.0092	0.168853	65983, 4534,
SP_PIR_KEYWORDS	outer membrane	2	0.0092	0.169334	1374, 10431,
SP_PIR_KEYWORDS	wd repeat	5	0.023	0.172209	151790, 23291, 79718, 7090, 9184,
SMART_NAME	SM00427:H2B	2	0.0092	0.175528	8348, 8349,
SP_PIR_KEYWORDS	methylated amino acid	2	0.0092	0.176313	121504, 8351, 8355, 8356,
UP_SEQ_FEATURE	domain:VWFC	2	0.0092	0.1766	7058, 1490,
GOTERM_BP_ALL	cellular morphogenesis	6	0.0276	0.177673	1490, 79960, 56288, 9638, 2263, 25841,
GOTERM_MF_ALL	protein-tyrosine kinase activity	5	0.023	0.180863	2041, 56155, 2263, 83872, 5156,
SP_PIR_KEYWORDS	inflammation	2	0.0092	0.183235	6347, 5321,
SP_PIR_KEYWORDS	coiled coil	12	0.0553	0.183599	8030, 56944, 23189, 3371, 56288, 9638, 8805, 9215, 79596, 25776, 167826, 1837,
INTERPRO_NAME	IPR013091:EGF calcium-binding	3	0.0138	0.185005	7058, 83872, 4745,
SMART_NAME	SM00568:GRAM	2	0.0092	0.186826	65983, 4534,
GOTERM_MF_ALL	protein kinase activity	10	0.0461	0.188901	11200, 6347, 2041, 56155, 2263, 5128, 83872, 5156, 27133, 204851,
SP_PIR_KEYWORDS	growth factor receptor	2	0.0092	0.190098	2263, 5156,
SP_PIR_KEYWORDS	ion transport	7	0.0323	0.193451	51382, 7779, 8913, 27133, 94081, 53405, 3781,
GOTERM_BP_ALL	cell fate commitment	2	0.0092	0.193603	50804, 7545,
SP_PIR_KEYWORDS	transcription factor	3	0.0138	0.195861	6774, 60436, 3398,
GOTERM_BP_ALL	protein amino acid dephosphorylation	4	0.0184	0.19776	5771, 4534, 8555, 5523,
SP_PIR_KEYWORDS	transport	15	0.0691	0.198232	51382, 1374, 5194, 10431, 3781, 5868, 23446, 10580, 7779, 4686, 8913, 27133, 94081, 9631, 53405,
GOTERM_BP_ALL	lipid modification	2	0.0092	0.202238	8611, 4534,
UP_SEQ_FEATURE	active site:Phosphocysteine intermediate	3	0.0138	0.20234	5771, 4534, 8555,
GOTERM_CC_ALL	early endosome	2	0.0092	0.203817	5868, 261729,
UP_SEQ_FEATURE	cross-link:Glycyl lysine isopeptide (Lys-Gly) (interchain with G-Cter in ubiquitin)	2	0.0092	0.206082	8348, 8349,
UP_SEQ_FEATURE	domain:TSP N-terminal	2	0.0092	0.206082	7058, 4745,
UP_SEQ_FEATURE	zinc finger region:C2H2-type 2; atypical	2	0.0092	0.206082	7227, 7545,
GOTERM_BP_ALL	embryonic development	3	0.0138	0.210862	3216, 7545, 5080,
BIOCARTA	h_Ccr5Pathway:Pertussis toxin-insensitive CCR5 Signaling in Macrophage	2	0.0092	0.211343	6347, 8805,
UP_SEQ_FEATURE	domain:TSP type-1 4	2	0.0092	0.215675	83872, 92949,
GOTERM_MF_ALL	phosphoric monoester hydrolase activity	5	0.023	0.218867	5771, 8611, 4534, 8555, 5523,
GOTERM_CC_ALL	cell	141	0.6498	0.222627	11200, 2117, 3358, 9215, 79718, 7090, 3398, 9480, 3228, 9968, 84366, 56062, 83872, 27319, 63973, 53405, 22882, 6942, 51382, 4998, 5744, 1749, 56916, 5194, 56288, 259230, 1044, 3221, 8609, 2731, 55079, 7779, 143686, 221468, 3651, 94081, 2627, 414, 253738, 1490, 11141, 1374, 8611, 10431, 2263, 5080, 1745, 5868, 6774, 60436, 9329, 51176, 9464, 7994, 4686, 8805, 375298, 29896, 337973, 8555, 23381, 16…
INTERPRO_NAME	IPR003129:Laminin G, Thrombospondin-type, N terminal	2	0.0092	0.223637	7058, 4745,
UP_SEQ_FEATURE	domain:SH3 1	2	0.0092	0.225152	10580, 9402,
GOTERM_MF_ALL	phosphotransferase activity, alcohol group as acceptor	11	0.0507	0.225802	11200, 6347, 2041, 56155, 375298, 2263, 5128, 83872, 5156, 27133, 204851,
GOTERM_BP_ALL	neuron development	3	0.0138	0.226587	56288, 9638, 9215,
GOTERM_BP_ALL	negative regulation of cell proliferation	4	0.0184	0.230904	9537, 5744, 2619, 8611,
UP_SEQ_FEATURE	domain:SH3 2	2	0.0092	0.234515	10580, 9402,
SP_PIR_KEYWORDS	synapse	2	0.0092	0.236561	1837, 132204,
UP_SEQ_FEATURE	domain:Ig-like C2-type 2	4	0.0184	0.238863	11141, 2263, 83872, 5156,
UP_SEQ_FEATURE	domain:Ig-like C2-type 1	4	0.0184	0.238863	11141, 2263, 83872, 5156,
GOTERM_BP_ALL	regulation of cell size	4	0.0184	0.239206	1490, 79960, 2263, 25841,
GOTERM_BP_ALL	cell growth	4	0.0184	0.239206	1490, 79960, 2263, 25841,
GOTERM_BP_ALL	negative regulation of progression through cell cycle	4	0.0184	0.241703	23189, 2619, 143686, 7490,
GOTERM_BP_ALL	positive regulation of cellular metabolism	4	0.0184	0.241703	9968, 56916, 6910, 2627,
COG_KOG_ONTOLOGY	Signal transduction mechanisms	2	0.0092	0.242308	5771, 8555,
UP_SEQ_FEATURE	DNA-binding region:ETS	2	0.0092	0.243767	2117, 121599,
GOTERM_BP_ALL	transcription from RNA polymerase III promoter	2	0.0092	0.244057	9329, 10622,
UP_SEQ_FEATURE	repeat:WD 7	3	0.0138	0.246791	23291, 79718, 7090,
GOTERM_MF_ALL	protein tyrosine phosphatase activity	3	0.0138	0.248572	5771, 4534, 8555,
GOTERM_BP_ALL	protein amino acid phosphorylation	10	0.0461	0.24954	10842, 11200, 6347, 2041, 56155, 2263, 5128, 83872, 5156, 204851,
GOTERM_MF_ALL	voltage-gated ion channel activity	4	0.0184	0.251133	8913, 27133, 53405, 2019,
SP_PIR_KEYWORDS	tyrosine-protein kinase	3	0.0138	0.251358	2041, 2263, 5156,
UP_SEQ_FEATURE	domain:EGF-like 6; calcium-binding	2	0.0092	0.252907	83872, 4745,
GOTERM_MF_ALL	kinase activity	13	0.0599	0.252921	11200, 6347, 2041, 5128, 2263, 259230, 5156, 204851, 56155, 83872, 375298, 4745, 27133,
BIOCARTA	h_pdgfPathway:PDGF Signaling Pathway	2	0.0092	0.255445	6774, 5156,
UP_SEQ_FEATURE	repeat:WD 5	4	0.0184	0.257733	23291, 79718, 7090, 9184,
KEGG_PATHWAY	HSA00564:GLYCEROPHOSPHOLIPID METABOLISM	3	0.0138	0.261829	7994, 8611, 5321,
SP_PIR_KEYWORDS	angiogenesis	2	0.0092	0.261911	2246, 9464,
SP_PIR_KEYWORDS	calmodulin-binding	3	0.0138	0.263793	27133, 120, 3781,
UP_SEQ_FEATURE	zinc finger region:C2H2-type 4	7	0.0323	0.266094	7547, 84107, 7227, 7545, 7490, 85416, 148268,
KEGG_PATHWAY	HSA04520:ADHERENS JUNCTION	3	0.0138	0.26653	10580, 51176, 56288,
BIOCARTA	h_erkPathway:Erk1/Erk2 Mapk Signaling pathway	2	0.0092	0.269627	6774, 5156,
SP_PIR_KEYWORDS	lyase	3	0.0138	0.273121	51380, 760, 2572,
INTERPRO_NAME	IPR000387:Tyrosine specific protein phosphatase and dual specificity protein phosphatase	3	0.0138	0.273983	5771, 4534, 8555,
INTERPRO_NAME	IPR000418:Ets	2	0.0092	0.274829	2117, 121599,
SP_PIR_KEYWORDS	egf-like domain	4	0.0184	0.277772	7058, 3371, 83872, 4745,
GOTERM_BP_ALL	negative regulation of transcription	4	0.0184	0.278948	6774, 22882, 9839, 25776,
INTERPRO_NAME	IPR000330:SNF2-related	2	0.0092	0.281863	56916, 10646,
GOTERM_BP_ALL	positive regulation of metabolism	4	0.0184	0.282387	9968, 56916, 6910, 2627,
GOTERM_MF_ALL	specific RNA polymerase II transcription factor activity	2	0.0092	0.283511	8805, 3651,
GOTERM_BP_ALL	JAK-STAT cascade	2	0.0092	0.283696	6774, 6347,
UP_SEQ_FEATURE	zinc finger region:C2H2-type 1	7	0.0323	0.284685	22882, 8609, 9839, 221833, 7490, 85416, 148268,
SP_PIR_KEYWORDS	acyltransferase	3	0.0138	0.285551	9329, 1374, 7994,
SP_PIR_KEYWORDS	kelch repeat	2	0.0092	0.286424	57565, 56062,
UP_SEQ_FEATURE	repeat:WD 4	4	0.0184	0.287097	23291, 79718, 7090, 9184,
INTERPRO_NAME	IPR007104:Paired-like homeobox	2	0.0092	0.288828	5013, 5080,
SMART_NAME	SM00210:TSPN	2	0.0092	0.291688	7058, 4745,
INTERPRO_NAME	IPR008266:Tyrosine protein kinase, active site	3	0.0138	0.29191	2041, 2263, 5156,
GOTERM_BP_ALL	androgen receptor signaling pathway	2	0.0092	0.298967	9968, 8611,
UP_SEQ_FEATURE	repeat:Kelch 6	2	0.0092	0.305488	57565, 56062,
UP_SEQ_FEATURE	domain:EGF-like 5; calcium-binding	2	0.0092	0.305488	83872, 4745,
SP_PIR_KEYWORDS	rna-binding	6	0.0276	0.305632	1993, 4686, 50804, 6222, 29896, 6638,
GOTERM_BP_ALL	negative regulation of nucleobase, nucleoside, nucleotide and nucleic acid metabolism	4	0.0184	0.308566	6774, 22882, 9839, 25776,
UP_SEQ_FEATURE	domain:BTB	3	0.0138	0.309412	57565, 56062, 25841,
GENETIC_ASSOCIATION_DB	SCHIZOPHRENIA	3	0.0138	0.31061	9968, 5321, 5080,
INTERPRO_NAME	IPR002110:Ankyrin	5	0.023	0.315613	27063, 23189, 56155, 2572, 25841,
INTERPRO_NAME	IPR002341:HSF/ETS, DNA-binding	2	0.0092	0.316026	2117, 121599,
INTERPRO_NAME	IPR008085:Thrombospondin, subtype 1	2	0.0092	0.316026	7058, 83872,
INTERPRO_NAME	IPR013069:BTB/POZ	3	0.0138	0.320461	57565, 56062, 25841,
UP_SEQ_FEATURE	repeat:WD 3	4	0.0184	0.321648	23291, 79718, 7090, 9184,
SP_PIR_KEYWORDS	voltage-gated channel	3	0.0138	0.322646	8913, 27133, 53405,
INTERPRO_NAME	IPR001680:WD-40 repeat	5	0.023	0.323491	151790, 23291, 79718, 7090, 9184,
GOTERM_MF_ALL	transferase activity, transferring phosphorus-containing groups	14	0.0645	0.325253	11200, 6347, 2041, 5128, 2263, 259230, 5156, 204851, 56155, 83872, 375298, 4745, 27133, 10622,
INTERPRO_NAME	IPR001245:Tyrosine protein kinase	7	0.0323	0.326434	11200, 2041, 56155, 2263, 5128, 5156, 204851,
GOTERM_BP_ALL	intracellular signaling cascade	15	0.0691	0.326451	80243, 10842, 6347, 121504, 10912, 56288, 8611, 9402, 5868, 6774, 9968, 55824, 161742, 375298, 23179,
UP_SEQ_FEATURE	repeat:WD 2	4	0.0184	0.330248	23291, 79718, 7090, 9184,
UP_SEQ_FEATURE	repeat:WD 1	4	0.0184	0.330248	23291, 79718, 7090, 9184,
SP_PIR_KEYWORDS	ank repeat	4	0.0184	0.333217	27063, 23189, 56155, 25841,
INTERPRO_NAME	IPR000159:RA	2	0.0092	0.335744	11228, 23179,
GOTERM_BP_ALL	striated muscle development	2	0.0092	0.335744	4617, 50804,
GOTERM_MF_ALL	calmodulin binding	3	0.0138	0.336932	27133, 120, 3781,
UP_SEQ_FEATURE	domain:RRM 3	2	0.0092	0.338483	1993, 50804,
GOTERM_BP_ALL	response to endogenous stimulus	5	0.023	0.344182	55183, 11200, 10912, 261729, 10646,
GOTERM_CC_ALL	Golgi membrane	3	0.0138	0.344945	261729, 9215, 259230,
GOTERM_BP_ALL	phosphorylation	11	0.0507	0.345079	10842, 51382, 11200, 6347, 2041, 56155, 2263, 5128, 83872, 5156, 204851,
SMART_NAME	SM00314:RA	2	0.0092	0.348045	11228, 23179,
GOTERM_BP_ALL	negative regulation of transcription, DNA-dependent	3	0.0138	0.348886	6774, 22882, 25776,
GOTERM_BP_ALL	growth	4	0.0184	0.349183	1490, 79960, 2263, 25841,
GOTERM_BP_ALL	brain development	2	0.0092	0.349912	4821, 7545,
GOTERM_MF_ALL	SH3/SH2 adaptor activity	2	0.0092	0.352992	55824, 9402,
GOTERM_BP_ALL	nucleocytoplasmic transport	3	0.0138	0.356634	4686, 7227, 9631,
SMART_NAME	SM00413:ETS	2	0.0092	0.356995	2117, 121599,
INTERPRO_NAME	IPR002290:Serine/threonine protein kinase	7	0.0323	0.359085	11200, 2041, 56155, 2263, 5128, 5156, 204851,
SP_PIR_KEYWORDS	Sensory transduction	2	0.0092	0.360636	375298, 83872,
UP_SEQ_FEATURE	repeat:Kelch 5	2	0.0092	0.362203	57565, 56062,
UP_SEQ_FEATURE	DNA-binding region:HMG box	2	0.0092	0.362203	51176, 64321,
GOTERM_MF_ALL	calcium ion binding	11	0.0507	0.363455	151790, 6774, 7058, 5744, 8913, 5321, 83872, 4745, 1837, 5523, 414,
GOTERM_BP_ALL	protein kinase cascade	5	0.023	0.363634	10842, 6774, 6347, 10912, 161742,
GOTERM_BP_ALL	cell-cell signaling	8	0.0369	0.3637	6347, 5744, 2246, 9215, 3358, 9402, 2572, 1837,
GOTERM_BP_ALL	icosanoid metabolism	2	0.0092	0.36378	59344, 5321,
GOTERM_BP_ALL	cell cycle checkpoint	2	0.0092	0.36378	11200, 9184,
GOTERM_BP_ALL	cell development	3	0.0138	0.36435	56288, 9638, 9215,
SMART_NAME	SM00219:TyrKc	3	0.0138	0.364524	2041, 2263, 5156,
SP_PIR_KEYWORDS	ubl conjugation	3	0.0138	0.368319	3013, 51176, 6886,
GOTERM_BP_ALL	regulation of cell growth	3	0.0138	0.375857	1490, 79960, 25841,
GOTERM_BP_ALL	negative regulation of cellular metabolism	4	0.0184	0.382165	6774, 22882, 9839, 25776,
GOTERM_CC_ALL	nuclear lumen	6	0.0276	0.382271	9968, 9329, 56916, 4686, 6638, 10622,
INTERPRO_NAME	IPR001881:EGF-like calcium-binding	3	0.0138	0.383495	7058, 83872, 4745,
GOTERM_BP_ALL	steroid hormone receptor signaling pathway	2	0.0092	0.384032	9968, 8611,
UP_SEQ_FEATURE	repeat:Kelch 4	2	0.0092	0.385078	57565, 56062,
UP_SEQ_FEATURE	repeat:Kelch 3	2	0.0092	0.385078	57565, 56062,
UP_SEQ_FEATURE	repeat:Kelch 2	2	0.0092	0.385078	57565, 56062,
UP_SEQ_FEATURE	repeat:Kelch 1	2	0.0092	0.385078	57565, 56062,
UP_SEQ_FEATURE	domain:EGF-like 4	2	0.0092	0.385078	3371, 4745,
GOTERM_MF_ALL	carbon-carbon lyase activity	2	0.0092	0.388024	51380, 2572,
SP_PIR_KEYWORDS	hydrolase	14	0.0645	0.388415	51382, 4123, 56916, 8611, 4534, 5321, 836, 5771, 10003, 10646, 172, 8555, 5523, 414,
GOTERM_BP_ALL	chromatin modification	3	0.0138	0.391066	56916, 7994, 79718,
INTERPRO_NAME	IPR003959:AAA ATPase, central region	2	0.0092	0.391567	4998, 172,
INTERPRO_NAME	IPR000242:Tyrosine specific protein phosphatase	2	0.0092	0.391567	5771, 8555,
GOTERM_BP_ALL	intracellular receptor-mediated signaling pathway	2	0.0092	0.397176	9968, 8611,
GOTERM_MF_ALL	protein phosphatase regulator activity	2	0.0092	0.399277	10842, 5523,
GOTERM_MF_ALL	phosphoric ester hydrolase activity	5	0.023	0.401257	5771, 8611, 4534, 8555, 5523,
INTERPRO_NAME	IPR006210:EGF	4	0.0184	0.403607	7058, 3371, 83872, 4745,
GOTERM_BP_ALL	sphingolipid metabolism	2	0.0092	0.403643	9215, 259230,
INTERPRO_NAME	IPR013151:Immunoglobulin	4	0.0184	0.406111	11141, 2263, 83872, 5156,
GOTERM_BP_ALL	pregnancy	2	0.0092	0.410041	5744, 53405,
GOTERM_BP_ALL	regulation of growth	3	0.0138	0.413565	1490, 79960, 25841,
UP_SEQ_FEATURE	domain:LIM zinc-binding 2	2	0.0092	0.414315	9355, 3975,
UP_SEQ_FEATURE	domain:LIM zinc-binding 1	2	0.0092	0.414315	9355, 3975,
INTERPRO_NAME	IPR011705:BTB/Kelch-associated	2	0.0092	0.414856	57565, 56062,
SP_PIR_KEYWORDS	kinase	9	0.0415	0.415357	11200, 2041, 375298, 2263, 5128, 4745, 5156, 259230, 204851,
INTERPRO_NAME	IPR006209:EGF-like	5	0.023	0.417124	7058, 2041, 3371, 83872, 4745,
GOTERM_BP_ALL	membrane lipid metabolism	3	0.0138	0.417276	9215, 5321, 259230,
SP_PIR_KEYWORDS	methylation	2	0.0092	0.4174	121504, 8351, 8355, 8356,
GOTERM_CC_ALL	organelle membrane	7	0.0323	0.417819	51382, 1374, 261729, 5194, 10431, 9215, 259230,
UP_SEQ_FEATURE	repeat:WD 6	3	0.0138	0.417824	23291, 79718, 7090,
SMART_NAME	SM00355:ZnF_C2H2	12	0.0553	0.420649	5978, 22882, 8609, 7547, 9839, 55079, 7227, 221833, 7545, 7490, 85416, 148268,
GOTERM_BP_ALL	di-, tri-valent inorganic cation transport	3	0.0138	0.420974	7779, 8913, 94081,
SMART_NAME	SM00179:EGF_CA	3	0.0138	0.422607	7058, 83872, 4745,
GOTERM_BP_ALL	transmembrane receptor protein tyrosine kinase signaling pathway	3	0.0138	0.424661	10580, 2041, 5156,
INTERPRO_NAME	IPR013032:EGF-like region	5	0.023	0.427342	7058, 2041, 3371, 83872, 4745,
GOTERM_CC_ALL	organelle lumen	7	0.0323	0.427464	9968, 9329, 56916, 4686, 10431, 6638, 10622,
GOTERM_CC_ALL	membrane-enclosed lumen	7	0.0323	0.427464	9968, 9329, 56916, 4686, 10431, 6638, 10622,
SP_PIR_KEYWORDS	autophosphorylation	2	0.0092	0.431992	2263, 5156,
GOTERM_BP_ALL	skeletal development	3	0.0138	0.431999	1749, 7227, 2019,
GOTERM_BP_ALL	lipid biosynthesis	4	0.0184	0.433332	59344, 9215, 5321, 259230,
GOTERM_BP_ALL	metal ion transport	6	0.0276	0.434684	7779, 8913, 27133, 94081, 2019, 3781,
KEGG_PATHWAY	HSA04120:UBIQUITIN MEDIATED PROTEOLYSIS	2	0.0092	0.436	23291, 7323,
INTERPRO_NAME	IPR000910:HMG1/2 (high mobility group) box	2	0.0092	0.437257	51176, 64321,
GOTERM_BP_ALL	cellular lipid metabolism	7	0.0323	0.440346	59344, 1374, 8611, 9215, 4534, 5321, 259230,
INTERPRO_NAME	IPR000742:EGF-like, type 3	4	0.0184	0.441705	7058, 3371, 83872, 4745,
KEGG_PATHWAY	HSA04930:TYPE II DIABETES MELLITUS	2	0.0092	0.443172	8913, 3651,
GOTERM_MF_ALL	acyltransferase activity	3	0.0138	0.443327	9329, 1374, 7994,
GOTERM_BP_ALL	regulation of signal transduction	4	0.0184	0.443926	22943, 161742, 7545, 25776,
SP_PIR_KEYWORDS	neurogenesis	2	0.0092	0.44622	7545, 63973,
GOTERM_MF_ALL	transferase activity, transferring groups other than amino-acyl groups	3	0.0138	0.446416	9329, 1374, 7994,
GOTERM_BP_ALL	transition metal ion transport	2	0.0092	0.447023	7779, 94081,
GOTERM_BP_ALL	phospholipid biosynthesis	2	0.0092	0.447023	5321, 259230,
GOTERM_BP_ALL	axonogenesis	2	0.0092	0.447023	56288, 9638,
INTERPRO_NAME	IPR000719:Protein kinase	7	0.0323	0.448861	11200, 2041, 56155, 2263, 5128, 5156, 204851,
GOTERM_CC_ALL	extracellular matrix (sensu Metazoa)	5	0.023	0.449826	7058, 1490, 3371, 83872, 92949,
SP_PIR_KEYWORDS	ribosome	2	0.0092	0.450883	6222, 6161,
GOTERM_BP_ALL	physiological interaction between organisms	2	0.0092	0.458831	5744, 53405,
SP_PIR_KEYWORDS	Nuclear protein	2	0.0092	0.460094	375298, 23381,
INTERPRO_NAME	IPR013111:EGF, extracellular	2	0.0092	0.464064	3371, 4745,
SMART_NAME	SM00320:WD40	5	0.023	0.466178	151790, 23291, 79718, 7090, 9184,
INTERPRO_NAME	IPR001478:PDZ/DHR/GLGF	3	0.0138	0.46627	80243, 57619, 56288,
GOTERM_CC_ALL	extracellular matrix	5	0.023	0.466481	7058, 1490, 3371, 83872, 92949,
GOTERM_MF_ALL	protein binding, bridging	2	0.0092	0.467572	55824, 9402,
GOTERM_BP_ALL	mRNA metabolism	4	0.0184	0.469586	4686, 29896, 6638, 23381,
GOTERM_BP_ALL	transcription initiation	2	0.0092	0.470389	9968, 9329,
GOTERM_MF_ALL	carbohydrate binding	4	0.0184	0.471848	7058, 1490, 2246, 2263,
GOTERM_BP_ALL	synaptic transmission	4	0.0184	0.472339	9215, 3358, 2572, 1837,
GOTERM_MF_ALL	prenylated protein tyrosine phosphatase activity	2	0.0092	0.472494	5771, 4534,
GOTERM_BP_ALL	locomotion	4	0.0184	0.475086	6774, 1490, 8611, 9638,
GOTERM_BP_ALL	localization of cell	4	0.0184	0.475086	6774, 1490, 8611, 9638,
GOTERM_BP_ALL	cell motility	4	0.0184	0.475086	6774, 1490, 8611, 9638,
GOTERM_BP_ALL	neuron morphogenesis during differentiation	2	0.0092	0.476075	56288, 9638,
GOTERM_BP_ALL	neurite morphogenesis	2	0.0092	0.476075	56288, 9638,
GOTERM_MF_ALL	receptor binding	8	0.0369	0.477149	10580, 22943, 9968, 6347, 5744, 2246, 8805, 161742,
SP_PIR_KEYWORDS	tyrosine-specific protein kinase	2	0.0092	0.478056	2263, 5156,
GOTERM_BP_ALL	negative regulation of metabolism	4	0.0184	0.480557	6774, 22882, 9839, 25776,
UP_SEQ_FEATURE	domain:SAM	2	0.0092	0.481505	2041, 259230,
SP_PIR_KEYWORDS	transferase	13	0.0599	0.484327	11200, 1374, 2041, 9215, 5128, 2263, 259230, 5156, 204851, 9329, 7994, 79947, 10622,
SP_PIR_KEYWORDS	lim domain	2	0.0092	0.486813	9355, 3975,
GOTERM_BP_ALL	negative regulation of signal transduction	2	0.0092	0.487266	22943, 25776,
INTERPRO_NAME	IPR006652:Kelch repeat	2	0.0092	0.4896	57565, 56062,
GOTERM_BP_ALL	reproductive organismal physiological process	2	0.0092	0.492772	5744, 53405,
KEGG_PATHWAY	HSA04340:HEDGEHOG SIGNALING PATHWAY	2	0.0092	0.497421	2619, 23291,
GOTERM_MF_ALL	transferase activity, transferring acyl groups	3	0.0138	0.498132	9329, 1374, 7994,
GOTERM_BP_ALL	amino acid catabolism	2	0.0092	0.49822	2731, 2572,
GOTERM_BP_ALL	reproductive physiological process	2	0.0092	0.49822	5744, 53405,
GOTERM_MF_ALL	ion channel activity	5	0.023	0.500769	8913, 27133, 53405, 2019, 3781,
GOTERM_CC_ALL	apicolateral plasma membrane	2	0.0092	0.50128	10580, 56288,
GOTERM_CC_ALL	apical junction complex	2	0.0092	0.50128	10580, 56288,
SP_PIR_KEYWORDS	extracellular matrix	3	0.0138	0.502032	1490, 3371, 92949,
GOTERM_BP_ALL	cellular morphogenesis during differentiation	2	0.0092	0.503609	56288, 9638,
KEGG_PATHWAY	HSA00650:BUTANOATE METABOLISM	2	0.0092	0.503826	7994, 2572,
SP_PIR_KEYWORDS	anti-oncogene	2	0.0092	0.503891	23189, 7490,
GOTERM_BP_ALL	transmission of nerve impulse	4	0.0184	0.50484	9215, 3358, 2572, 1837,
UP_SEQ_FEATURE	domain:Tyrosine-protein phosphatase	2	0.0092	0.506185	5771, 4534,
INTERPRO_NAME	IPR000210:BTB	3	0.0138	0.507513	57565, 56062, 25841,
INTERPRO_NAME	IPR003591:Leucine-rich repeat, typical subtype	3	0.0138	0.507513	84894, 79442, 57633,
SMART_NAME	SM00369:LRR_TYP	3	0.0138	0.508635	84894, 79442, 57633,
SMART_NAME	SM00404:PTPc_motif	2	0.0092	0.512461	5771, 4534,
GOTERM_BP_ALL	amine catabolism	2	0.0092	0.514216	2731, 2572,
SMART_NAME	SM00181:EGF	4	0.0184	0.518425	7058, 3371, 83872, 4745,
SMART_NAME	SM00612:Kelch	2	0.0092	0.51917	57565, 56062,
GOTERM_BP_ALL	cell cycle arrest	2	0.0092	0.519434	2619, 143686,
SP_PIR_KEYWORDS	ionic channel	4	0.0184	0.520761	8913, 27133, 53405, 3781,
GOTERM_BP_ALL	fatty acid metabolism	3	0.0138	0.522695	59344, 1374, 5321,
GOTERM_BP_ALL	protein targeting	3	0.0138	0.522695	5194, 7227, 10431,
UP_SEQ_FEATURE	domain:Protein kinase	6	0.0276	0.522752	11200, 2041, 2263, 5128, 5156, 204851,
GOTERM_BP_ALL	nitrogen compound catabolism	2	0.0092	0.524597	2731, 2572,
GOTERM_BP_ALL	angiogenesis	2	0.0092	0.524597	2246, 9464,
GOTERM_BP_ALL	response to DNA damage stimulus	4	0.0184	0.528534	55183, 11200, 10912, 10646,
KEGG_PATHWAY	HSA00590:ARACHIDONIC ACID METABOLISM	2	0.0092	0.528657	59344, 5321,
GOTERM_BP_ALL	humoral immune response	3	0.0138	0.53206	55824, 6347, 9402,
SP_PIR_KEYWORDS	sh2 domain	2	0.0092	0.532428	6774, 9402,
SP_PIR_KEYWORDS	sh3 domain	3	0.0138	0.539515	10580, 5194, 9402,
GOTERM_BP_ALL	vasculature development	2	0.0092	0.539758	2246, 9464,
GOTERM_BP_ALL	blood vessel morphogenesis	2	0.0092	0.539758	2246, 9464,
GOTERM_BP_ALL	blood vessel development	2	0.0092	0.539758	2246, 9464,
INTERPRO_NAME	IPR001781:LIM, zinc-binding	2	0.0092	0.541599	9355, 3975,
GOTERM_BP_ALL	cation transport	7	0.0323	0.542223	51382, 7779, 8913, 27133, 94081, 2019, 3781,
GOTERM_BP_ALL	positive regulation of cellular physiological process	6	0.0276	0.544792	9968, 5744, 56916, 836, 6910, 2627,
SMART_NAME	SM00398:HMG	2	0.0092	0.545099	51176, 64321,
GOTERM_CC_ALL	endosome	2	0.0092	0.547878	5868, 261729,
GOTERM_BP_ALL	protein import	2	0.0092	0.549596	5194, 7227,
GOTERM_CC_ALL	nucleoplasm	4	0.0184	0.549963	9968, 9329, 4686, 10622,
GOTERM_MF_ALL	lyase activity	3	0.0138	0.552499	51380, 760, 2572,
GOTERM_BP_ALL	DNA recombination	2	0.0092	0.559226	56916, 10646,
GOTERM_MF_ALL	alpha-type channel activity	5	0.023	0.559982	8913, 27133, 53405, 2019, 3781,
INTERPRO_NAME	IPR001841:Zinc finger, RING-type	4	0.0184	0.560835	7994, 8805, 11237, 79596,
UP_SEQ_FEATURE	domain:RRM 2	2	0.0092	0.562897	1993, 50804,
UP_SEQ_FEATURE	domain:RRM 1	2	0.0092	0.562897	1993, 50804,
GOTERM_BP_ALL	visual perception	3	0.0138	0.565034	375298, 83872, 5080,
GOTERM_BP_ALL	sensory perception of light stimulus	3	0.0138	0.565034	375298, 83872, 5080,
INTERPRO_NAME	IPR000483:Cysteine-rich flanking region, C-terminal	2	0.0092	0.567706	84894, 57633,
GOTERM_BP_ALL	potassium ion transport	3	0.0138	0.570224	27133, 2019, 3781,
SP_PIR_KEYWORDS	lipid metabolism	2	0.0092	0.570387	1374, 259230,
GOTERM_BP_ALL	reproduction	4	0.0184	0.57153	5744, 8611, 9425, 53405,
INTERPRO_NAME	IPR003961:Fibronectin, type III	3	0.0138	0.573446	2041, 3371, 57633,
INTERPRO_NAME	IPR005820:Cation channel, non-ligand gated	2	0.0092	0.576075	8913, 27133,
GOTERM_BP_ALL	regulation of transcription from RNA polymerase II promoter	4	0.0184	0.576428	6774, 8609, 9968, 4617,
UP_SEQ_FEATURE	repeat:LRR 9	2	0.0092	0.578613	79442, 57633,
GOTERM_CC_ALL	non-membrane-bound organelle	19	0.0876	0.578762	121504, 8349, 8351, 8355, 8356, 6222, 9425, 6638, 6161, 8348, 10580, 55183, 9968, 7994, 56062, 337973, 25841, 55766, 120, 9184, 53405,
GOTERM_CC_ALL	intracellular non-membrane-bound organelle	19	0.0876	0.578762	121504, 8349, 8351, 8355, 8356, 6222, 9425, 6638, 6161, 8348, 10580, 55183, 9968, 7994, 56062, 337973, 25841, 55766, 120, 9184, 53405,
UP_SEQ_FEATURE	binding site:ATP	6	0.0276	0.579709	11200, 2041, 2263, 5128, 5156, 204851,
GOTERM_BP_ALL	positive regulation of physiological process	6	0.0276	0.581167	9968, 5744, 56916, 836, 6910, 2627,
GOTERM_MF_ALL	structural constituent of cytoskeleton	2	0.0092	0.581862	8030, 120,
GOTERM_CC_ALL	outer membrane	2	0.0092	0.585652	1374, 10431,
SP_PIR_KEYWORDS	Repeat	2	0.0092	0.591674	56155, 83872,
UP_SEQ_FEATURE	domain:SH2	2	0.0092	0.593768	6774, 9402,
SP_PIR_KEYWORDS	golgi stack	4	0.0184	0.59391	9215, 259230, 25776, 53405,
GOTERM_BP_ALL	epidermis development	2	0.0092	0.595742	1490, 5744,
GOTERM_MF_ALL	cation transporter activity	7	0.0323	0.595763	51382, 7779, 8913, 27133, 94081, 2019, 3781,
GOTERM_MF_ALL	transferase activity	19	0.0876	0.596004	11200, 6347, 1374, 2041, 9215, 2263, 5128, 259230, 5156, 204851, 9329, 7994, 56155, 375298, 83872, 4745, 27133, 10622, 79947,
KEGG_PATHWAY	HSA04920:ADIPOCYTOKINE SIGNALING PATHWAY	2	0.0092	0.596061	6774, 1374,
INTERPRO_NAME	IPR001660:Sterile alpha motif SAM	2	0.0092	0.596299	2041, 259230,
GOTERM_BP_ALL	enzyme linked receptor protein signaling pathway	3	0.0138	0.600019	10580, 2041, 5156,
GOTERM_BP_ALL	cell surface receptor linked signal transduction	18	0.0829	0.602788	80243, 6347, 23291, 2041, 6423, 56288, 8611, 3358, 7090, 5156, 25776, 6774, 22943, 10580, 51176, 375298, 7545, 23401,
GOTERM_BP_ALL	cell adhesion	8	0.0369	0.603011	10580, 7058, 1490, 6347, 3371, 9638, 83872, 4745,
SMART_NAME	SM00228:PDZ	3	0.0138	0.604792	80243, 57619, 56288,
GOTERM_BP_ALL	antimicrobial humoral response (sensu Vertebrata)	2	0.0092	0.608646	55824, 9402,
GOTERM_MF_ALL	channel or pore class transporter activity	5	0.023	0.610093	8913, 27133, 53405, 2019, 3781,
GOTERM_MF_ALL	molecular function unknown	7	0.0323	0.610112	9913, 2117, 2619, 23401, 6638, 25841, 51352,
SMART_NAME	SM00248:ANK	4	0.0184	0.610679	27063, 23189, 56155, 25841,
GOTERM_BP_ALL	biopolymer modification	19	0.0876	0.611162	10842, 11200, 6347, 23291, 2041, 8611, 4534, 9215, 79718, 2263, 5128, 5156, 204851, 5771, 56155, 83872, 8555, 7323, 5523,
SP_PIR_KEYWORDS	acetylated amino end	2	0.0092	0.611912	121504, 760,
SP_PIR_KEYWORDS	atp-binding	10	0.0461	0.612084	4998, 11200, 56916, 2041, 10646, 2263, 5128, 5156, 172, 204851,
UP_SEQ_FEATURE	repeat:LRR 8	2	0.0092	0.617832	79442, 57633,
GOTERM_BP_ALL	phospholipid metabolism	2	0.0092	0.621141	5321, 259230,
GOTERM_MF_ALL	RNA binding	6	0.0276	0.621814	1993, 4686, 50804, 6222, 29896, 6638,
INTERPRO_NAME	IPR001622:K+ channel, pore region	2	0.0092	0.623012	27133, 3781,
GOTERM_BP_ALL	antimicrobial humoral response	2	0.0092	0.625217	55824, 9402,
KEGG_PATHWAY	HSA04730:LONG-TERM DEPRESSION	2	0.0092	0.626122	10842, 5321,
GOTERM_BP_ALL	carboxylic acid metabolism	6	0.0276	0.626599	2731, 59344, 1374, 5321, 51380, 2572,
GOTERM_BP_ALL	interaction between organisms	2	0.0092	0.62925	5744, 53405,
GOTERM_BP_ALL	positive regulation of transcription, DNA-dependent	2	0.0092	0.62925	9968, 6910,
SP_PIR_KEYWORDS	ribonucleoprotein	3	0.0138	0.629311	6222, 6638, 6161,
GOTERM_BP_ALL	organic acid metabolism	6	0.0276	0.630105	2731, 59344, 1374, 5321, 51380, 2572,
SP_PIR_KEYWORDS	phosphoprotein	5	0.023	0.632312	2731, 2263, 5321, 5156, 2572,
GOTERM_BP_ALL	regulation of cell proliferation	4	0.0184	0.632439	9537, 5744, 2619, 8611,
GOTERM_BP_ALL	DNA-dependent DNA replication	2	0.0092	0.63324	4998, 9968,
GOTERM_BP_ALL	ectoderm development	2	0.0092	0.637186	1490, 5744,
GOTERM_BP_ALL	MAPKKK cascade	2	0.0092	0.641091	10912, 161742,
GOTERM_BP_ALL	intracellular transport	7	0.0323	0.641733	51382, 261729, 5194, 4686, 7227, 10431, 9631,
SP_PIR_KEYWORDS	leucine-rich repeat	3	0.0138	0.644109	84894, 79442, 57633,
GOTERM_BP_ALL	DNA replication	3	0.0138	0.647139	1490, 4998, 9968,
UP_SEQ_FEATURE	domain:EGF-like 1	2	0.0092	0.64916	7058, 4745,
SP_PIR_KEYWORDS	immunoglobulin domain	6	0.0276	0.649424	84894, 11141, 2263, 83872, 5156, 57633,
INTERPRO_NAME	IPR011545:DEAD/DEAH box helicase, N-terminal	2	0.0092	0.651394	56916, 10646,
GOTERM_BP_ALL	response to stress	12	0.0553	0.652665	9537, 6774, 55183, 1490, 11200, 55824, 79960, 6347, 10912, 10646, 83872, 9402,
GOTERM_MF_ALL	hydrolase activity, acting on ester bonds	7	0.0323	0.652775	5771, 8611, 4534, 5321, 8555, 5523, 414,
GOTERM_BP_ALL	establishment of cellular localization	7	0.0323	0.65421	51382, 261729, 5194, 4686, 7227, 10431, 9631,
GOTERM_BP_ALL	cell communication	37	0.1705	0.656864	6347, 11141, 8611, 11228, 3358, 9215, 7090, 9402, 25776, 5868, 6774, 22943, 10580, 9968, 2246, 51176, 1809, 375298, 1837, 80243, 10842, 5744, 121504, 10912, 23291, 2041, 56288, 6423, 5156, 55824, 27063, 161742, 7545, 23401, 27133, 2572, 23179,
UP_SEQ_FEATURE	repeat:ANK 4	2	0.0092	0.657633	23189, 25841,
GOTERM_BP_ALL	protein modification	18	0.0829	0.658173	10842, 11200, 6347, 23291, 2041, 4534, 9215, 79718, 2263, 5128, 5156, 204851, 5771, 56155, 83872, 8555, 7323, 5523,
GOTERM_BP_ALL	mRNA processing	3	0.0138	0.66014	4686, 29896, 6638,
GOTERM_BP_ALL	cellular localization	7	0.0323	0.661873	51382, 261729, 5194, 4686, 7227, 10431, 9631,
GOTERM_BP_ALL	signal transduction	34	0.1567	0.662114	6347, 11141, 8611, 11228, 3358, 7090, 9402, 25776, 5868, 22943, 10580, 6774, 9968, 2246, 51176, 1809, 375298, 1837, 80243, 10842, 121504, 10912, 23291, 2041, 56288, 6423, 5156, 55824, 27063, 161742, 7545, 23401, 27133, 23179,
INTERPRO_NAME	IPR000504:RNA-binding region RNP-1 (RNA recognition motif)	3	0.0138	0.662163	1993, 50804, 29896,
INTERPRO_NAME	IPR001452:Src homology-3	3	0.0138	0.664461	10580, 5194, 9402,
SMART_NAME	SM00132:LIM	2	0.0092	0.664792	9355, 3975,
KEGG_PATHWAY	HSA04020:CALCIUM SIGNALING PATHWAY	3	0.0138	0.666226	3358, 8913, 5156,
GOTERM_CC_ALL	clathrin-coated vesicle	2	0.0092	0.666924	261729, 132204,
KEGG_PATHWAY	HSA04350:TGF-BETA SIGNALING PATHWAY	2	0.0092	0.667143	7058, 3398,
INTERPRO_NAME	IPR001650:Helicase, C-terminal	2	0.0092	0.668043	56916, 10646,
SP_PIR_KEYWORDS	metalloprotease	2	0.0092	0.669648	10003, 172,
SP_PIR_KEYWORDS	dna damage	2	0.0092	0.669648	55183, 10646,
UP_SEQ_FEATURE	repeat:LRR 7	2	0.0092	0.669963	79442, 57633,
GOTERM_BP_ALL	lipid metabolism	7	0.0323	0.672426	59344, 1374, 8611, 9215, 4534, 5321, 259230,
GOTERM_BP_ALL	cell migration	2	0.0092	0.674406	8611, 9638,
INTERPRO_NAME	IPR000152:Aspartic acid and asparagine hydroxylation site	2	0.0092	0.674478	83872, 4745,
SP_PIR_KEYWORDS	helicase	2	0.0092	0.675204	56916, 10646,
GOTERM_MF_ALL	ion transporter activity	8	0.0369	0.680206	51382, 7779, 8913, 27133, 94081, 53405, 2019, 3781,
SP_PIR_KEYWORDS	calcium	6	0.0276	0.680284	7058, 5744, 8913, 5321, 5523, 414,
GOTERM_BP_ALL	positive regulation of biological process	7	0.0323	0.681305	9968, 5744, 56916, 10912, 836, 6910, 2627,
UP_SEQ_FEATURE	domain:Fibronectin type-III 2	2	0.0092	0.685719	2041, 3371,
UP_SEQ_FEATURE	domain:Fibronectin type-III 1	2	0.0092	0.685719	2041, 3371,
INTERPRO_NAME	IPR005821:Ion transport	2	0.0092	0.68698	8913, 27133,
UP_SEQ_FEATURE	nucleotide phosphate-binding region:ATP	9	0.0415	0.687685	4998, 11200, 56916, 2041, 10646, 2263, 5128, 5156, 204851,
GOTERM_MF_ALL	ATP binding	13	0.0599	0.687702	11200, 4998, 56916, 2041, 5128, 2263, 5156, 204851, 9968, 56155, 83872, 10646, 172,
KEGG_PATHWAY	HSA04512:ECM-RECEPTOR INTERACTION	2	0.0092	0.692003	7058, 3371,
GOTERM_BP_ALL	nuclear transport	2	0.0092	0.694889	4686, 7227,
GOTERM_BP_ALL	positive regulation of cellular process	6	0.0276	0.695976	9968, 5744, 56916, 836, 6910, 2627,
GOTERM_MF_ALL	P-P-bond-hydrolysis-driven transporter activity	2	0.0092	0.698138	51382, 10431,
INTERPRO_NAME	IPR000980:SH2 motif	2	0.0092	0.699005	6774, 9402,
GOTERM_MF_ALL	guanyl-nucleotide exchange factor activity	2	0.0092	0.703712	80243, 23179,
SMART_NAME	SM00225:BTB	3	0.0138	0.704255	57565, 56062, 25841,
GOTERM_MF_ALL	hydrolase activity, acting on glycosyl bonds	2	0.0092	0.706461	4123, 10724,
INTERPRO_NAME	IPR012335:Thioredoxin fold	2	0.0092	0.707721	53405, 9631,
GOTERM_BP_ALL	nucleotide metabolism	3	0.0138	0.708353	51382, 5744, 56916,
KEGG_PATHWAY	HSA04540:GAP JUNCTION	2	0.0092	0.711321	3358, 5156,
INTERPRO_NAME	IPR012677:Nucleotide-binding, alpha-beta plait	3	0.0138	0.717916	1993, 50804, 29896,
GOTERM_CC_ALL	endomembrane system	4	0.0184	0.721525	261729, 9215, 259230, 9631,
SP_PIR_KEYWORDS	ubl conjugation pathway	3	0.0138	0.721577	23291, 79718, 7323,
GOTERM_BP_ALL	humoral defense mechanism (sensu Vertebrata)	2	0.0092	0.723238	55824, 9402,
GOTERM_CC_ALL	coated vesicle	2	0.0092	0.72341	261729, 132204,
UP_SEQ_FEATURE	repeat:LRR 6	2	0.0092	0.725299	79442, 57633,
GOTERM_CC_ALL	intercellular junction	2	0.0092	0.726419	10580, 56288,
GOTERM_BP_ALL	monovalent inorganic cation transport	4	0.0184	0.726747	51382, 27133, 2019, 3781,
SP_PIR_KEYWORDS	Membrane	3	0.0138	0.729989	5868, 55824, 2572,
SP_PIR_KEYWORDS	mitochondrion	5	0.023	0.732084	2731, 1374, 10431, 172, 94081,
SP_PIR_KEYWORDS	cytoskeleton	3	0.0138	0.733293	80243, 56062, 120,
GOTERM_MF_ALL	adenyl nucleotide binding	13	0.0599	0.73423	11200, 4998, 56916, 2041, 5128, 2263, 5156, 204851, 9968, 56155, 83872, 10646, 172,
GOTERM_BP_ALL	cation homeostasis	2	0.0092	0.740666	51382, 6347,
SP_PIR_KEYWORDS	cell division	2	0.0092	0.741723	56288, 8555,
UP_SEQ_FEATURE	repeat:ANK 3	2	0.0092	0.747866	23189, 25841,
INTERPRO_NAME	IPR002048:Calcium-binding EF-hand	3	0.0138	0.748256	151790, 25841, 5523,
GOTERM_CC_ALL	cellular component unknown	7	0.0323	0.750734	8030, 4534, 23401, 6638, 25841, 51352, 23179,
GOTERM_CC_ALL	synapse	2	0.0092	0.752078	1837, 132204,
UP_SEQ_FEATURE	repeat:LRR 5	2	0.0092	0.753968	79442, 57633,
KEGG_PATHWAY	HSA04810:REGULATION OF ACTIN CYTOSKELETON	3	0.0138	0.755233	2246, 2263, 5156,
SP_PIR_KEYWORDS	protease	4	0.0184	0.755664	10003, 9425, 836, 172,
GOTERM_BP_ALL	cell ion homeostasis	2	0.0092	0.757004	51382, 6347,
GOTERM_CC_ALL	Golgi apparatus	5	0.023	0.759804	261729, 9215, 259230, 25776, 53405,
GOTERM_CC_ALL	cell junction	2	0.0092	0.760088	10580, 56288,
GOTERM_CC_ALL	cell fraction	8	0.0369	0.762243	10842, 1490, 261729, 5194, 8611, 8913, 132204, 53405,
INTERPRO_NAME	IPR001611:Leucine-rich repeat	3	0.0138	0.762353	84894, 79442, 57633,
GOTERM_CC_ALL	Golgi stack	4	0.0184	0.764508	9215, 259230, 25776, 53405,
GOTERM_BP_ALL	amine metabolism	4	0.0184	0.765542	2731, 9215, 51380, 2572,
UP_SEQ_FEATURE	zinc finger region:C2H2-type 5	4	0.0184	0.766623	9839, 7227, 7545, 148268,
KEGG_PATHWAY	HSA04510:FOCAL ADHESION	3	0.0138	0.766822	7058, 3371, 5156,
SMART_NAME	SM00487:DEXDc	2	0.0092	0.769782	56916, 10646,
GOTERM_BP_ALL	regulation of protein kinase activity	2	0.0092	0.769834	10912, 161742,
GOTERM_BP_ALL	regulation of kinase activity	2	0.0092	0.769834	10912, 161742,
GOTERM_BP_ALL	amino acid metabolism	3	0.0138	0.769916	2731, 51380, 2572,
GOTERM_MF_ALL	helicase activity	2	0.0092	0.771813	56916, 10646,
GOTERM_BP_ALL	regulation of transferase activity	2	0.0092	0.772318	10912, 161742,
SP_PIR_KEYWORDS	signal	20	0.0922	0.77244	1490, 56944, 5744, 11141, 6347, 2041, 3371, 6423, 2263, 92949, 5156, 153571, 57633, 22943, 7058, 2619, 25805, 4745, 84334, 414,
GOTERM_BP_ALL	ion transport	8	0.0369	0.772968	51382, 7779, 8913, 27133, 94081, 53405, 2019, 3781,
SMART_NAME	SM00490:HELICc	2	0.0092	0.772968	56916, 10646,
GOTERM_MF_ALL	obsolete molecular function	3	0.0138	0.776004	2731, 51382, 5321,
GOTERM_MF_ALL	enzyme regulator activity	6	0.0276	0.776042	80243, 10842, 9329, 9839, 5523, 23179,
SP_PIR_KEYWORDS	actin-binding	2	0.0092	0.77646	80243, 56062,
SP_PIR_KEYWORDS	protein transport	3	0.0138	0.780268	5868, 5194, 10431,
SMART_NAME	SM00326:SH3	3	0.0138	0.782159	10580, 5194, 9402,
SP_PIR_KEYWORDS	nucleotide-binding	11	0.0507	0.783386	5868, 4998, 11200, 56916, 2041, 10646, 2263, 5128, 5156, 172, 204851,
GOTERM_CC_ALL	vacuole	2	0.0092	0.784976	51382, 414,
INTERPRO_NAME	IPR003599:Immunoglobulin subtype	6	0.0276	0.786752	84894, 11141, 2263, 83872, 5156, 57633,
GENETIC_ASSOCIATION_DB	CANCER	3	0.0138	0.787574	11200, 2619, 1044,
UP_SEQ_FEATURE	repeat:LRR 4	2	0.0092	0.787621	79442, 57633,
SP_PIR_KEYWORDS	ATP	3	0.0138	0.788481	8030, 2263, 5156,
INTERPRO_NAME	IPR011992:EF-Hand type	3	0.0138	0.788515	6774, 1837, 5523,
SP_PIR_KEYWORDS	protein biosynthesis	2	0.0092	0.789374	6222, 6161,
GOTERM_BP_ALL	biological process unknown	6	0.0276	0.79333	8013, 8030, 9913, 2117, 172, 6638,
KEGG_PATHWAY	HSA04530:TIGHT JUNCTION	2	0.0092	0.794143	56288, 5523,
SP_PIR_KEYWORDS	membrane	30	0.1382	0.795108	11141, 1374, 8611, 3358, 9215, 10431, 2263, 10904, 57633, 3781, 10580, 120, 80243, 2041, 5194, 56288, 5156, 259230, 132204, 23446, 7779, 2619, 25805, 161742, 10003, 8913, 221468, 27133, 172, 94081,
GOTERM_BP_ALL	ion homeostasis	2	0.0092	0.795739	51382, 6347,
GOTERM_MF_ALL	protein serine/threonine kinase activity	4	0.0184	0.798395	11200, 2263, 5128, 204851,
KEGG_PATHWAY	HSA01430:CELL COMMUNICATION	2	0.0092	0.799447	7058, 3371,
GOTERM_BP_ALL	glycoprotein metabolism	2	0.0092	0.800128	9215, 10724,
UP_SEQ_FEATURE	repeat:ANK 1	2	0.0092	0.800255	23189, 25841,
UP_SEQ_FEATURE	repeat:5	2	0.0092	0.800255	8030, 132204,
GOTERM_BP_ALL	endocytosis	2	0.0092	0.802287	5868, 261729,
UP_SEQ_FEATURE	repeat:ANK 2	2	0.0092	0.802691	23189, 25841,
GOTERM_MF_ALL	nucleoside-triphosphatase activity	5	0.023	0.803087	5868, 4998, 51382, 56916, 172,
GOTERM_BP_ALL	nitrogen compound metabolism	4	0.0184	0.803921	2731, 9215, 51380, 2572,
GOTERM_BP_ALL	small GTPase mediated signal transduction	3	0.0138	0.807619	5868, 9402, 23179,
SMART_NAME	SM00360:RRM	3	0.0138	0.811982	1993, 50804, 29896,
UP_SEQ_FEATURE	repeat:LRR 3	2	0.0092	0.812142	79442, 57633,
GOTERM_BP_ALL	RNA splicing	2	0.0092	0.816765	4686, 29896,
GENETIC_ASSOCIATION_DB	TYPE 1 DIABETES	2	0.0092	0.818189	3651, 2572,
GOTERM_BP_ALL	cell homeostasis	2	0.0092	0.818745	51382, 6347,
GOTERM_BP_ALL	actin cytoskeleton organization and biogenesis	2	0.0092	0.822643	10580, 56062,
GOTERM_BP_ALL	coenzyme biosynthesis	2	0.0092	0.82456	51382, 1374,
GOTERM_CC_ALL	protein complex	21	0.0968	0.827039	51382, 121504, 8349, 8351, 8355, 8356, 23291, 6222, 10431, 6638, 6161, 2019, 8348, 2731, 9968, 9329, 7994, 8913, 25841, 55766, 5523, 10622, 9631,
UP_SEQ_FEATURE	lipid moiety-binding region:S-palmitoyl cysteine	2	0.0092	0.827612	55824, 2572,
SP_PIR_KEYWORDS	glycoprotein	26	0.1198	0.830392	1490, 6347, 11141, 8611, 3371, 3358, 9215, 2263, 57633, 7058, 22943, 4745, 56944, 4123, 2041, 5156, 92949, 132204, 7779, 2619, 25805, 8913, 10003, 221468, 27133, 414,
GOTERM_MF_ALL	pyrophosphatase activity	5	0.023	0.83179	5868, 4998, 51382, 56916, 172,
UP_SEQ_FEATURE	repeat:LRR 2	2	0.0092	0.831795	79442, 57633,
UP_SEQ_FEATURE	repeat:LRR 1	2	0.0092	0.831795	79442, 57633,
GOTERM_BP_ALL	cellular catabolism	5	0.023	0.83194	2731, 5321, 23381, 2572, 10724,
GOTERM_CC_ALL	cytoplasmic membrane-bound vesicle	2	0.0092	0.832909	261729, 132204,
SP_PIR_KEYWORDS	serine/threonine-protein kinase	3	0.0138	0.83341	11200, 5128, 204851,
GOTERM_BP_ALL	macromolecule metabolism	47	0.2166	0.833927	1490, 11200, 6347, 8611, 79718, 9215, 2263, 6638, 204851, 9968, 7994, 5771, 56155, 4686, 10646, 83872, 29896, 8555, 23381, 7323, 10842, 4998, 4123, 121504, 56916, 9529, 8351, 8355, 8356, 10912, 8349, 23291, 2041, 56288, 6222, 4534, 5128, 9425, 5156, 836, 6161, 10724, 8348, 10003, 172, 2572, 25841, 55766, 5523,
GOTERM_CC_ALL	cytoplasmic vesicle	2	0.0092	0.834733	261729, 132204,
GOTERM_MF_ALL	growth factor activity	2	0.0092	0.835465	22943, 2246,
GOTERM_MF_ALL	hydrolase activity, acting on acid anhydrides, in phosphorus-containing anhydrides	5	0.023	0.835465	5868, 4998, 51382, 56916, 172,
GENETIC_ASSOCIATION_DB	NEURODEG	2	0.0092	0.835751	5080, 7490,
SP_PIR_KEYWORDS	multigene family	11	0.0507	0.83624	8348, 3013, 7779, 8349, 1374, 3358, 8913, 27133, 2572, 7323, 5523,
GOTERM_BP_ALL	amino acid and derivative metabolism	3	0.0138	0.837047	2731, 51380, 2572,
GOTERM_CC_ALL	membrane-bound vesicle	2	0.0092	0.838321	261729, 132204,
GOTERM_MF_ALL	small GTPase regulator activity	2	0.0092	0.840018	80243, 23179,
GOTERM_CC_ALL	vesicle	2	0.0092	0.840086	261729, 132204,
GOTERM_MF_ALL	hydrolase activity	19	0.0876	0.840751	51382, 4998, 4123, 56916, 8611, 4534, 5321, 9425, 836, 10724, 5868, 1809, 5771, 10646, 10003, 8555, 172, 5523, 414,
GOTERM_CC_ALL	organelle envelope	3	0.0138	0.840773	1374, 10431, 9631,
SP_PIR_KEYWORDS	cell adhesion	3	0.0138	0.840881	7058, 1490, 3371,
GOTERM_BP_ALL	actin filament-based process	2	0.0092	0.842635	10580, 56062,
GOTERM_MF_ALL	hydrolase activity, acting on acid anhydrides	5	0.023	0.843491	5868, 4998, 51382, 56916, 172,
GOTERM_BP_ALL	gametogenesis	2	0.0092	0.847687	8611, 9425,
GOTERM_BP_ALL	cofactor biosynthesis	2	0.0092	0.849335	51382, 1374,
GOTERM_CC_ALL	envelope	3	0.0138	0.849972	1374, 10431, 9631,
SP_PIR_KEYWORDS	ribosomal protein	2	0.0092	0.85268	6222, 6161,
UP_SEQ_FEATURE	zinc finger region:RING-type	2	0.0092	0.853062	8805, 11237,
GOTERM_BP_ALL	protein metabolism	34	0.1567	0.853982	11200, 6347, 9215, 79718, 2263, 204851, 7994, 5771, 56155, 83872, 8555, 7323, 10842, 121504, 56916, 8351, 8355, 8356, 8349, 9529, 23291, 2041, 56288, 6222, 4534, 5128, 5156, 836, 6161, 10724, 8348, 10003, 172, 25841, 55766, 5523,
UP_SEQ_FEATURE	mutagenesis site	10	0.0461	0.855248	60436, 11200, 55824, 6347, 7994, 9215, 3358, 375298, 5321, 23381,
GOTERM_BP_ALL	cell division	2	0.0092	0.855752	56288, 8555,
GOTERM_MF_ALL	ATPase activity	3	0.0138	0.85597	51382, 56916, 172,
GOTERM_BP_ALL	apoptosis	5	0.023	0.85902	79960, 6347, 9529, 10912, 836,
COG_KOG_ONTOLOGY	General function prediction only	7	0.0323	0.859161	8609, 1993, 7547, 10003, 7490, 85416, 148268,
GOTERM_CC_ALL	mitochondrial membrane	2	0.0092	0.859832	1374, 10431,
GOTERM_BP_ALL	programmed cell death	5	0.023	0.860871	79960, 6347, 9529, 10912, 836,
KEGG_PATHWAY	HSA04630:JAK-STAT SIGNALING PATHWAY	2	0.0092	0.862843	6774, 161742,
SP_PIR_KEYWORDS	iron	2	0.0092	0.865863	59344, 94081,
UP_SEQ_FEATURE	zinc finger region:C2H2-type 6	3	0.0138	0.868656	9839, 7227, 148268,
GOTERM_BP_ALL	intracellular protein transport	3	0.0138	0.869235	5194, 7227, 10431,
SP_PIR_KEYWORDS	Phosphorylation	2	0.0092	0.86925	55824, 375298,
GOTERM_BP_ALL	tissue development	2	0.0092	0.873418	1490, 5744,
INTERPRO_NAME	IPR008271:Serine/threonine protein kinase, active site	3	0.0138	0.873457	11200, 5128, 204851,
GOTERM_MF_ALL	nucleotide binding	17	0.0783	0.874395	11200, 1993, 4998, 56916, 2041, 2263, 5128, 5156, 204851, 5868, 9968, 56155, 50804, 10646, 83872, 29896, 172,
UP_SEQ_FEATURE	repeat:3	2	0.0092	0.874776	8030, 132204,
GOTERM_CC_ALL	extracellular space	4	0.0184	0.874914	1490, 6347, 5744, 2246,
SMART_NAME	SM00060:FN3	2	0.0092	0.875496	2041, 3371,
SP_PIR_KEYWORDS	apoptosis	2	0.0092	0.877872	10912, 836,
GOTERM_BP_ALL	cell death	5	0.023	0.878274	79960, 6347, 9529, 10912, 836,
GOTERM_BP_ALL	RNA metabolism	4	0.0184	0.878379	4686, 29896, 6638, 23381,
GOTERM_BP_ALL	M phase	2	0.0092	0.881428	10646, 9184,
GOTERM_BP_ALL	death	5	0.023	0.881521	79960, 6347, 9529, 10912, 836,
GOTERM_CC_ALL	mitochondrial envelope	2	0.0092	0.883727	1374, 10431,
GOTERM_BP_ALL	homeostasis	2	0.0092	0.885241	51382, 6347,
SMART_NAME	SM00220:S_TKc	3	0.0138	0.88605	11200, 5128, 204851,
GOTERM_MF_ALL	enzyme activator activity	2	0.0092	0.886867	80243, 9329,
SP_PIR_KEYWORDS	antigen	2	0.0092	0.886897	23446, 9913,
GOTERM_BP_ALL	protein localization	5	0.023	0.890819	5868, 5194, 7227, 10431, 25776,
GOTERM_CC_ALL	soluble fraction	2	0.0092	0.891156	10842, 1490,
GOTERM_MF_ALL	transporter activity	13	0.0599	0.89247	51382, 261729, 10431, 132204, 3781, 2019, 2731, 7779, 8913, 27133, 94081, 9631, 53405,
INTERPRO_NAME	IPR007110:Immunoglobulin-like	6	0.0276	0.894335	84894, 11141, 2263, 83872, 5156, 57633,
GOTERM_CC_ALL	membrane fraction	5	0.023	0.894977	261729, 5194, 8611, 8913, 132204,
GOTERM_BP_ALL	neurophysiological process	8	0.0369	0.896692	6347, 9215, 3358, 375298, 83872, 5080, 2572, 1837,
GOTERM_BP_ALL	mitotic cell cycle	2	0.0092	0.897094	2619, 9184,
GOTERM_MF_ALL	purine nucleotide binding	14	0.0645	0.899926	11200, 4998, 56916, 2041, 5128, 2263, 5156, 204851, 5868, 9968, 56155, 83872, 10646, 172,
SP_PIR_KEYWORDS	duplication	2	0.0092	0.90049	3975, 2263,
GOTERM_BP_ALL	cellular carbohydrate metabolism	3	0.0138	0.900847	4123, 9215, 2572,
GENETIC_ASSOCIATION_DB	METABOLIC	3	0.0138	0.901318	10580, 3358, 3651,
GOTERM_MF_ALL	cytokine activity	2	0.0092	0.90354	6347, 161742,
GOTERM_BP_ALL	sexual reproduction	2	0.0092	0.903613	8611, 9425,
SP_PIR_KEYWORDS	phosphotransferase	2	0.0092	0.90546	2263, 5156,
GOTERM_MF_ALL	primary active transporter activity	2	0.0092	0.906218	51382, 10431,
GOTERM_BP_ALL	coenzyme metabolism	2	0.0092	0.906717	51382, 1374,
GOTERM_BP_ALL	RNA processing	3	0.0138	0.909172	4686, 29896, 6638,
GOTERM_MF_ALL	actin binding	2	0.0092	0.909674	10580, 56062,
UP_SEQ_FEATURE	repeat:1	2	0.0092	0.910213	8030, 132204,
UP_SEQ_FEATURE	repeat:2	2	0.0092	0.911314	8030, 132204,
GOTERM_MF_ALL	catalytic activity	49	0.2258	0.912297	11200, 6347, 9215, 51380, 9968, 83872, 10646, 4745, 79596, 7323, 51382, 4998, 56916, 2041, 5128, 836, 259230, 2731, 172, 27133, 2572, 79947, 414, 130132, 5523, 1374, 8611, 5321, 2263, 204851, 5868, 9329, 1809, 5771, 7994, 56155, 375298, 8555, 10622, 59344, 4123, 9529, 23291, 4534, 9425, 5156, 10724, 10003, 760,
GOTERM_CC_ALL	actin cytoskeleton	2	0.0092	0.913632	10580, 53405,
COG_KOG_ONTOLOGY	Cell division and chromosome partitioning	2	0.0092	0.915076	8030, 23189,
SP_PIR_KEYWORDS	signal-anchor	2	0.0092	0.916118	9215, 10003,
GOTERM_BP_ALL	catabolism	5	0.023	0.916797	2731, 5321, 23381, 2572, 10724,
GOTERM_MF_ALL	structural molecule activity	7	0.0323	0.917622	8030, 7058, 6222, 4745, 6161, 120, 9631,
GENETIC_ASSOCIATION_DB	TYPE 2 DIABETES	2	0.0092	0.918059	10580, 3651,
GOTERM_BP_ALL	DNA repair	2	0.0092	0.921669	10912, 10646,
INTERPRO_NAME	IPR011989:Armadillo-like helical	2	0.0092	0.924001	55183, 83876,
SP_PIR_KEYWORDS	magnesium	2	0.0092	0.924297	11200, 2263,
GOTERM_BP_ALL	cofactor metabolism	2	0.0092	0.927437	51382, 1374,
GOTERM_BP_ALL	response to wounding	3	0.0138	0.931025	1490, 6347, 83872,
GOTERM_MF_ALL	iron ion binding	2	0.0092	0.934376	59344, 94081,
GOTERM_BP_ALL	regulation of enzyme activity	2	0.0092	0.934952	10912, 161742,
SP_PIR_KEYWORDS	transmembrane	26	0.1198	0.935282	11141, 1374, 261729, 8611, 3371, 3358, 9215, 10431, 2263, 10904, 3781, 57633, 2041, 5194, 5156, 259230, 132204, 23446, 7779, 25805, 10003, 8913, 221468, 172, 27133, 94081,
GOTERM_MF_ALL	GTPase regulator activity	2	0.0092	0.937977	80243, 23179,
GOTERM_BP_ALL	protein transport	4	0.0184	0.944564	5868, 5194, 7227, 10431,
SMART_NAME	SM00409:IG	6	0.0276	0.945268	84894, 11141, 2263, 83872, 5156, 57633,
GOTERM_MF_ALL	ATPase activity, coupled	2	0.0092	0.946144	51382, 56916,
GOTERM_BP_ALL	response to pest, pathogen or parasite	4	0.0184	0.946758	6774, 55824, 6347, 9402,
KEGG_PATHWAY	HSA03010:RIBOSOME	2	0.0092	0.947949	6222, 6161,
GOTERM_CC_ALL	mitochondrion	5	0.023	0.947989	2731, 1374, 10431, 172, 94081,
UP_SEQ_FEATURE	active site:Proton acceptor	4	0.0184	0.949392	11200, 1374, 5128, 204851,
SP_PIR_KEYWORDS	lipoprotein	3	0.0138	0.949484	5868, 2619, 2572,
GOTERM_BP_ALL	establishment of protein localization	4	0.0184	0.952479	5868, 5194, 7227, 10431,
GOTERM_MF_ALL	ubiquitin-protein ligase activity	2	0.0092	0.952799	23291, 7323,
SMART_NAME	SM00184:RING	2	0.0092	0.952801	8805, 11237,
GOTERM_BP_ALL	sensory perception	5	0.023	0.953949	6347, 9215, 375298, 83872, 5080,
GOTERM_BP_ALL	generation of precursor metabolites and energy	5	0.023	0.954977	51382, 59344, 261729, 3651, 2572,
GOTERM_BP_ALL	response to other organism	4	0.0184	0.96033	6774, 55824, 6347, 9402,
GOTERM_MF_ALL	peptidase activity	4	0.0184	0.961559	10003, 9425, 836, 172,
UP_SEQ_FEATURE	zinc finger region:C2H2-type 7	2	0.0092	0.962696	7227, 148268,
KEGG_PATHWAY	HSA04060:CYTOKINE-CYTOKINE RECEPTOR INTERACTION	2	0.0092	0.964758	6347, 5156,
GOTERM_MF_ALL	cytoskeletal protein binding	2	0.0092	0.967941	10580, 56062,
GENETIC_ASSOCIATION_DB	IMMUNE	3	0.0138	0.970257	6347, 3651, 2572,
GOTERM_BP_ALL	localization	25	0.1152	0.973602	1490, 1374, 261729, 8611, 10431, 25776, 3781, 5868, 10580, 6774, 9638, 4686, 9631, 53405, 51382, 59344, 5194, 132204, 2019, 23446, 7779, 7227, 8913, 27133, 94081,
GOTERM_MF_ALL	ligase activity, forming carbon-nitrogen bonds	2	0.0092	0.974205	23291, 7323,
GOTERM_CC_ALL	plasma membrane	13	0.0599	0.975114	1490, 2041, 261729, 56288, 8611, 3358, 10431, 5156, 2019, 10580, 55824, 2619, 8913,
GOTERM_CC_ALL	extracellular region	9	0.0415	0.975833	7058, 22943, 1490, 6347, 5744, 2246, 3371, 83872, 92949,
GOTERM_BP_ALL	ubiquitin cycle	3	0.0138	0.976735	23291, 79718, 7323,
INTERPRO_NAME	IPR011993:Pleckstrin homology-type	2	0.0092	0.977065	80243, 161742,
GOTERM_BP_ALL	response to external stimulus	3	0.0138	0.977597	1490, 6347, 83872,
GOTERM_CC_ALL	cytosol	2	0.0092	0.977876	261729, 5321,
GOTERM_BP_ALL	carbohydrate metabolism	3	0.0138	0.978834	4123, 9215, 2572,
KEGG_PATHWAY	HSA04080:NEUROACTIVE LIGAND-RECEPTOR INTERACTION	2	0.0092	0.978952	56288, 3358,
GOTERM_BP_ALL	response to stimulus	21	0.0968	0.979173	10842, 11200, 1490, 11141, 6347, 10912, 261729, 3358, 9215, 9402, 5080, 9537, 6774, 55183, 79960, 55824, 27063, 10646, 375298, 83872, 7545,
GOTERM_BP_ALL	cellular macromolecule catabolism	2	0.0092	0.979228	23381, 10724,
GOTERM_BP_ALL	regulation of apoptosis	2	0.0092	0.97968	6347, 836,
GOTERM_BP_ALL	regulation of programmed cell death	2	0.0092	0.980123	6347, 836,
GOTERM_MF_ALL	structural constituent of ribosome	2	0.0092	0.981482	6222, 6161,
GOTERM_BP_ALL	vesicle-mediated transport	2	0.0092	0.982	5868, 261729,
SP_PIR_KEYWORDS	Polymorphism	2	0.0092	0.982109	6942, 83872,
GOTERM_BP_ALL	establishment of localization	24	0.1106	0.982964	1490, 51382, 59344, 1374, 261729, 5194, 8611, 10431, 132204, 3781, 2019, 5868, 23446, 6774, 10580, 7779, 4686, 9638, 7227, 8913, 27133, 94081, 53405, 9631,
INTERPRO_NAME	IPR007086:Zinc finger, C2H2-subtype	2	0.0092	0.98298	7490, 148268,
GOTERM_CC_ALL	intrinsic to plasma membrane	8	0.0369	0.984398	2619, 2041, 8611, 10431, 3358, 8913, 5156, 2019,
GOTERM_BP_ALL	proteolysis	4	0.0184	0.985344	10003, 836, 172, 10724,
GOTERM_BP_ALL	response to chemical stimulus	2	0.0092	0.986638	6347, 261729,
GOTERM_BP_ALL	macromolecule catabolism	2	0.0092	0.987074	23381, 10724,
GOTERM_BP_ALL	cytoskeleton organization and biogenesis	2	0.0092	0.987903	10580, 56062,
GOTERM_CC_ALL	ribosome	2	0.0092	0.988148	6222, 6161,
GOTERM_CC_ALL	ribonucleoprotein complex	3	0.0138	0.989047	6222, 6638, 6161,
SP_PIR_KEYWORDS	transmembrane protein	3	0.0138	0.989868	3358, 2263, 5156,
GOTERM_BP_ALL	cellular protein metabolism	25	0.1152	0.990417	11200, 6347, 9215, 79718, 2263, 204851, 5771, 56155, 83872, 8555, 7323, 10842, 9529, 2041, 23291, 6222, 4534, 5128, 836, 5156, 6161, 10724, 10003, 172, 5523,
GOTERM_MF_ALL	endopeptidase activity	2	0.0092	0.990917	836, 172,
SP_PIR_KEYWORDS	sensory transduction	2	0.0092	0.991708	6347, 2019,
SP_PIR_KEYWORDS	oxidoreductase	2	0.0092	0.991779	2731, 59344,
GOTERM_CC_ALL	cytoskeleton	5	0.023	0.992021	10580, 56062, 337973, 120, 53405,
GOTERM_MF_ALL	ligase activity	2	0.0092	0.992421	23291, 7323,
GOTERM_BP_ALL	cellular macromolecule metabolism	25	0.1152	0.992734	11200, 6347, 9215, 79718, 2263, 204851, 5771, 56155, 83872, 8555, 7323, 10842, 9529, 2041, 23291, 6222, 4534, 5128, 836, 5156, 6161, 10724, 10003, 172, 5523,
GOTERM_BP_ALL	biosynthesis	9	0.0415	0.993019	51382, 59344, 1374, 6222, 9215, 5321, 259230, 2572, 6161,
GOTERM_BP_ALL	response to abiotic stimulus	2	0.0092	0.993122	6347, 261729,
GOTERM_BP_ALL	G-protein coupled receptor protein signaling pathway	6	0.0276	0.99318	80243, 6347, 8611, 56288, 3358, 375298,
GOTERM_BP_ALL	electron transport	2	0.0092	0.993198	59344, 261729,
GOTERM_MF_ALL	carrier activity	2	0.0092	0.993616	51382, 10431,
GOTERM_CC_ALL	integral to plasma membrane	7	0.0323	0.993708	2041, 8611, 10431, 3358, 8913, 5156, 2019,
GOTERM_BP_ALL	transport	20	0.0922	0.994193	51382, 59344, 1374, 261729, 5194, 10431, 132204, 3781, 2019, 5868, 23446, 10580, 7779, 4686, 7227, 8913, 27133, 94081, 53405, 9631,
UP_SEQ_FEATURE	signal peptide	21	0.0968	0.994199	1490, 56944, 5744, 11141, 6347, 2041, 3371, 6423, 2263, 92949, 5156, 153571, 57633, 22943, 7058, 2619, 25805, 83872, 4745, 84334, 414,
GOTERM_MF_ALL	signal transducer activity	20	0.0922	0.994772	5744, 11141, 6347, 2041, 3358, 2263, 9402, 5156, 8013, 6774, 22943, 10580, 9968, 55824, 2246, 5771, 8805, 83872, 161742, 27133,
SP_PIR_KEYWORDS	receptor	8	0.0369	0.995909	8013, 9968, 11141, 5771, 2041, 3358, 2263, 5156,
GOTERM_MF_ALL	oxidoreductase activity	3	0.0138	0.996381	2731, 59344, 4745,
UP_SEQ_FEATURE	glycosylation site:N-linked (GlcNAc...)	26	0.1198	0.996861	1490, 6347, 11141, 8611, 3371, 3358, 9215, 2263, 57633, 7058, 22943, 83872, 4745, 56944, 2041, 5156, 92949, 132204, 7779, 2619, 25805, 8913, 10003, 221468, 27133, 414,
GOTERM_BP_ALL	cellular biosynthesis	7	0.0323	0.997102	51382, 59344, 1374, 6222, 9215, 2572, 6161,
GOTERM_BP_ALL	protein biosynthesis	3	0.0138	0.998791	6222, 9215, 6161,
GOTERM_MF_ALL	transmembrane receptor activity	6	0.0276	0.999032	11141, 2041, 3358, 2263, 83872, 5156,
GOTERM_CC_ALL	intrinsic to membrane	32	0.1475	0.99923	11141, 1374, 261729, 3371, 8611, 3358, 9215, 10431, 2263, 5321, 10904, 57633, 3781, 9631, 51382, 2041, 5194, 5156, 259230, 132204, 2019, 23446, 55824, 7779, 2619, 25805, 10003, 8913, 221468, 27133, 172, 94081,
GOTERM_BP_ALL	macromolecule biosynthesis	3	0.0138	0.999511	6222, 9215, 6161,
GOTERM_BP_ALL	defense response	5	0.023	0.999577	6774, 55824, 6347, 27063, 9402,
GOTERM_CC_ALL	integral to membrane	31	0.1429	0.999586	11141, 1374, 261729, 3371, 8611, 3358, 9215, 10431, 2263, 5321, 10904, 57633, 3781, 9631, 51382, 2041, 5194, 5156, 259230, 132204, 2019, 23446, 55824, 7779, 25805, 10003, 8913, 221468, 27133, 172, 94081,
GOTERM_CC_ALL	cytoplasm	24	0.1106	0.999654	51382, 5744, 1374, 261729, 5194, 6222, 10431, 9215, 5321, 9402, 259230, 25776, 6161, 132204, 5868, 6774, 2731, 79960, 25805, 760, 172, 94081, 414, 53405,
UP_SEQ_FEATURE	transmembrane region	24	0.1106	0.999736	11141, 1374, 5194, 2041, 8611, 10431, 9215, 3358, 2263, 259230, 5156, 10904, 132204, 57633, 3781, 23446, 55824, 7779, 25805, 8913, 10003, 221468, 27133, 94081,
GOTERM_BP_ALL	immune response	4	0.0184	0.999738	6774, 55824, 6347, 9402,
GOTERM_BP_ALL	response to biotic stimulus	5	0.023	0.999748	6774, 55824, 6347, 27063, 9402,
GOTERM_BP_ALL	organismal physiological process	13	0.0599	0.999806	5744, 6347, 3358, 9215, 9402, 5080, 6774, 55824, 83872, 375298, 2572, 1837, 53405,
GOTERM_MF_ALL	receptor activity	9	0.0415	0.99984	8013, 9968, 11141, 5771, 2041, 3358, 2263, 83872, 5156,
UP_SEQ_FEATURE	disulfide bond	14	0.0645	0.999891	1490, 11141, 6347, 56944, 8351, 8355, 8356, 6423, 3371, 3358, 2263, 92949, 57633, 7058, 83872, 4745,
GOTERM_CC_ALL	membrane	41	0.1889	0.999957	1490, 6347, 11141, 1374, 261729, 3371, 8611, 10431, 9215, 3358, 2263, 5321, 10904, 57633, 3781, 5868, 10580, 83872, 120, 53405, 9631, 51382, 5194, 2041, 56288, 5156, 259230, 132204, 2019, 23446, 55824, 7779, 2619, 25805, 161742, 10003, 8913, 221468, 27133, 172, 94081,
GOTERM_BP_ALL	nucleotide biosynthesis	1	0.0046	1	51382,
KEGG_PATHWAY	HSA00903:LIMONENE AND PINENE DEGRADATION	1	0.0046	1	7994,
GOTERM_BP_ALL	nucleoside triphosphate metabolism	1	0.0046	1	51382,
KEGG_PATHWAY	HSA00790:FOLATE BIOSYNTHESIS	1	0.0046	1	10646,
SP_PIR_KEYWORDS	Chromatin regulator	1	0.0046	1	79718,
GOTERM_BP_ALL	nucleoside triphosphate biosynthesis	1	0.0046	1	51382,
GOTERM_MF_ALL	nuclear hormone receptor binding	1	0.0046	1	9968,
INTERPRO_NAME	IPR001331:Guanine-nucleotide dissociation stimulator, CDC24	1	0.0046	1	80243,
OMIM_PHENOTYPE	Li-Fraumeni syndrome	1	0.0046	1	11200,
KEGG_PATHWAY	HSA00643:STYRENE DEGRADATION	1	0.0046	1	59344,
KEGG_PATHWAY	HSA00642:ETHYLBENZENE DEGRADATION	1	0.0046	1	7994,
KEGG_PATHWAY	HSA00632:BENZOATE DEGRADATION VIA COA LIGATION	1	0.0046	1	7994,
UP_SEQ_FEATURE	domain:EGF-like 2	1	0.0046	1	3371,
GOTERM_BP_ALL	nucleobase, nucleoside, nucleotide and nucleic acid transport	1	0.0046	1	4686,
INTERPRO_NAME	IPR007875:Sprouty	1	0.0046	1	161742,
KEGG_PATHWAY	HSA00629:CARBAZOLE DEGRADATION	1	0.0046	1	59344,
UP_SEQ_FEATURE	domain:EGF-like 1; incomplete	1	0.0046	1	3371,
KEGG_PATHWAY	HSA00628:FLUORENE DEGRADATION	1	0.0046	1	59344,
UP_SEQ_FEATURE	domain:EGF-like 1; calcium-binding	1	0.0046	1	83872,
KEGG_PATHWAY	HSA00626:NITROBENZENE DEGRADATION	1	0.0046	1	59344,
GOTERM_BP_ALL	amino sugar metabolism	1	0.0046	1	9215,
KEGG_PATHWAY	HSA00624:1- AND 2-METHYLNAPHTHALENE DEGRADATION	1	0.0046	1	7994,
KEGG_PATHWAY	HSA00623:2,4-DICHLOROBENZOATE DEGRADATION	1	0.0046	1	59344,
GOTERM_BP_ALL	nucleic acid transport	1	0.0046	1	4686,
OMIM_PHENOTYPE	Leukemia-1, T-cell acute lymphocytic	1	0.0046	1	6886,
INTERPRO_NAME	IPR001309:Caspase, p20 subunit	1	0.0046	1	836,
SP_PIR_KEYWORDS	Calcium	1	0.0046	1	83872,
KEGG_PATHWAY	HSA00591:LINOLEIC ACID METABOLISM	1	0.0046	1	5321,
UP_SEQ_FEATURE	domain:EGF-like 15	1	0.0046	1	3371,
INTERPRO_NAME	IPR001303:Class II aldolase/adducin, N-terminal	1	0.0046	1	120,
UP_SEQ_FEATURE	domain:EGF-like 14	1	0.0046	1	3371,
INTERPRO_NAME	IPR004686:Tricarboxylate/iron carrier	1	0.0046	1	94081,
UP_SEQ_FEATURE	domain:EGF-like 13	1	0.0046	1	3371,
KEGG_PATHWAY	HSA00561:GLYCEROLIPID METABOLISM	1	0.0046	1	8611,
UP_SEQ_FEATURE	domain:EGF-like 12	1	0.0046	1	3371,
UP_SEQ_FEATURE	domain:EGF-like 11	1	0.0046	1	3371,
UP_SEQ_FEATURE	domain:EGF-like 10	1	0.0046	1	3371,
GOTERM_BP_ALL	nuclear mRNA splicing, via spliceosome	1	0.0046	1	29896,
KEGG_PATHWAY	HSA00511:N-GLYCAN DEGRADATION	1	0.0046	1	4123,
PIR_SUPERFAMILY_NAME	SF001286:H(+)-transporting ATPase chain D	1	0.0046	1	51382,
KEGG_PATHWAY	HSA00510:N-GLYCAN BIOSYNTHESIS	1	0.0046	1	79947,
GOTERM_BP_ALL	nuclear import	1	0.0046	1	7227,
INTERPRO_NAME	IPR001285:Synaptophysin/synaptoporin	1	0.0046	1	132204,
KEGG_PATHWAY	HSA00500:STARCH AND SUCROSE METABOLISM	1	0.0046	1	10646,
GOTERM_BP_ALL	nuclear export	1	0.0046	1	4686,
SP_PIR_KEYWORDS	Basement membrane	1	0.0046	1	83872,
INTERPRO_NAME	IPR001279:Beta-lactamase-like	1	0.0046	1	153364,
UP_SEQ_FEATURE	domain:EF-hand 2	1	0.0046	1	5523,
INTERPRO_NAME	IPR001275:DM DNA-binding	1	0.0046	1	1761,
UP_SEQ_FEATURE	domain:EF-hand 1	1	0.0046	1	5523,
KEGG_PATHWAY	HSA00410:BETA-ALANINE METABOLISM	1	0.0046	1	2572,
KEGG_PATHWAY	HSA00380:TRYPTOPHAN METABOLISM	1	0.0046	1	59344,
KEGG_PATHWAY	HSA00362:BENZOATE DEGRADATION VIA HYDROXYLATION	1	0.0046	1	59344,
GOTERM_BP_ALL	alkene metabolism	1	0.0046	1	59344,
KEGG_PATHWAY	HSA00360:PHENYLALANINE METABOLISM	1	0.0046	1	7994,
KEGG_PATHWAY	HSA00351:1,1,1-TRICHLORO-2,2-BIS(4-CHLOROPHENYL)ETHANE (DDT) DEGRADATION	1	0.0046	1	59344,
GOTERM_BP_ALL	alkene biosynthesis	1	0.0046	1	59344,
KEGG_PATHWAY	HSA00350:TYROSINE METABOLISM	1	0.0046	1	7994,
KEGG_PATHWAY	HSA00340:HISTIDINE METABOLISM	1	0.0046	1	7994,
KEGG_PATHWAY	HSA00310:LYSINE DEGRADATION	1	0.0046	1	7994,
KEGG_PATHWAY	HSA00280:VALINE, LEUCINE AND ISOLEUCINE DEGRADATION	1	0.0046	1	7994,
KEGG_PATHWAY	HSA00260:GLYCINE, SERINE AND THREONINE METABOLISM	1	0.0046	1	2731,
KEGG_PATHWAY	HSA00252:ALANINE AND ASPARTATE METABOLISM	1	0.0046	1	2572,
OMIM_PHENOTYPE	Left ventricular noncompaction, familial isolated, 1	1	0.0046	1	1837,
KEGG_PATHWAY	HSA00251:GLUTAMATE METABOLISM	1	0.0046	1	2572,
OMIM_PHENOTYPE	Left ventricular noncompaction with congenital heart defects	1	0.0046	1	1837,
KEGG_PATHWAY	HSA00240:PYRIMIDINE METABOLISM	1	0.0046	1	10622,
KEGG_PATHWAY	HSA00230:PURINE METABOLISM	1	0.0046	1	10622,
KEGG_PATHWAY	HSA00193:ATP SYNTHESIS	1	0.0046	1	51382,
KEGG_PATHWAY	HSA00190:OXIDATIVE PHOSPHORYLATION	1	0.0046	1	51382,
KEGG_PATHWAY	HSA00150:ANDROGEN AND ESTROGEN METABOLISM	1	0.0046	1	414,
GOTERM_BP_ALL	alcohol metabolism	1	0.0046	1	4123,
KEGG_PATHWAY	HSA00071:FATTY ACID METABOLISM	1	0.0046	1	1374,
PIR_SUPERFAMILY_NAME	SF001238:cyclic amidohydrolases (dihydroorotase, allantoinase)	1	0.0046	1	1809,
GOTERM_MF_ALL	myosin phosphatase activity	1	0.0046	1	5523,
INTERPRO_NAME	IPR001217:STAT protein	1	0.0046	1	6774,
GOTERM_MF_ALL	monovalent inorganic cation transporter activity	1	0.0046	1	51382,
SP_PIR_KEYWORDS	ATP-binding	1	0.0046	1	56155,
INTERPRO_NAME	IPR001206:Diacylglycerol kinase, catalytic region	1	0.0046	1	375298,
OMIM_PHENOTYPE	Keratitis	1	0.0046	1	5080,
GOTERM_BP_ALL	neurotransmitter metabolism	1	0.0046	1	2572,
UP_SEQ_FEATURE	domain:DAGKc	1	0.0046	1	375298,
GOTERM_BP_ALL	neurotransmitter biosynthesis	1	0.0046	1	2572,
GOTERM_BP_ALL	neuron maturation	1	0.0046	1	9215,
GOTERM_BP_ALL	neuron fate commitment	1	0.0046	1	7545,
OMIM_PHENOTYPE	Jackson-Weiss syndrome	1	0.0046	1	2263,
GOTERM_BP_ALL	neuromuscular synaptic transmission	1	0.0046	1	1837,
UP_SEQ_FEATURE	repeat:LRR 11	1	0.0046	1	57633,
UP_SEQ_FEATURE	repeat:LRR 10	1	0.0046	1	57633,
GOTERM_BP_ALL	acute-phase response	1	0.0046	1	6774,
GOTERM_BP_ALL	activation of MAPKKK activity	1	0.0046	1	10912,
INTERPRO_NAME	IPR001163:Like-Sm ribonucleoprotein, core	1	0.0046	1	6638,
GOTERM_BP_ALL	nerve ensheathment	1	0.0046	1	9215,
UP_SEQ_FEATURE	domain:Chromo	1	0.0046	1	9425,
GOTERM_BP_ALL	actin filament organization	1	0.0046	1	10580,
GOTERM_BP_ALL	actin filament bundle formation	1	0.0046	1	10580,
INTERPRO_NAME	IPR001148:Carbonic anhydrase, eukaryotic	1	0.0046	1	760,
PIR_SUPERFAMILY_NAME	SF500283:dehydrodolichyl diphosphate synthase, Fungi/Metazoa type	1	0.0046	1	79947,
GOTERM_BP_ALL	negative regulation of transferase activity	1	0.0046	1	161742,
INTERPRO_NAME	IPR001134:Netrin, C-terminal	1	0.0046	1	6423,
GOTERM_MF_ALL	metalloexopeptidase activity	1	0.0046	1	10003,
GOTERM_MF_ALL	metalloendopeptidase activity	1	0.0046	1	172,
GOTERM_BP_ALL	negative regulation of transcription from RNA polymerase II promoter	1	0.0046	1	6774,
GOTERM_MF_ALL	metallocarboxypeptidase activity	1	0.0046	1	10003,
OMIM_PHENOTYPE	Ichthyosiform erythroderma, congenital, nonbullous, 1	1	0.0046	1	59344,
UP_SEQ_FEATURE	repeat:IV	1	0.0046	1	8913,
UP_SEQ_FEATURE	repeat:III	1	0.0046	1	8913,
GOTERM_MF_ALL	mannosidase activity	1	0.0046	1	4123,
INTERPRO_NAME	IPR001090:Ephrin receptor, ligand binding	1	0.0046	1	2041,
GOTERM_BP_ALL	zinc ion transport	1	0.0046	1	7779,
INTERPRO_NAME	IPR011016:RINGv	1	0.0046	1	11237,
GOTERM_BP_ALL	negative regulation of protein kinase activity	1	0.0046	1	161742,
UP_SEQ_FEATURE	repeat:II	1	0.0046	1	8913,
UP_SEQ_FEATURE	domain:CUE 2	1	0.0046	1	56916,
UP_SEQ_FEATURE	domain:CUE 1	1	0.0046	1	56916,
GOTERM_BP_ALL	negative regulation of progression through mitotic cell cycle	1	0.0046	1	2619,
GOTERM_BP_ALL	wound healing	1	0.0046	1	83872,
UP_SEQ_FEATURE	repeat:I	1	0.0046	1	8913,
GOTERM_BP_ALL	negative regulation of programmed cell death	1	0.0046	1	6347,
INTERPRO_NAME	IPR007632:Protein of unknown function DUF590	1	0.0046	1	57719,
INTERPRO_NAME	IPR004455:NADP oxidoreductase, coenzyme F420-dependent	1	0.0046	1	261729,
UP_SEQ_FEATURE	domain:CTCK	1	0.0046	1	1490,
GOTERM_BP_ALL	T cell activation	1	0.0046	1	55824,
GOTERM_BP_ALL	negative regulation of organismal physiological process	1	0.0046	1	55824,
GOTERM_MF_ALL	magnesium-dependent protein serine/threonine phosphatase activity	1	0.0046	1	5523,
GOTERM_BP_ALL	S phase of mitotic cell cycle	1	0.0046	1	2619,
GOTERM_BP_ALL	S phase	1	0.0046	1	2619,
INTERPRO_NAME	IPR007604:CP2 transcription factor	1	0.0046	1	79977,
GOTERM_MF_ALL	magnesium ion binding	1	0.0046	1	11200,
GOTERM_BP_ALL	Ras protein signal transduction	1	0.0046	1	9402,
INTERPRO_NAME	IPR007603:Protein of unknown function DUF580	1	0.0046	1	23446,
INTERPRO_NAME	IPR001025:Bromo adjacent region	1	0.0046	1	4998,
INTERPRO_NAME	IPR001024:Lipoxygenase, LH2	1	0.0046	1	59344,
GOTERM_BP_ALL	RNA transport	1	0.0046	1	4686,
GOTERM_MF_ALL	mRNA binding	1	0.0046	1	1993,
GOTERM_BP_ALL	RNA splicing, via transesterification reactions with bulged adenosine as nucleophile	1	0.0046	1	29896,
GOTERM_MF_ALL	mRNA 3'-UTR binding	1	0.0046	1	1993,
GOTERM_BP_ALL	RNA splicing, via transesterification reactions	1	0.0046	1	29896,
GOTERM_BP_ALL	RNA localization	1	0.0046	1	4686,
GOTERM_MF_ALL	lysophospholipase activity	1	0.0046	1	5321,
GOTERM_BP_ALL	viral life cycle	1	0.0046	1	6347,
GOTERM_BP_ALL	RNA export from nucleus	1	0.0046	1	4686,
GOTERM_BP_ALL	viral infectious cycle	1	0.0046	1	6347,
GOTERM_BP_ALL	viral genome replication	1	0.0046	1	6347,
GOTERM_MF_ALL	lysine N-acetyltransferase activity	1	0.0046	1	9329,
GOTERM_BP_ALL	negative regulation of lymphocyte activation	1	0.0046	1	55824,
GOTERM_BP_ALL	RNA catabolism	1	0.0046	1	23381,
OMIM_PHENOTYPE	Hypereosinophilic syndrome, idiopathic, resistant to imatinib	1	0.0046	1	5156,
OMIM_PHENOTYPE	Hypercholesterolemia, susceptibility to	1	0.0046	1	10842,
INTERPRO_NAME	IPR000976:Wilm's tumour protein	1	0.0046	1	7490,
GOTERM_MF_ALL	lipoxygenase activity	1	0.0046	1	59344,
GOTERM_BP_ALL	negative regulation of immune response	1	0.0046	1	55824,
PIR_SUPERFAMILY_NAME	SF000971:Animal sulfatase	1	0.0046	1	414,
UP_SEQ_FEATURE	domain:C2	1	0.0046	1	5321,
GOTERM_BP_ALL	NLS-bearing substrate import into nucleus	1	0.0046	1	7227,
INTERPRO_NAME	IPR000953:Chromo	1	0.0046	1	9425,
GOTERM_BP_ALL	negative regulation of growth	1	0.0046	1	79960,
GOTERM_MF_ALL	lipase activity	1	0.0046	1	5321,
OMIM_PHENOTYPE	Holt-Oram syndrome	1	0.0046	1	6910,
GOTERM_BP_ALL	vacuolar transport	1	0.0046	1	51382,
UP_SEQ_FEATURE	domain:Bromo	1	0.0046	1	8805,
GOTERM_BP_ALL	vacuolar acidification	1	0.0046	1	51382,
GOTERM_MF_ALL	ligand-dependent nuclear receptor activity	1	0.0046	1	8013,
GOTERM_BP_ALL	N-acetylglucosamine metabolism	1	0.0046	1	9215,
INTERPRO_NAME	IPR000917:Sulfatase	1	0.0046	1	414,
OMIM_PHENOTYPE	Heterotaxy, X-linked visceral	1	0.0046	1	7547,
PIR_SUPERFAMILY_NAME	SF000926:tyrosine-protein phosphatase, non-receptor types 1/2	1	0.0046	1	5771,
GOTERM_BP_ALL	negative regulation of enzyme activity	1	0.0046	1	161742,
GOTERM_BP_ALL	M phase of mitotic cell cycle	1	0.0046	1	9184,
INTERPRO_NAME	IPR000907:Lipoxygenase	1	0.0046	1	59344,
GOTERM_BP_ALL	M phase of meiotic cell cycle	1	0.0046	1	10646,
INTERPRO_NAME	IPR007484:Peptidase M28	1	0.0046	1	10003,
INTERPRO_NAME	IPR000875:Cecropin	1	0.0046	1	83872,
GOTERM_BP_ALL	two-component signal transduction system (phosphorelay)	1	0.0046	1	27133,
GOTERM_BP_ALL	negative regulation of cell size	1	0.0046	1	79960,
INTERPRO_NAME	IPR000867:Insulin-like growth factor-binding protein, IGFBP	1	0.0046	1	1490,
GOTERM_BP_ALL	negative regulation of cell growth	1	0.0046	1	79960,
UP_SEQ_FEATURE	domain:BAH	1	0.0046	1	4998,
GOTERM_BP_ALL	negative regulation of cell activation	1	0.0046	1	55824,
UP_SEQ_FEATURE	domain:BAG 4	1	0.0046	1	9529,
UP_SEQ_FEATURE	domain:BAG 3	1	0.0046	1	9529,
UP_SEQ_FEATURE	domain:BAG 2	1	0.0046	1	9529,
UP_SEQ_FEATURE	domain:BAG 1	1	0.0046	1	9529,
PIR_SUPERFAMILY_NAME	SF000867:cytosolic phospholipase A2	1	0.0046	1	5321,
GOTERM_MF_ALL	isomerase activity	1	0.0046	1	9968,
PIR_SUPERFAMILY_NAME	SF037187:small nuclear ribonucleoprotein associated proteins SmB/SmN	1	0.0046	1	6638,
GOTERM_BP_ALL	Golgi vesicle transport	1	0.0046	1	261729,
GOTERM_BP_ALL	tricarboxylic acid cycle intermediate metabolism	1	0.0046	1	2572,
GOTERM_BP_ALL	Golgi to plasma membrane transport	1	0.0046	1	261729,
GOTERM_BP_ALL	negative regulation of apoptosis	1	0.0046	1	6347,
INTERPRO_NAME	IPR000827:Small chemokine, C-C	1	0.0046	1	6347,
PIR_SUPERFAMILY_NAME	SF037157:glycine dehydrogenase	1	0.0046	1	2731,
GOTERM_MF_ALL	intracellular transporter activity	1	0.0046	1	9631,
GOTERM_BP_ALL	negative regulation of T cell activation	1	0.0046	1	55824,
BBID	86.Apoptosis_Nematode&_Vert	1	0.0046	1	836,
GOTERM_BP_ALL	negative regulation of S phase of mitotic cell cycle	1	0.0046	1	2619,
BBID	79.B_cell_Activation	1	0.0046	1	9242,
GOTERM_BP_ALL	negative regulation of MAPK activity	1	0.0046	1	161742,
BBID	76.Sig_trans_Ca2_Calcineurin_NF-AT	1	0.0046	1	760,
GOTERM_BP_ALL	G-protein signaling, coupled to cyclic nucleotide second messenger	1	0.0046	1	6347,
BBID	72.IAP_interaction_with_cell_death_pathways	1	0.0046	1	836,
BBID	71.Id_proteins_G0-to-S_cell_cycle	1	0.0046	1	3398,
GOTERM_BP_ALL	transcription initiation from RNA polymerase II promoter	1	0.0046	1	9968,
BBID	63.LAT_couples_T-cell_receptor	1	0.0046	1	760,
BBID	59.L-type_Ca2+_Tat_immune_cells	1	0.0046	1	760,
INTERPRO_NAME	IPR007365:Transferrin receptor-like dimerisation region	1	0.0046	1	10003,
INTERPRO_NAME	IPR004178:Calmodulin-binding	1	0.0046	1	3781,
GOTERM_BP_ALL	DNA unwinding during replication	1	0.0046	1	9968,
BBID	48.mice_minus_JAKs_and_STATs	1	0.0046	1	6774,
GOTERM_BP_ALL	DNA topological change	1	0.0046	1	9968,
BBID	46.P13K_PTEN	1	0.0046	1	836,
OMIM_PHENOTYPE	Glycine encephalopathy	1	0.0046	1	2731,
INTERPRO_NAME	IPR004168:PPAK motif	1	0.0046	1	5978,
BBID	38.Cell_cycle_arrest_and_apoptosis_ceramide	1	0.0046	1	836,
GOTERM_BP_ALL	myoblast differentiation	1	0.0046	1	50804,
GOTERM_BP_ALL	DNA replication initiation	1	0.0046	1	4998,
GOTERM_BP_ALL	myoblast cell fate determination	1	0.0046	1	50804,
BBID	35.Chemokines_EAE_Autoreactive_T_Cells	1	0.0046	1	6347,
GOTERM_BP_ALL	myoblast cell fate commitment	1	0.0046	1	50804,
BBID	34.Chemokines_in_EAE	1	0.0046	1	6347,
BBID	33.GProt-coupled_Rec_T_Cell_med_Inflamm	1	0.0046	1	6347,
GOTERM_BP_ALL	myelination	1	0.0046	1	9215,
INTERPRO_NAME	IPR000747:'Homeobox' engrailed-type protein	1	0.0046	1	2019,
BBID	19.Cytokine_microglia	1	0.0046	1	6347,
BBID	18.Cytokine_astocytes	1	0.0046	1	6347,
GOTERM_BP_ALL	muscle maintenance	1	0.0046	1	9215,
GOTERM_MF_ALL	insulin-like growth factor binding	1	0.0046	1	1490,
GOTERM_BP_ALL	DNA integrity checkpoint	1	0.0046	1	11200,
GOTERM_BP_ALL	muscle fiber development	1	0.0046	1	50804,
GOTERM_MF_ALL	insulin receptor binding	1	0.0046	1	10580,
GOTERM_BP_ALL	muscle contraction	1	0.0046	1	1837,
GOTERM_BP_ALL	muscle cell differentiation	1	0.0046	1	50804,
BBID	150.caspase_and_NFKB_activation	1	0.0046	1	836,
GOTERM_BP_ALL	DNA damage response, signal transduction	1	0.0046	1	11200,
GOTERM_BP_ALL	DNA damage checkpoint	1	0.0046	1	11200,
BBID	127.Mito-stress	1	0.0046	1	836,
BBID	126.Apoptosis-Bcl-2	1	0.0046	1	836,
BBID	121.OligoDiff	1	0.0046	1	2246,
GOTERM_MF_ALL	inositol or phosphatidylinositol phosphatase activity	1	0.0046	1	4534,
BBID	12.IL-6_type_cytok-signal-transduct	1	0.0046	1	6774,
GOTERM_BP_ALL	monovalent inorganic cation homeostasis	1	0.0046	1	51382,
GOTERM_BP_ALL	monosaccharide transport	1	0.0046	1	10580,
BBID	11.IL-6_gp130-Jak-STAT	1	0.0046	1	6774,
UP_SEQ_FEATURE	cross-link:Glycyl lysine isopeptide (Lys-Gly) (interchain with G-Cter in SUMO)	1	0.0046	1	51176,
GOTERM_BP_ALL	monosaccharide metabolism	1	0.0046	1	4123,
BBID	109.Chemokine_families	1	0.0046	1	6347,
GOTERM_BP_ALL	telomere maintenance	1	0.0046	1	55183,
INTERPRO_NAME	IPR000700:PAS-associated, C-terminal	1	0.0046	1	27133,
INTERPRO_NAME	IPR000697:EVH1	1	0.0046	1	161742,
GOTERM_BP_ALL	taxis	1	0.0046	1	6347,
OMIM_PHENOTYPE	Gastrointestinal stromal tumor, somatic	1	0.0046	1	5156,
GOTERM_MF_ALL	identical protein binding	1	0.0046	1	25776,
GOTERM_BP_ALL	mitotic spindle checkpoint	1	0.0046	1	9184,
GOTERM_BP_ALL	mitotic recombination	1	0.0046	1	10646,
INTERPRO_NAME	IPR004075:Interleukin-1 receptor, type I/Toll precursor	1	0.0046	1	11141,
INTERPRO_NAME	IPR004074:Interleukin-1 receptor, type I and type II	1	0.0046	1	83872,
GOTERM_BP_ALL	mitotic checkpoint	1	0.0046	1	9184,
INTERPRO_NAME	IPR010569:Myotubularin-related	1	0.0046	1	4534,
GOTERM_BP_ALL	ATP synthesis coupled proton transport	1	0.0046	1	51382,
OMIM_PHENOTYPE	Frasier syndrome	1	0.0046	1	7490,
INTERPRO_NAME	IPR000651:Guanine nucleotide exchange factor for Ras-like GTPases, N-terminal	1	0.0046	1	23179,
GOTERM_BP_ALL	mitosis	1	0.0046	1	9184,
GOTERM_BP_ALL	ATP metabolism	1	0.0046	1	51382,
OMIM_PHENOTYPE	Foveal hypoplasia, isolated	1	0.0046	1	5080,
GOTERM_BP_ALL	ATP biosynthesis	1	0.0046	1	51382,
INTERPRO_NAME	IPR000642:Peptidase M41	1	0.0046	1	172,
GOTERM_MF_ALL	hydrolase activity, acting on carbon-nitrogen (but not peptide) bonds, in cyclic amides	1	0.0046	1	1809,
GOTERM_MF_ALL	hydrolase activity, acting on carbon-nitrogen (but not peptide) bonds	1	0.0046	1	1809,
INTERPRO_NAME	IPR004051:Kv1.4 voltage-gated K+ channel	1	0.0046	1	2019,
GOTERM_MF_ALL	hydrolase activity, acting on acid anhydrides, catalyzing transmembrane movement of substances	1	0.0046	1	51382,
INTERPRO_NAME	IPR004038:Ribosomal protein L7Ae/L30e/S12e/Gadd45	1	0.0046	1	10912,
GOTERM_MF_ALL	hydrogen-transporting two-sector ATPase activity	1	0.0046	1	51382,
INTERPRO_NAME	IPR007223:Peroxin 13, N-terminal	1	0.0046	1	5194,
GOTERM_MF_ALL	hydrogen-transporting ATPase activity, rotational mechanism	1	0.0046	1	51382,
GOTERM_MF_ALL	hydrogen-transporting ATP synthase activity, rotational mechanism	1	0.0046	1	51382,
GENETIC_ASSOCIATION_DB	WILMS' TUMOR AND CONGENITAL MALE GENITOURINARY MALFORMATION	1	0.0046	1	7490,
GOTERM_MF_ALL	hydrogen ion transporter activity	1	0.0046	1	51382,
GENETIC_ASSOCIATION_DB	WEIGHT LOSS	1	0.0046	1	3358,
GENETIC_ASSOCIATION_DB	WEIGHT GAIN (ANTIPSYCHOTIC-DRUG INDUCED)	1	0.0046	1	3358,
GOTERM_MF_ALL	hydro-lyase activity	1	0.0046	1	760,
GOTERM_MF_ALL	hyalurononglucosaminidase activity	1	0.0046	1	10724,
INTERPRO_NAME	IPR000608:Ubiquitin-conjugating enzyme, E2	1	0.0046	1	7323,
GENETIC_ASSOCIATION_DB	WAGR SYNDROME	1	0.0046	1	7490,
GOTERM_MF_ALL	hormone receptor binding	1	0.0046	1	9968,
PIR_SUPERFAMILY_NAME	SF000628:basic fibroblast growth factor receptor 1	1	0.0046	1	2263,
GOTERM_MF_ALL	hormone activity	1	0.0046	1	5744,
INTERPRO_NAME	IPR000602:Glycoside hydrolase, family 38	1	0.0046	1	4123,
INTERPRO_NAME	IPR000595:Cyclic nucleotide-binding	1	0.0046	1	27133,
INTERPRO_NAME	IPR000591:Pleckstrin/ G-protein, interacting region	1	0.0046	1	80243,
PIR_SUPERFAMILY_NAME	SF000615:Tyrosine-protein kinase, CSF-1/PDGF receptor type	1	0.0046	1	5156,
PIR_SUPERFAMILY_NAME	SF036925:Not Yet Assigned	1	0.0046	1	9215,
OMIM_PHENOTYPE	Eye anomalies, multiplex	1	0.0046	1	5080,
GOTERM_CC_ALL	zonula adherens	1	0.0046	1	10580,
GOTERM_BP_ALL	succinate metabolism	1	0.0046	1	2572,
GOTERM_BP_ALL	striated muscle contraction	1	0.0046	1	1837,
GOTERM_CC_ALL	vesicular fraction	1	0.0046	1	261729,
GOTERM_MF_ALL	histone acetyltransferase activity	1	0.0046	1	9329,
GOTERM_BP_ALL	stress fiber formation	1	0.0046	1	10580,
GOTERM_BP_ALL	metal ion homeostasis	1	0.0046	1	6347,
GOTERM_CC_ALL	vacuolar membrane	1	0.0046	1	51382,
GOTERM_CC_ALL	unlocalized protein complex	1	0.0046	1	5523,
INTERPRO_NAME	IPR000542:Acyltransferase ChoActase/COT/CPT	1	0.0046	1	1374,
GOTERM_CC_ALL	ubiquitin ligase complex	1	0.0046	1	23291,
INTERPRO_NAME	IPR000536:Nuclear hormone receptor, ligand-binding	1	0.0046	1	8013,
INTERPRO_NAME	IPR003960:AAA-protein subdomain	1	0.0046	1	172,
GOTERM_MF_ALL	hexosaminidase activity	1	0.0046	1	10724,
GOTERM_CC_ALL	transport vesicle	1	0.0046	1	261729,
INTERPRO_NAME	IPR003949:EAG potassium channel	1	0.0046	1	27133,
GOTERM_CC_ALL	transcription factor complex	1	0.0046	1	9329,
GOTERM_CC_ALL	transcription factor TFIIIC complex	1	0.0046	1	9329,
INTERPRO_NAME	IPR003938:EAG/ELK/ERG potassium channel	1	0.0046	1	27133,
GOTERM_BP_ALL	membrane lipid catabolism	1	0.0046	1	5321,
GOTERM_CC_ALL	trans-Golgi network transport vesicle	1	0.0046	1	261729,
INTERPRO_NAME	IPR003931:Calcium-activated SK potassium channel	1	0.0046	1	3781,
GOTERM_CC_ALL	tight junction	1	0.0046	1	56288,
UP_SEQ_FEATURE	binding site:Heparin	1	0.0046	1	2246,
INTERPRO_NAME	IPR007113:Cupin region	1	0.0046	1	55818,
PIR_SUPERFAMILY_NAME	SF010369:human DNA-damage-inducible protein gadd45	1	0.0046	1	10912,
INTERPRO_NAME	IPR007108:Cut homeobox	1	0.0046	1	9480,
GOTERM_MF_ALL	guanyl nucleotide binding	1	0.0046	1	5868,
INTERPRO_NAME	IPR007106:SIX/SINE homeobox	1	0.0046	1	6495,
GOTERM_BP_ALL	meiotic recombination	1	0.0046	1	10646,
INTERPRO_NAME	IPR007105:SIX	1	0.0046	1	6495,
INTERPRO_NAME	IPR007103:POU homeobox	1	0.0046	1	5454,
GOTERM_CC_ALL	synaptosome	1	0.0046	1	132204,
UP_SEQ_FEATURE	repeat:ANK 5	1	0.0046	1	23189,
GOTERM_BP_ALL	spindle checkpoint	1	0.0046	1	9184,
GOTERM_CC_ALL	synaptic vesicle	1	0.0046	1	132204,
GOTERM_MF_ALL	growth factor binding	1	0.0046	1	1490,
GOTERM_BP_ALL	sphingomyelin metabolism	1	0.0046	1	259230,
GOTERM_BP_ALL	meiotic cell cycle	1	0.0046	1	10646,
GOTERM_BP_ALL	sphingomyelin biosynthesis	1	0.0046	1	259230,
GOTERM_BP_ALL	meiosis I	1	0.0046	1	10646,
INTERPRO_NAME	IPR003892:Ubiquitin system component Cue	1	0.0046	1	56916,
GOTERM_CC_ALL	stress fiber	1	0.0046	1	10580,
GENETIC_ASSOCIATION_DB	SYSTEMIC LUPUS ERYTHEMATOSUS	1	0.0046	1	6347,
GOTERM_BP_ALL	meiosis	1	0.0046	1	10646,
INTERPRO_NAME	IPR003890:Initiation factor eIF-4 gamma, middle	1	0.0046	1	4686,
INTERPRO_NAME	IPR003885:IPR003885	1	0.0046	1	57633,
GOTERM_BP_ALL	spermatogenesis	1	0.0046	1	9425,
OMIM_PHENOTYPE	Ectopia pupillae	1	0.0046	1	5080,
INTERPRO_NAME	IPR000433:Zinc finger, ZZ-type	1	0.0046	1	1837,
GOTERM_MF_ALL	glycine dehydrogenase (decarboxylating) activity	1	0.0046	1	2731,
GOTERM_MF_ALL	glycine cleavage system	1	0.0046	1	2731,
GOTERM_BP_ALL	mannose metabolism	1	0.0046	1	4123,
GOTERM_CC_ALL	small nucleolar ribonucleoprotein complex	1	0.0046	1	6638,
UP_SEQ_FEATURE	binding site:Carnitine	1	0.0046	1	1374,
SP_PIR_KEYWORDS	zymogen	1	0.0046	1	836,
SP_PIR_KEYWORDS	zinc transport	1	0.0046	1	7779,
GOTERM_BP_ALL	male sex differentiation	1	0.0046	1	1761,
GOTERM_BP_ALL	male gonad development	1	0.0046	1	1761,
GOTERM_BP_ALL	male gamete generation	1	0.0046	1	9425,
INTERPRO_NAME	IPR000377:5-Hydroxytryptamine 2C receptor	1	0.0046	1	3358,
GOTERM_BP_ALL	smoothened signaling pathway	1	0.0046	1	7545,
INTERPRO_NAME	IPR000372:Leucine-rich repeat, cysteine-rich flanking region, N-terminal	1	0.0046	1	84894,
GENETIC_ASSOCIATION_DB	SEVERITY OF HCV-RELATED LIVER DISEASE	1	0.0046	1	6347,
GOTERM_BP_ALL	skeletal muscle fiber development	1	0.0046	1	50804,
INTERPRO_NAME	IPR000357:HEAT	1	0.0046	1	83876,
GOTERM_BP_ALL	skeletal muscle development	1	0.0046	1	50804,
SP_PIR_KEYWORDS	viral nucleoprotein	1	0.0046	1	6638,
OMIM_PHENOTYPE	Diabetes mellitus, type II, susceptibility to	1	0.0046	1	3651,
INTERPRO_NAME	IPR000340:Dual specificity protein phosphatase	1	0.0046	1	8555,
GOTERM_MF_ALL	glutamate decarboxylase activity	1	0.0046	1	2572,
GOTERM_MF_ALL	glutamate carboxypeptidase II activity	1	0.0046	1	10003,
GOTERM_CC_ALL	proton-transporting two-sector ATPase complex	1	0.0046	1	51382,
INTERPRO_NAME	IPR000327:POU	1	0.0046	1	5454,
INTERPRO_NAME	IPR000326:Phosphoesterase, PA-phosphatase related	1	0.0046	1	8611,
GOTERM_BP_ALL	mRNA transport	1	0.0046	1	4686,
INTERPRO_NAME	IPR000315:Zinc finger, B-box	1	0.0046	1	8805,
GOTERM_CC_ALL	protein serine/threonine phosphatase complex	1	0.0046	1	5523,
GOTERM_CC_ALL	protein phosphatase type 2A complex	1	0.0046	1	5523,
GOTERM_BP_ALL	sex differentiation	1	0.0046	1	1761,
GOTERM_BP_ALL	mRNA export from nucleus	1	0.0046	1	4686,
GOTERM_BP_ALL	sex determination	1	0.0046	1	1761,
GOTERM_BP_ALL	mRNA catabolism, nonsense-mediated decay	1	0.0046	1	23381,
GOTERM_BP_ALL	mRNA catabolism	1	0.0046	1	23381,
SP_PIR_KEYWORDS	trimer	1	0.0046	1	7058,
OMIM_PHENOTYPE	Denys-Drash syndrome	1	0.0046	1	7490,
GOTERM_BP_ALL	serotonin receptor signaling pathway	1	0.0046	1	3358,
GOTERM_BP_ALL	serine family amino acid metabolism	1	0.0046	1	2731,
GOTERM_BP_ALL	serine family amino acid catabolism	1	0.0046	1	2731,
GOTERM_BP_ALL	lymphocyte activation	1	0.0046	1	55824,
INTERPRO_NAME	IPR000276:Rhodopsin-like GPCR superfamily	1	0.0046	1	3358,
GOTERM_CC_ALL	pore complex	1	0.0046	1	9631,
SP_PIR_KEYWORDS	translocation	1	0.0046	1	10431,
SP_PIR_KEYWORDS	transit peptide	1	0.0046	1	2731,
SP_PIR_KEYWORDS	transducer	1	0.0046	1	3358,
UP_SEQ_FEATURE	active site:Nucleophile (NAALADase)	1	0.0046	1	10003,
GOTERM_BP_ALL	sensory perception of sound	1	0.0046	1	9215,
GOTERM_BP_ALL	sensory perception of mechanical stimulus	1	0.0046	1	9215,
INTERPRO_NAME	IPR000253:Forkhead-associated	1	0.0046	1	11200,
GOTERM_MF_ALL	general RNA polymerase II transcription factor activity	1	0.0046	1	9968,
GOTERM_BP_ALL	locomotory behavior	1	0.0046	1	6347,
GOTERM_BP_ALL	segment polarity determination	1	0.0046	1	5080,
SP_PIR_KEYWORDS	tight junction	1	0.0046	1	56288,
UP_SEQ_FEATURE	active site:Glycyl thioester intermediate	1	0.0046	1	7323,
GOTERM_BP_ALL	secretory pathway	1	0.0046	1	261729,
GOTERM_BP_ALL	secretion	1	0.0046	1	261729,
UP_SEQ_FEATURE	repeat:4 (approximate)	1	0.0046	1	8030,
UP_SEQ_FEATURE	repeat:4	1	0.0046	1	132204,
INTERPRO_NAME	IPR000219:DH	1	0.0046	1	80243,
UP_SEQ_FEATURE	active site:Charge relay system	1	0.0046	1	10003,
SP_PIR_KEYWORDS	thiol protease	1	0.0046	1	836,
GOTERM_BP_ALL	lipid catabolism	1	0.0046	1	5321,
INTERPRO_NAME	IPR000209:Peptidase S8 and S53, subtilisin, kexin, sedolisin	1	0.0046	1	5321,
GOTERM_CC_ALL	peroxisome	1	0.0046	1	5194,
GOTERM_CC_ALL	peroxisomal membrane	1	0.0046	1	5194,
INTERPRO_NAME	IPR003649:B-box, C-terminal	1	0.0046	1	8805,
OMIM_PHENOTYPE	Deafness, autosomal dominant 28	1	0.0046	1	79977,
GOTERM_BP_ALL	leukotriene metabolism	1	0.0046	1	59344,
GOTERM_BP_ALL	leukotriene biosynthesis	1	0.0046	1	59344,
SP_PIR_KEYWORDS	telomere	1	0.0046	1	55183,
UP_SEQ_FEATURE	DNA-binding region:T-box	1	0.0046	1	6910,
INTERPRO_NAME	IPR003626:Parathyroid hormone-related protein	1	0.0046	1	5744,
GOTERM_BP_ALL	ribonucleotide metabolism	1	0.0046	1	51382,
GOTERM_CC_ALL	organelle outer membrane	1	0.0046	1	1374,
GOTERM_BP_ALL	ribonucleotide biosynthesis	1	0.0046	1	51382,
GOTERM_BP_ALL	learning and/or memory	1	0.0046	1	11141,
GOTERM_BP_ALL	ribonucleoside triphosphate metabolism	1	0.0046	1	51382,
SP_PIR_KEYWORDS	t-cell	1	0.0046	1	5771,
GENETIC_ASSOCIATION_DB	PROXIMAL CHROMOSOME 9P TO Q AND DISTAL CHROMOSOME 9Q	1	0.0046	1	2619,
GOTERM_CC_ALL	organelle inner membrane	1	0.0046	1	10431,
SP_PIR_KEYWORDS	systemic lupus erythematosus	1	0.0046	1	6638,
GOTERM_BP_ALL	ribonucleoside triphosphate biosynthesis	1	0.0046	1	51382,
GOTERM_CC_ALL	organelle envelope lumen	1	0.0046	1	10431,
UP_SEQ_FEATURE	DNA-binding region:Nuclear receptor	1	0.0046	1	8013,
SP_PIR_KEYWORDS	synaptosome	1	0.0046	1	132204,
SP_PIR_KEYWORDS	sulfuric ester hydrolase	1	0.0046	1	414,
INTERPRO_NAME	IPR000157:Toll-Interleukin receptor	1	0.0046	1	11141,
GOTERM_CC_ALL	nucleolus	1	0.0046	1	6638,
UP_SEQ_FEATURE	DNA-binding region:Homeobox; TALE-type	1	0.0046	1	60436,
INTERPRO_NAME	IPR003596:Immunoglobulin V-type	1	0.0046	1	83872,
UP_SEQ_FEATURE	DNA-binding region:Homeobox 4	1	0.0046	1	22882,
UP_SEQ_FEATURE	DNA-binding region:Homeobox 3	1	0.0046	1	22882,
INTERPRO_NAME	IPR003593:AAA ATPase	1	0.0046	1	4998,
PIR_SUPERFAMILY_NAME	SF036495:IGFBP-related protein, CNN type	1	0.0046	1	1490,
UP_SEQ_FEATURE	DNA-binding region:Homeobox 2	1	0.0046	1	22882,
UP_SEQ_FEATURE	DNA-binding region:Homeobox 1	1	0.0046	1	22882,
INTERPRO_NAME	IPR006796:Dickkopf, N-terminal cysteine-rich	1	0.0046	1	22943,
OMIM_PHENOTYPE	Crouzon syndrome	1	0.0046	1	2263,
GOTERM_CC_ALL	nuclear pore	1	0.0046	1	9631,
INTERPRO_NAME	IPR003579:Ras small GTPase, Rab type	1	0.0046	1	5868,
GOTERM_MF_ALL	fibroblast growth factor receptor activity	1	0.0046	1	2263,
INTERPRO_NAME	IPR003578:Ras small GTPase, Rho type	1	0.0046	1	5868,
INTERPRO_NAME	IPR003577:Ras small GTPase, Ras type	1	0.0046	1	5868,
GOTERM_CC_ALL	nuclear matrix	1	0.0046	1	56916,
GENETIC_ASSOCIATION_DB	PREMATURE PUBARCHE	1	0.0046	1	10580,
GOTERM_BP_ALL	lactation	1	0.0046	1	5744,
UP_SEQ_FEATURE	DNA-binding region:DM	1	0.0046	1	1761,
SP_PIR_KEYWORDS	splicing protein	1	0.0046	1	6638,
GOTERM_CC_ALL	nuclear envelope	1	0.0046	1	9631,
UP_SEQ_FEATURE	nucleotide phosphate-binding region:cNMP	1	0.0046	1	27133,
UP_SEQ_FEATURE	DNA-binding region:CUT	1	0.0046	1	9480,
SP_PIR_KEYWORDS	sphingolipid metabolism	1	0.0046	1	259230,
INTERPRO_NAME	IPR000108:Neutrophil cytosol factor 2	1	0.0046	1	10580,
UP_SEQ_FEATURE	DNA-binding region:A.T hook	1	0.0046	1	6942,
GOTERM_MF_ALL	exopeptidase activity	1	0.0046	1	10003,
UP_SEQ_FEATURE	nucleotide phosphate-binding region:GTP	1	0.0046	1	5868,
GOTERM_BP_ALL	response to pathogenic bacteria	1	0.0046	1	6347,
GOTERM_BP_ALL	response to pathogen	1	0.0046	1	6347,
INTERPRO_NAME	IPR003523:Transcription factor COE	1	0.0046	1	253738,
GOTERM_CC_ALL	mitochondrial outer membrane	1	0.0046	1	1374,
SP_PIR_KEYWORDS	sh3-binding	1	0.0046	1	8030,
SP_PIR_KEYWORDS	sexual differentiation	1	0.0046	1	1761,
INTERPRO_NAME	IPR006730:PA26 p53-induced protein (sestrin)	1	0.0046	1	143686,
GOTERM_CC_ALL	mitochondrial intermembrane space	1	0.0046	1	10431,
GOTERM_CC_ALL	mitochondrial inner membrane presequence translocase complex	1	0.0046	1	10431,
GOTERM_CC_ALL	mitochondrial inner membrane	1	0.0046	1	10431,
GOTERM_BP_ALL	iron ion transport	1	0.0046	1	94081,
GOTERM_BP_ALL	ionic insulation of neurons by glial cells	1	0.0046	1	9215,
GOTERM_CC_ALL	microvillus	1	0.0046	1	53405,
GOTERM_CC_ALL	microbody membrane	1	0.0046	1	5194,
GOTERM_CC_ALL	microbody	1	0.0046	1	5194,
GOTERM_MF_ALL	ephrin receptor activity	1	0.0046	1	2041,
GOTERM_MF_ALL	enzyme inhibitor activity	1	0.0046	1	10842,
UP_SEQ_FEATURE	metal ion-binding site:Zinc 2	1	0.0046	1	10003,
UP_SEQ_FEATURE	metal ion-binding site:Zinc 1	1	0.0046	1	10003,
GOTERM_BP_ALL	response to hormone stimulus	1	0.0046	1	261729,
INTERPRO_NAME	IPR000024:Frizzled CRD region	1	0.0046	1	6423,
INTERPRO_NAME	IPR013320:Concanavalin A-like lectin/glucanase, subgroup	1	0.0046	1	4745,
UP_SEQ_FEATURE	metal ion-binding site:Zinc (catalytic)	1	0.0046	1	760,
GOTERM_CC_ALL	mediator complex	1	0.0046	1	9968,
GENETIC_ASSOCIATION_DB	PFEIFFER SYNDROME	1	0.0046	1	2263,
GOTERM_BP_ALL	interphase of mitotic cell cycle	1	0.0046	1	2619,
INTERPRO_NAME	IPR000014:PAS	1	0.0046	1	27133,
GENETIC_ASSOCIATION_DB	PERSONALITY TRAITS	1	0.0046	1	3358,
GOTERM_BP_ALL	interphase	1	0.0046	1	2619,
SP_PIR_KEYWORDS	rrna-binding	1	0.0046	1	6222,
INTERPRO_NAME	IPR006680:Amidohydrolase 1	1	0.0046	1	1809,
INTERPRO_NAME	IPR000008:C2	1	0.0046	1	5321,
OMIM_PHENOTYPE	Colon adenocarcinoma	1	0.0046	1	10646,
OMIM_PHENOTYPE	Coloboma, ocular	1	0.0046	1	5080,
SP_PIR_KEYWORDS	rna editing	1	0.0046	1	3358,
GOTERM_CC_ALL	lytic vacuole	1	0.0046	1	414,
GOTERM_CC_ALL	lysosome	1	0.0046	1	414,
GOTERM_MF_ALL	electron transporter activity	1	0.0046	1	2731,
INTERPRO_NAME	IPR006651:Kelch motif	1	0.0046	1	56062,
INTERPRO_NAME	IPR006649:Like-Sm ribonucleoprotein, eukaryotic and archaea-type, core	1	0.0046	1	6638,
GOTERM_BP_ALL	response to bacteria	1	0.0046	1	6347,
INTERPRO_NAME	IPR003437:Glycine cleavage system P-protein	1	0.0046	1	2731,
GOTERM_BP_ALL	insulin receptor signaling pathway	1	0.0046	1	10580,
INTERPRO_NAME	IPR013273:ADAM-TS	1	0.0046	1	92949,
GOTERM_CC_ALL	kinetochore	1	0.0046	1	9184,
GOTERM_BP_ALL	inorganic anion transport	1	0.0046	1	53405,
GOTERM_BP_ALL	inner ear morphogenesis	1	0.0046	1	7545,
OMIM_PHENOTYPE	Chondrosarcoma, extraskeletal myxoid	1	0.0046	1	8013,
GOTERM_CC_ALL	intrinsic to peroxisomal membrane	1	0.0046	1	5194,
GOTERM_BP_ALL	inflammatory response	1	0.0046	1	6347,
SP_PIR_KEYWORDS	pyrrolidone carboxylic acid	1	0.0046	1	6347,
SP_PIR_KEYWORDS	pyroglutamic acid	1	0.0046	1	6347,
GOTERM_BP_ALL	induction of programmed cell death	1	0.0046	1	836,
INTERPRO_NAME	IPR003397:Mitochondrial import inner membrane translocase, subunit Tim17/22	1	0.0046	1	10431,
INTERPRO_NAME	IPR006605:G2 nidogen and fibulin G2F	1	0.0046	1	83872,
GOTERM_CC_ALL	intermediate filament cytoskeleton	1	0.0046	1	337973,
GOTERM_CC_ALL	intermediate filament	1	0.0046	1	337973,
GOTERM_BP_ALL	induction of apoptosis	1	0.0046	1	836,
INTERPRO_NAME	IPR006596:Nucleotide binding protein, PINc	1	0.0046	1	23381,
INTERPRO_NAME	IPR006594:Lissencephaly type-1-like homology motif	1	0.0046	1	79718,
GENETIC_ASSOCIATION_DB	OBSESSIVE COMPULSIVE DISORDER	1	0.0046	1	3358,
GOTERM_MF_ALL	dipeptidyl-peptidase and tripeptidyl-peptidase activity	1	0.0046	1	10003,
GENETIC_ASSOCIATION_DB	OBESITY	1	0.0046	1	3358,
GOTERM_MF_ALL	dipeptidyl-peptidase activity	1	0.0046	1	10003,
GOTERM_MF_ALL	dipeptidyl-peptidase IV activity	1	0.0046	1	10003,
GOTERM_CC_ALL	integral to peroxisomal membrane	1	0.0046	1	5194,
GOTERM_MF_ALL	dipeptidase activity	1	0.0046	1	10003,
GOTERM_MF_ALL	dioxygenase activity	1	0.0046	1	59344,
INTERPRO_NAME	IPR003367:Thrombospondin type 3 repeat	1	0.0046	1	7058,
GOTERM_BP_ALL	inactivation of MAPK activity	1	0.0046	1	161742,
GOTERM_CC_ALL	insoluble fraction	1	0.0046	1	53405,
GOTERM_MF_ALL	dihydropyrimidinase activity	1	0.0046	1	1809,
GOTERM_BP_ALL	immune cell activation	1	0.0046	1	55824,
INTERPRO_NAME	IPR003350:Homeodomain protein CUT	1	0.0046	1	9480,
INTERPRO_NAME	IPR006565:Bromodomain transcription factor	1	0.0046	1	9913,
INTERPRO_NAME	IPR003347:Transcription factor jumonji/aspartyl beta-hydroxylase	1	0.0046	1	55818,
SP_PIR_KEYWORDS	prenylation	1	0.0046	1	5868,
SP_PIR_KEYWORDS	prenylated cysteine	1	0.0046	1	5868,
GOTERM_CC_ALL	hydrogen-transporting ATPase V1 domain	1	0.0046	1	51382,
GOTERM_CC_ALL	hydrogen-translocating V-type ATPase complex	1	0.0046	1	51382,
SP_PIR_KEYWORDS	pre-mRNA splicing	1	0.0046	1	4686,
GOTERM_BP_ALL	icosanoid biosynthesis	1	0.0046	1	59344,
UP_SEQ_FEATURE	metal ion-binding site:Iron (via carboxylate)	1	0.0046	1	59344,
SP_PIR_KEYWORDS	potassium transport	1	0.0046	1	27133,
INTERPRO_NAME	IPR006552:VWC out	1	0.0046	1	4745,
SP_PIR_KEYWORDS	potassium channel	1	0.0046	1	27133,
SP_PIR_KEYWORDS	potassium	1	0.0046	1	27133,
GOTERM_BP_ALL	regulation of transcription from RNA polymerase III promoter	1	0.0046	1	10622,
INTERPRO_NAME	IPR006548:Splicing factor ELAV/HuD	1	0.0046	1	1993,
GOTERM_BP_ALL	hydrogen transport	1	0.0046	1	51382,
GOTERM_MF_ALL	diacylglycerol kinase activity	1	0.0046	1	375298,
GENETIC_ASSOCIATION_DB	NEURONAL HYPEREXCITABILITY	1	0.0046	1	3358,
GOTERM_BP_ALL	hydrogen ion homeostasis	1	0.0046	1	51382,
INTERPRO_NAME	IPR009847:SNURFRPN4	1	0.0046	1	6638,
GOTERM_CC_ALL	glycine dehydrogenase complex (decarboxylating)	1	0.0046	1	2731,
GOTERM_CC_ALL	glycine cleavage complex	1	0.0046	1	2731,
UP_SEQ_FEATURE	propeptide:Removed in mature form	1	0.0046	1	2619,
GOTERM_BP_ALL	homophilic cell adhesion	1	0.0046	1	83872,
UP_SEQ_FEATURE	metal ion-binding site:Iron	1	0.0046	1	59344,
GOTERM_BP_ALL	regulation of smoothened signaling pathway	1	0.0046	1	7545,
OMIM_PHENOTYPE	Cataract, congenital, with late-onset corneal dystrophy	1	0.0046	1	5080,
INTERPRO_NAME	IPR013129:Transcription factor jumonji	1	0.0046	1	55818,
GOTERM_MF_ALL	cytosolic phospholipase A2 activity	1	0.0046	1	5321,
GENETIC_ASSOCIATION_DB	MOOD DISORDERS	1	0.0046	1	3358,
SP_PIR_KEYWORDS	phosphoric monoester hydrolase	1	0.0046	1	5523,
GOTERM_BP_ALL	hexose transport	1	0.0046	1	10580,
GOTERM_BP_ALL	hexose metabolism	1	0.0046	1	4123,
GENETIC_ASSOCIATION_DB	MILD MYOTUBULAR MYOPATHY	1	0.0046	1	4534,
INTERPRO_NAME	IPR013106:Immunoglobulin V-set	1	0.0046	1	11141,
GOTERM_MF_ALL	cysteine-type peptidase activity	1	0.0046	1	836,
GOTERM_MF_ALL	cysteine-type endopeptidase activity	1	0.0046	1	836,
INTERPRO_NAME	IPR013099:Ion transport 2, bacterial	1	0.0046	1	3781,
GOTERM_BP_ALL	regulation of progression through mitotic cell cycle	1	0.0046	1	2619,
UP_SEQ_FEATURE	metal ion-binding site:Calcium (via 3-oxoalanine)	1	0.0046	1	414,
UP_SEQ_FEATURE	metal ion-binding site:Calcium	1	0.0046	1	414,
GOTERM_BP_ALL	hemostasis	1	0.0046	1	83872,
SP_PIR_KEYWORDS	peroxisome	1	0.0046	1	5194,
GOTERM_MF_ALL	cyclic nucleotide-dependent protein kinase activity	1	0.0046	1	11200,
UP_SEQ_FEATURE	lipid moiety-binding region:S-geranylgeranyl cysteine	1	0.0046	1	5868,
GOTERM_BP_ALL	regulation of pH	1	0.0046	1	51382,
GOTERM_BP_ALL	regulation of organismal physiological process	1	0.0046	1	55824,
INTERPRO_NAME	IPR003191:Guanylate-binding protein	1	0.0046	1	23189,
GOTERM_BP_ALL	heart development	1	0.0046	1	6910,
OMIM_PHENOTYPE	CPT deficiency, hepatic, type IA	1	0.0046	1	1374,
SP_PIR_KEYWORDS	palmitate	1	0.0046	1	2572,
SP_PIR_KEYWORDS	paired box	1	0.0046	1	5080,
GOTERM_BP_ALL	regulation of neurotransmitter levels	1	0.0046	1	2572,
UP_SEQ_FEATURE	lipid moiety-binding region:GPI-anchor amidated serine	1	0.0046	1	2619,
GOTERM_BP_ALL	regulation of mitosis	1	0.0046	1	9184,
GOTERM_BP_ALL	gonad development	1	0.0046	1	1761,
OMIM_PHENOTYPE	Breast cancer, susceptibility to	1	0.0046	1	11200,
INTERPRO_NAME	IPR003137:Protease-associated PA	1	0.0046	1	10003,
GOTERM_BP_ALL	glycosphingolipid metabolism	1	0.0046	1	9215,
GOTERM_BP_ALL	glycosphingolipid biosynthesis	1	0.0046	1	9215,
OMIM_PHENOTYPE	Breast and colorectal cancer, susceptibility to	1	0.0046	1	11200,
SP_PIR_KEYWORDS	nucleotidyltransferase	1	0.0046	1	10622,
INTERPRO_NAME	IPR003127:Sorbin-like	1	0.0046	1	10580,
GOTERM_BP_ALL	glycoprotein catabolism	1	0.0046	1	10724,
SP_PIR_KEYWORDS	nucleotide binding	1	0.0046	1	5868,
GOTERM_BP_ALL	glycoprotein biosynthesis	1	0.0046	1	9215,
GOTERM_BP_ALL	glycolipid metabolism	1	0.0046	1	9215,
GOTERM_BP_ALL	regulation of lymphocyte activation	1	0.0046	1	55824,
GOTERM_BP_ALL	glycolipid biosynthesis	1	0.0046	1	9215,
INTERPRO_NAME	IPR003112:Olfactomedin-like	1	0.0046	1	56944,
GOTERM_BP_ALL	glycine metabolism	1	0.0046	1	2731,
GOTERM_BP_ALL	glycine catabolism	1	0.0046	1	2731,
GOTERM_BP_ALL	regulation of lipid metabolism	1	0.0046	1	8611,
INTERPRO_NAME	IPR003103:Apoptosis regulator Bcl-2 protein, BAG	1	0.0046	1	9529,
GOTERM_MF_ALL	chromatin binding	1	0.0046	1	9425,
SP_PIR_KEYWORDS	neurotransmitter receptor	1	0.0046	1	3358,
SP_PIR_KEYWORDS	neurotransmitter biosynthesis	1	0.0046	1	2572,
GOTERM_BP_ALL	glutamine family amino acid metabolism	1	0.0046	1	2572,
GOTERM_BP_ALL	glutamine family amino acid catabolism	1	0.0046	1	2572,
INTERPRO_NAME	IPR003072:Orphan nuclear receptor, NOR1 type	1	0.0046	1	8013,
INTERPRO_NAME	IPR003070:Orphan nuclear receptor	1	0.0046	1	8013,
GOTERM_CC_ALL	chromosome, telomeric region	1	0.0046	1	55183,
GOTERM_BP_ALL	glutamate metabolism	1	0.0046	1	2572,
GOTERM_CC_ALL	chromosome, pericentric region	1	0.0046	1	9184,
SP_PIR_KEYWORDS	myogenesis	1	0.0046	1	4617,
GOTERM_BP_ALL	glutamate catabolism	1	0.0046	1	2572,
GOTERM_BP_ALL	regulation of immune response	1	0.0046	1	55824,
SP_PIR_KEYWORDS	multifunctional enzyme	1	0.0046	1	10003,
SP_PIR_KEYWORDS	mrna transport	1	0.0046	1	4686,
GOTERM_BP_ALL	glucose transport	1	0.0046	1	10580,
SP_PIR_KEYWORDS	mrna splicing	1	0.0046	1	29896,
GOTERM_MF_ALL	chemokine receptor binding	1	0.0046	1	6347,
SP_PIR_KEYWORDS	mrna processing	1	0.0046	1	29896,
GOTERM_MF_ALL	chemokine activity	1	0.0046	1	6347,
SP_PIR_KEYWORDS	monomer	1	0.0046	1	760,
UP_SEQ_FEATURE	zinc finger region:ZZ-type	1	0.0046	1	1837,
INTERPRO_NAME	IPR009598:Bladder cancer-related BC10	1	0.0046	1	10904,
GOTERM_BP_ALL	glucosamine metabolism	1	0.0046	1	9215,
SP_PIR_KEYWORDS	mitogen	1	0.0046	1	2246,
OMIM_PHENOTYPE	Beare-Stevenson cutis gyrata syndrome	1	0.0046	1	2263,
SP_PIR_KEYWORDS	mitochondrial outer membrane	1	0.0046	1	1374,
GOTERM_MF_ALL	ceramide cholinephosphotransferase activity	1	0.0046	1	259230,
GOTERM_CC_ALL	cell-substrate adherens junction	1	0.0046	1	10580,
GOTERM_CC_ALL	cell-matrix junction	1	0.0046	1	10580,
GOTERM_CC_ALL	cell-cell adherens junction	1	0.0046	1	10580,
INTERPRO_NAME	IPR003026:Transcription factor Otx1	1	0.0046	1	5013,
INTERPRO_NAME	IPR003025:Transcription factor Otx	1	0.0046	1	5013,
PIR_SUPERFAMILY_NAME	SF019551:human myogenin	1	0.0046	1	4617,
GOTERM_CC_ALL	cell projection	1	0.0046	1	53405,
INTERPRO_NAME	IPR003006:Immunoglobulin/major histocompatibility complex	1	0.0046	1	59344,
GOTERM_MF_ALL	cation-transporting ATPase activity	1	0.0046	1	51382,
GENETIC_ASSOCIATION_DB	INHERITED MYOPATHY	1	0.0046	1	1837,
UP_SEQ_FEATURE	domain:WH1	1	0.0046	1	161742,
GOTERM_BP_ALL	germ cell migration	1	0.0046	1	8611,
SP_PIR_KEYWORDS	metalloprotein	1	0.0046	1	760,
UP_SEQ_FEATURE	zinc finger region:RING-type; degenerate	1	0.0046	1	79596,
UP_SEQ_FEATURE	zinc finger region:PHD-type; atypical	1	0.0046	1	6942,
SP_PIR_KEYWORDS	membrane trafficking	1	0.0046	1	5868,
GOTERM_MF_ALL	caspase activity	1	0.0046	1	836,
GOTERM_CC_ALL	basolateral plasma membrane	1	0.0046	1	10580,
GOTERM_CC_ALL	basement membrane	1	0.0046	1	83872,
UP_SEQ_FEATURE	zinc finger region:PHD-type 2	1	0.0046	1	7994,
PIR_SUPERFAMILY_NAME	SF009413:human nuclear cap-binding protein	1	0.0046	1	4686,
UP_SEQ_FEATURE	zinc finger region:PHD-type 1	1	0.0046	1	7994,
UP_SEQ_FEATURE	zinc finger region:PHD-type	1	0.0046	1	8805,
GOTERM_MF_ALL	carnitine O-palmitoyltransferase activity	1	0.0046	1	1374,
GOTERM_MF_ALL	carnitine O-acyltransferase activity	1	0.0046	1	1374,
UP_SEQ_FEATURE	zinc finger region:NR C4-type	1	0.0046	1	8013,
GOTERM_MF_ALL	carboxypeptidase activity	1	0.0046	1	10003,
UP_SEQ_FEATURE	domain:VWFC 5	1	0.0046	1	4745,
INTERPRO_NAME	IPR006208:Cystine knot	1	0.0046	1	1490,
UP_SEQ_FEATURE	domain:VWFC 4	1	0.0046	1	4745,
INTERPRO_NAME	IPR006207:Cystine knot, C-terminal	1	0.0046	1	1490,
UP_SEQ_FEATURE	domain:VWFC 3	1	0.0046	1	4745,
UP_SEQ_FEATURE	domain:VWFC 2	1	0.0046	1	4745,
UP_SEQ_FEATURE	domain:VWFC 1	1	0.0046	1	4745,
GOTERM_MF_ALL	carboxylic ester hydrolase activity	1	0.0046	1	5321,
INTERPRO_NAME	IPR002946:Intracellular chloride channel	1	0.0046	1	53405,
OMIM_PHENOTYPE	Zellweger syndrome	1	0.0046	1	5194,
GOTERM_MF_ALL	carbonate dehydratase activity	1	0.0046	1	760,
GOTERM_CC_ALL	anchored to plasma membrane	1	0.0046	1	2619,
SP_PIR_KEYWORDS	lysosome	1	0.0046	1	414,
GOTERM_CC_ALL	anchored to membrane	1	0.0046	1	2619,
GOTERM_MF_ALL	carbon-oxygen lyase activity	1	0.0046	1	760,
SP_PIR_KEYWORDS	lymphocyte	1	0.0046	1	836,
OMIM_PHENOTYPE	XY sex reversal	1	0.0046	1	1761,
UP_SEQ_FEATURE	domain:VWFA	1	0.0046	1	83872,
UP_SEQ_FEATURE	zinc finger region:GATA-type 2	1	0.0046	1	2627,
COG_KOG_ONTOLOGY	Translation, ribosomal structure and biogenesis	1	0.0046	1	150962,
UP_SEQ_FEATURE	zinc finger region:GATA-type 1	1	0.0046	1	2627,
UP_SEQ_FEATURE	zinc finger region:GATA-type	1	0.0046	1	7227,
GOTERM_CC_ALL	adherens junction	1	0.0046	1	10580,
OMIM_PHENOTYPE	Wilms tumor, type 1	1	0.0046	1	7490,
INTERPRO_NAME	IPR002909:Cell surface receptor IPT/TIG	1	0.0046	1	253738,
GOTERM_BP_ALL	regulation of cellular pH	1	0.0046	1	51382,
SP_PIR_KEYWORDS	lipid degradation	1	0.0046	1	5321,
GOTERM_MF_ALL	voltage-gated calcium channel activity	1	0.0046	1	8913,
GOTERM_BP_ALL	frizzled signaling pathway	1	0.0046	1	7090,
INTERPRO_NAME	IPR006155:Machado-Joseph disease protein MJD	1	0.0046	1	9929,
GOTERM_MF_ALL	calcium-independent cytosolic phospholipase A2 activity	1	0.0046	1	5321,
GOTERM_MF_ALL	calcium-dependent secreted phospholipase A2 activity	1	0.0046	1	5321,
GOTERM_MF_ALL	vitamin D receptor binding	1	0.0046	1	9968,
PIR_SUPERFAMILY_NAME	SF009348:Saccharomyces alpha-mannosidase	1	0.0046	1	4123,
SP_PIR_KEYWORDS	ligase	1	0.0046	1	7323,
GOTERM_MF_ALL	calcium-dependent protein serine/threonine phosphatase activity	1	0.0046	1	5523,
SP_PIR_KEYWORDS	li-fraumeni syndrome	1	0.0046	1	11200,
SP_PIR_KEYWORDS	leukotriene biosynthesis	1	0.0046	1	59344,
GOTERM_MF_ALL	calcium-dependent cytosolic phospholipase A2 activity	1	0.0046	1	5321,
UP_SEQ_FEATURE	zinc finger region:C6-type	1	0.0046	1	55818,
COG_KOG_ONTOLOGY	Posttranslational modification, protein turnover, chaperones	1	0.0046	1	53405,
UP_SEQ_FEATURE	zinc finger region:C5-type	1	0.0046	1	253738,
BIOCARTA	h_wnt-lrp6Pathway:Wnt/LRP6 Signalling	1	0.0046	1	22943,
PIR_SUPERFAMILY_NAME	SF009336:Saccharomyces probable membrane protein YOR271c	1	0.0046	1	94081,
GOTERM_BP_ALL	regulation of cell activation	1	0.0046	1	55824,
COG_KOG_ONTOLOGY	Nucleotide transport and metabolism	1	0.0046	1	80243,
OMIM_PHENOTYPE	Apert syndrome	1	0.0046	1	2263,
OMIM_PHENOTYPE	WAGR syndrome	1	0.0046	1	7490,
COG_KOG_ONTOLOGY	Lipid metabolism / General function prediction only	1	0.0046	1	375298,
BIOCARTA	h_tubbyPathway:G-Protein Signaling Through Tubby Proteins	1	0.0046	1	3358,
BIOCARTA	h_tsp1Pathway:TSP-1 Induced Apoptosis in Microvascular Endothelial Cell	1	0.0046	1	836,
BIOCARTA	h_tnfr1Pathway:TNFR1 Signaling Pathway	1	0.0046	1	836,
GOTERM_BP_ALL	focal adhesion formation	1	0.0046	1	10580,
BIOCARTA	h_tidPathway:Chaperones modulate interferon Signaling Pathway	1	0.0046	1	7490,
OMIM_PHENOTYPE	Aniridia, type II	1	0.0046	1	5080,
UP_SEQ_FEATURE	domain:TSP type-3 7	1	0.0046	1	7058,
BIOCARTA	h_tertpathway:Overview of telomerase protein component gene hTert Transcriptional Regulation	1	0.0046	1	7490,
GOTERM_MF_ALL	cAMP-dependent protein kinase activity	1	0.0046	1	11200,
UP_SEQ_FEATURE	domain:TSP type-3 6	1	0.0046	1	7058,
COG_KOG_ONTOLOGY	Function unknown	1	0.0046	1	79442,
GOTERM_CC_ALL	RNA polymerase complex	1	0.0046	1	10622,
UP_SEQ_FEATURE	domain:TSP type-3 5	1	0.0046	1	7058,
UP_SEQ_FEATURE	domain:TSP type-3 4	1	0.0046	1	7058,
SP_PIR_KEYWORDS	keratin	1	0.0046	1	337973,
UP_SEQ_FEATURE	domain:TSP type-3 3	1	0.0046	1	7058,
UP_SEQ_FEATURE	domain:TSP type-3 2	1	0.0046	1	7058,
GOTERM_BP_ALL	regulation of body fluids	1	0.0046	1	83872,
BIOCARTA	h_tcapoptosisPathway:HIV Induced T Cell Apoptosis	1	0.0046	1	8805,
UP_SEQ_FEATURE	zinc finger region:C2HC-type	1	0.0046	1	7994,
BIOCARTA	h_stat3Pathway:Stat3 Signaling Pathway	1	0.0046	1	6774,
SP_PIR_KEYWORDS	iron transport	1	0.0046	1	94081,
COG_KOG_ONTOLOGY	DNA replication, recombination, and repair	1	0.0046	1	57619,
UP_SEQ_FEATURE	domain:TSP type-3 1	1	0.0046	1	7058,
GOTERM_MF_ALL	unfolded protein binding	1	0.0046	1	9529,
UP_SEQ_FEATURE	domain:TSP type-1 6	1	0.0046	1	83872,
UP_SEQ_FEATURE	domain:TSP type-1 5	1	0.0046	1	83872,
UP_SEQ_FEATURE	zinc finger region:C2H2-type 9	1	0.0046	1	148268,
UP_SEQ_FEATURE	zinc finger region:C2H2-type 8	1	0.0046	1	148268,
UP_SEQ_FEATURE	zinc finger region:C2H2-type 7; atypical	1	0.0046	1	9839,
UP_SEQ_FEATURE	domain:TSP type-1	1	0.0046	1	1490,
UP_SEQ_FEATURE	domain:TSP C-terminal	1	0.0046	1	7058,
UP_SEQ_FEATURE	zinc finger region:C2H2-type 4; atypical	1	0.0046	1	9839,
BIOCARTA	h_rac1Pathway:Rac 1 cell motility signaling pathway	1	0.0046	1	5156,
UP_SEQ_FEATURE	zinc finger region:C2H2-type 3; atypical	1	0.0046	1	7227,
BIOCARTA	h_rabPathway:Rab GTPases Mark Targets In The Endocytotic Machinery	1	0.0046	1	5868,
COG_KOG_ONTOLOGY	Cell envelope biogenesis, outer membrane	1	0.0046	1	1837,
SP_PIR_KEYWORDS	inner membrane	1	0.0046	1	10431,
GOTERM_BP_ALL	regulation of action potential	1	0.0046	1	9215,
BIOCARTA	h_ptdinsPathway:Phosphoinositides and their downstream targets.	1	0.0046	1	5868,
SP_PIR_KEYWORDS	inflammatory response	1	0.0046	1	6347,
UP_SEQ_FEATURE	domain:TIR	1	0.0046	1	11141,
OMIM_PHENOTYPE	Trichorhinophalangeal syndrome, type III	1	0.0046	1	7227,
BIOCARTA	h_plk3Pathway:Regulation of cell cycle progression by Plk3	1	0.0046	1	11200,
GOTERM_MF_ALL	two-component sensor activity	1	0.0046	1	27133,
OMIM_PHENOTYPE	Trichorhinophalangeal syndrome, type I	1	0.0046	1	7227,
GOTERM_CC_ALL	Golgi-associated vesicle	1	0.0046	1	261729,
GOTERM_CC_ALL	Golgi trans face	1	0.0046	1	25776,
GOTERM_BP_ALL	feeding behavior	1	0.0046	1	3358,
BIOCARTA	h_pitx2Pathway:Multi-step Regulation of Transcription by Pitx2	1	0.0046	1	51176,
GOTERM_BP_ALL	regulation of T cell activation	1	0.0046	1	55824,
GOTERM_BP_ALL	regulation of S phase of mitotic cell cycle	1	0.0046	1	2619,
GOTERM_BP_ALL	fatty acid oxidation	1	0.0046	1	1374,
GOTERM_MF_ALL	beta-catenin binding	1	0.0046	1	25776,
GENETIC_ASSOCIATION_DB	HEART-HAND SYNDROME, HOLT-ORAM SYNDROME	1	0.0046	1	6910,
UP_SEQ_FEATURE	zinc finger region:C2H2-type 1; degenerate	1	0.0046	1	84107,
GOTERM_BP_ALL	fatty acid biosynthesis	1	0.0046	1	59344,
GOTERM_BP_ALL	fatty acid beta-oxidation	1	0.0046	1	1374,
BIOCARTA	h_no2il12Pathway:NO2-dependent IL 12 Pathway in NK cells	1	0.0046	1	8805,
OMIM_PHENOTYPE	Thyroid papillary carcinoma	1	0.0046	1	8030,
GOTERM_BP_ALL	regulation of MAPK activity	1	0.0046	1	161742,
BIOCARTA	h_nktPathway:Selective expression of chemokine receptors during T-cell polarization	1	0.0046	1	8805,
SP_PIR_KEYWORDS	hydrogen ion transport	1	0.0046	1	51382,
INTERPRO_NAME	IPR002761:Protein of unknown function DUF71, ATP-binding region	1	0.0046	1	89978,
SP_PIR_KEYWORDS	hydro-lyase	1	0.0046	1	760,
BIOCARTA	h_nfatPathway:NFAT and Hypertrophy of the heart (Transcription in the broken heart)	1	0.0046	1	9464,
GOTERM_CC_ALL	DNA-directed RNA polymerase III complex	1	0.0046	1	10622,
GOTERM_CC_ALL	DNA-directed RNA polymerase II, holoenzyme	1	0.0046	1	9968,
OMIM_PHENOTYPE	Thyroid carcinoma, papillary	1	0.0046	1	8805,
SP_PIR_KEYWORDS	humoral hypercalcemia	1	0.0046	1	5744,
BIOCARTA	h_mspPathway:Msp/Ron Receptor Signaling Pathway	1	0.0046	1	6347,
SP_PIR_KEYWORDS	hormone	1	0.0046	1	5744,
BIOCARTA	h_mitochondriaPathway:Role of Mitochondria in Apoptotic Signaling	1	0.0046	1	836,
UP_SEQ_FEATURE	zinc finger region:C2H2-type 11	1	0.0046	1	148268,
GOTERM_BP_ALL	regulation of DNA recombination	1	0.0046	1	56916,
INTERPRO_NAME	IPR009345:BMP and activin membrane-bound inhibitor	1	0.0046	1	25805,
UP_SEQ_FEATURE	domain:SoHo	1	0.0046	1	10580,
GOTERM_BP_ALL	regulation of DNA metabolism	1	0.0046	1	56916,
BIOCARTA	h_metPathway:Signaling of Hepatocyte Growth Factor Receptor	1	0.0046	1	6774,
UP_SEQ_FEATURE	zinc finger region:C2H2-type 10	1	0.0046	1	148268,
PIR_SUPERFAMILY_NAME	SF002643:homeotic protein lim-1	1	0.0046	1	3975,
GOTERM_BP_ALL	eye development	1	0.0046	1	5080,
GOTERM_BP_ALL	regulated secretory pathway	1	0.0046	1	261729,
SP_PIR_KEYWORDS	hirschsprung disease	1	0.0046	1	9839,
GOTERM_BP_ALL	regional subdivision	1	0.0046	1	3216,
PIR_SUPERFAMILY_NAME	SF002629:transcription factor Brn-1	1	0.0046	1	5454,
OMIM_PHENOTYPE	Adrenoleukodystrophy, neonatal	1	0.0046	1	5194,
UP_SEQ_FEATURE	zinc finger region:B box-type 2	1	0.0046	1	8805,
UP_SEQ_FEATURE	zinc finger region:B box-type 1	1	0.0046	1	8805,
BIOCARTA	h_il6Pathway:IL 6 signaling pathway	1	0.0046	1	6774,
INTERPRO_NAME	IPR002717:MOZ/SAS-like protein	1	0.0046	1	7994,
BIOCARTA	h_il22bppathway:IL22 Soluble Receptor Signaling Pathway	1	0.0046	1	6774,
PIR_SUPERFAMILY_NAME	SF002609:homeotic protein Hox D4	1	0.0046	1	3221,
BIOCARTA	h_hsp27Pathway:Stress Induction of HSP Regulation	1	0.0046	1	836,
SP_PIR_KEYWORDS	heparin binding	1	0.0046	1	2246,
INTERPRO_NAME	IPR002699:ATPase, V1/A1 complex, subunit D	1	0.0046	1	51382,
UP_SEQ_FEATURE	transit peptide:Mitochondrion	1	0.0046	1	2731,
BIOCARTA	h_hopPathway:Hop Pathway in Cardiac Development	1	0.0046	1	84525,
BIOCARTA	h_her2Pathway:Role of ERBB2 in Signal Transduction and Oncology	1	0.0046	1	6774,
GOTERM_MF_ALL	arylsulfatase activity	1	0.0046	1	414,
BIOCARTA	h_gsk3Pathway:Inactivation of Gsk3 by AKT causes accumulation of b-catenin in Alveolar Macrophages	1	0.0046	1	51176,
GOTERM_MF_ALL	transferase activity, transferring hexosyl groups	1	0.0046	1	9215,
GOTERM_MF_ALL	transferase activity, transferring glycosyl groups	1	0.0046	1	9215,
UP_SEQ_FEATURE	domain:SPR	1	0.0046	1	161742,
BIOCARTA	h_g2Pathway:Cell Cycle:G2/M Checkpoint	1	0.0046	1	11200,
GOTERM_MF_ALL	transcription corepressor activity	1	0.0046	1	9242,
BIOCARTA	h_fasPathway:FAS signaling pathway ( CD95 )	1	0.0046	1	836,
SP_PIR_KEYWORDS	guanine-nucleotide releasing factor	1	0.0046	1	23179,
BIOCARTA	h_etsPathway:METS affect on Macrophage Differentiation	1	0.0046	1	2117,
SP_PIR_KEYWORDS	gtp-binding	1	0.0046	1	5868,
SP_PIR_KEYWORDS	growth factor	1	0.0046	1	2246,
SP_PIR_KEYWORDS	growth arrest	1	0.0046	1	2619,
UP_SEQ_FEATURE	domain:SH3 3	1	0.0046	1	10580,
SP_PIR_KEYWORDS	gpi-anchor	1	0.0046	1	2619,
UP_SEQ_FEATURE	domain:SH3	1	0.0046	1	5194,
GOTERM_BP_ALL	establishment of RNA localization	1	0.0046	1	4686,
BIOCARTA	h_egfPathway:EGF Signaling Pathway	1	0.0046	1	6774,
BIOCARTA	h_eea1Pathway:The role of FYVE-finger proteins in vesicle transport	1	0.0046	1	5868,
PIR_SUPERFAMILY_NAME	SF002548:transferrin receptor	1	0.0046	1	10003,
BIOCARTA	h_edg1Pathway:Phospholipids as signalling intermediaries	1	0.0046	1	5156,
SP_PIR_KEYWORDS	glycosyltransferase	1	0.0046	1	9215,
GOTERM_MF_ALL	thyroid hormone receptor binding	1	0.0046	1	9968,
BIOCARTA	h_deathPathway:Induction of apoptosis through DR3 and DR4/5 Death Receptors	1	0.0046	1	836,
INTERPRO_NAME	IPR002642:Lysophospholipase, catalytic region	1	0.0046	1	5321,
GOTERM_MF_ALL	thyroid hormone receptor activity	1	0.0046	1	8013,
GOTERM_BP_ALL	establishment and/or maintenance of cell polarity	1	0.0046	1	56288,
BIOCARTA	h_d4gdiPathway:D4-GDI Signaling Pathway	1	0.0046	1	836,
PIR_SUPERFAMILY_NAME	SF005808:transcription repressor Id-2	1	0.0046	1	3398,
SP_PIR_KEYWORDS	glycosidase	1	0.0046	1	4123,
GOTERM_MF_ALL	anion transporter activity	1	0.0046	1	53405,
BIOCARTA	h_chemicalPathway:Apoptotic Signaling in Response to DNA Damage	1	0.0046	1	836,
PIR_SUPERFAMILY_NAME	SF002524:probable hormone receptor N10, nuclear	1	0.0046	1	8013,
BIOCARTA	h_cdc42racPathway:Role of PI3K subunit p85 in regulation of Actin Organization and Cell Migration	1	0.0046	1	5156,
BIOCARTA	h_cblPathway:CBL mediated ligand-induced downregulation of EGF receptors	1	0.0046	1	5156,
BIOCARTA	h_caspasePathway:Caspase Cascade in Apoptosis	1	0.0046	1	836,
GOTERM_BP_ALL	purine ribonucleotide metabolism	1	0.0046	1	51382,
GOTERM_BP_ALL	purine ribonucleotide biosynthesis	1	0.0046	1	51382,
GOTERM_BP_ALL	purine ribonucleoside triphosphate metabolism	1	0.0046	1	51382,
BIOCARTA	h_btg2Pathway:BTG family proteins and cell cycle regulation	1	0.0046	1	2246,
GOTERM_BP_ALL	purine ribonucleoside triphosphate biosynthesis	1	0.0046	1	51382,
PIR_SUPERFAMILY_NAME	SF002502:tenascin	1	0.0046	1	3371,
BIOCARTA	h_bcellsurvivalPathway:B Cell Survival Pathway	1	0.0046	1	836,
SP_PIR_KEYWORDS	g-protein coupled receptor	1	0.0046	1	3358,
BIOCARTA	h_atrbrcaPathway:Role of BRCA1	1	0.0046	1	11200,
GOTERM_BP_ALL	purine nucleotide metabolism	1	0.0046	1	51382,
BIOCARTA	h_atmPathway:ATM Signaling Pathway	1	0.0046	1	11200,
GOTERM_BP_ALL	purine nucleotide biosynthesis	1	0.0046	1	51382,
GOTERM_BP_ALL	purine nucleoside triphosphate metabolism	1	0.0046	1	51382,
GOTERM_BP_ALL	purine nucleoside triphosphate biosynthesis	1	0.0046	1	51382,
GOTERM_MF_ALL	amine receptor activity	1	0.0046	1	3358,
UP_SEQ_FEATURE	domain:Ras-associating	1	0.0046	1	23179,
GENETIC_ASSOCIATION_DB	EPILEPSY	1	0.0046	1	5080,
UP_SEQ_FEATURE	domain:Ras-GEF	1	0.0046	1	23179,
PIR_SUPERFAMILY_NAME	SF002478:thrombospondin 1	1	0.0046	1	7058,
INTERPRO_NAME	IPR005847:Dihydroorotase region	1	0.0046	1	1809,
BIOCARTA	h_WNVpathway:West Nile Virus	1	0.0046	1	8805,
BIOCARTA	h_TPOPathway:TPO Signaling Pathway	1	0.0046	1	6774,
GOTERM_MF_ALL	alpha-mannosidase activity	1	0.0046	1	4123,
BIOCARTA	h_RNApol3Pathway:RNA polymerase III transcription	1	0.0046	1	9329,
SP_PIR_KEYWORDS	fatty acid metabolism	1	0.0046	1	1374,
SP_PIR_KEYWORDS	fatty acid beta-oxidation	1	0.0046	1	1374,
INTERPRO_NAME	IPR002546:Myogenic basic muscle-specific protein	1	0.0046	1	4617,
UP_SEQ_FEATURE	domain:RRM	1	0.0046	1	29896,
GOTERM_BP_ALL	embryonic morphogenesis	1	0.0046	1	7545,
BIOCARTA	h_LDLpathway:Low-density lipoprotein (LDL) pathway during atherogenesis	1	0.0046	1	6347,
BIOCARTA	h_IL12Pathway:IL12 and Stat4 Dependent Signaling Pathway in Th1 Development	1	0.0046	1	8805,
BIOCARTA	h_HivnefPathway:HIV-I Nef:negative effector of Fas and TNF	1	0.0046	1	836,
UP_SEQ_FEATURE	site:Involved in dimerization, receptor binding and signaling	1	0.0046	1	6347,
UP_SEQ_FEATURE	site:Involved in dimerization	1	0.0046	1	6347,
BIOCARTA	h_DNAfragmentPathway:Apoptotic DNA fragmentation and tissue homeostasis	1	0.0046	1	836,
GOTERM_BP_ALL	proton transport	1	0.0046	1	51382,
UP_SEQ_FEATURE	site:Involved in GAG binding and receptor binding	1	0.0046	1	6347,
INTERPRO_NAME	IPR005818:Histone H1/H5	1	0.0046	1	7994,
UP_SEQ_FEATURE	site:Involved in GAG binding	1	0.0046	1	6347,
INTERPRO_NAME	IPR009146:Groucho/transducin-like enhancer	1	0.0046	1	7090,
INTERPRO_NAME	IPR002524:Cation efflux protein	1	0.0046	1	7779,
GOTERM_BP_ALL	proteolysis during cellular protein catabolism	1	0.0046	1	10724,
INTERPRO_NAME	IPR009138:Neural cell adhesion	1	0.0046	1	83872,
SMART_NAME	SM00670:PINc	1	0.0046	1	23381,
SMART_NAME	SM00667:LisH	1	0.0046	1	79718,
GOTERM_BP_ALL	protein ubiquitination	1	0.0046	1	23291,
GOTERM_MF_ALL	sulfuric ester hydrolase activity	1	0.0046	1	414,
GOTERM_BP_ALL	protein targeting to peroxisome	1	0.0046	1	5194,
GOTERM_BP_ALL	protein targeting to mitochondrion	1	0.0046	1	10431,
GOTERM_BP_ALL	embryonic axis specification	1	0.0046	1	3216,
SMART_NAME	SM00651:Sm	1	0.0046	1	6638,
INTERPRO_NAME	IPR002495:Glycosyl transferase, family 8	1	0.0046	1	9215,
GOTERM_MF_ALL	sulfinoalanine decarboxylase activity	1	0.0046	1	51380,
PIR_SUPERFAMILY_NAME	SF002406:vertebrate rhodopsin	1	0.0046	1	3358,
SMART_NAME	SM00643:C345C	1	0.0046	1	6423,
GOTERM_BP_ALL	protein oligomerization	1	0.0046	1	56916,
INTERPRO_NAME	IPR012395:IGFBP-related, CNN	1	0.0046	1	1490,
GOTERM_MF_ALL	alkali metal ion binding	1	0.0046	1	27133,
SMART_NAME	SM00615:EPH_lbd	1	0.0046	1	2041,
SP_PIR_KEYWORDS	dna-directed rna polymerase	1	0.0046	1	10622,
GENETIC_ASSOCIATION_DB	DIFFUSE MESANGIAL SCLEROSIS	1	0.0046	1	7490,
SP_PIR_KEYWORDS	dna synthesis	1	0.0046	1	1490,
SP_PIR_KEYWORDS	dna replication	1	0.0046	1	4998,
PIR_SUPERFAMILY_NAME	SF005638:cis-prenyltransferase	1	0.0046	1	79947,
SP_PIR_KEYWORDS	dna repair	1	0.0046	1	10646,
GOTERM_BP_ALL	protein import into peroxisome matrix, docking	1	0.0046	1	5194,
GOTERM_BP_ALL	protein import into peroxisome matrix	1	0.0046	1	5194,
GOTERM_BP_ALL	ear morphogenesis	1	0.0046	1	7545,
GOTERM_BP_ALL	protein import into nucleus	1	0.0046	1	7227,
GOTERM_BP_ALL	ear development	1	0.0046	1	7545,
GOTERM_MF_ALL	structural constituent of nuclear pore	1	0.0046	1	9631,
INTERPRO_NAME	IPR008976:Lipase/lipooxygenase, PLAT/LH2	1	0.0046	1	59344,
GOTERM_BP_ALL	protein homooligomerization	1	0.0046	1	56916,
PIR_SUPERFAMILY_NAME	SF015839:Not Yet Assigned	1	0.0046	1	836,
GOTERM_BP_ALL	protein folding	1	0.0046	1	9529,
SP_PIR_KEYWORDS	dipeptidase	1	0.0046	1	10003,
SP_PIR_KEYWORDS	dioxygenase	1	0.0046	1	59344,
SP_PIR_KEYWORDS	dimer	1	0.0046	1	5156,
SMART_NAME	SM00576:BTP	1	0.0046	1	9913,
UP_SEQ_FEATURE	domain:Paired	1	0.0046	1	5080,
SP_PIR_KEYWORDS	diabetes mellitus	1	0.0046	1	3651,
GENETIC_ASSOCIATION_DB	DENYS-DRASH SYNDROME	1	0.0046	1	7490,
GOTERM_BP_ALL	protein catabolism	1	0.0046	1	10724,
OMIM_PHENOTYPE	Saethre-Chotzen syndrome	1	0.0046	1	2263,
GENETIC_ASSOCIATION_DB	DELIBERATE SELF-HARM	1	0.0046	1	3358,
INTERPRO_NAME	IPR012345:STAT transcription factor, DNA-binding	1	0.0046	1	6774,
SMART_NAME	SM00558:JmjC	1	0.0046	1	55818,
INTERPRO_NAME	IPR012336:Thioredoxin-like fold	1	0.0046	1	53405,
SP_PIR_KEYWORDS	cytosol	1	0.0046	1	5321,
GOTERM_BP_ALL	protein amino acid glycosylation	1	0.0046	1	9215,
SMART_NAME	SM00543:MIF4G	1	0.0046	1	4686,
GOTERM_MF_ALL	steroid hormone receptor activity	1	0.0046	1	8013,
SP_PIR_KEYWORDS	cytokine	1	0.0046	1	6347,
INTERPRO_NAME	IPR002398:Peptidase C14, caspase precursor p45	1	0.0046	1	836,
SP_PIR_KEYWORDS	cysteine proteinase	1	0.0046	1	836,
INTERPRO_NAME	IPR012320:Stonin homology	1	0.0046	1	11228,
GOTERM_MF_ALL	stem cell factor receptor binding	1	0.0046	1	161742,
UP_SEQ_FEATURE	peptide:PTHrP[38-94]	1	0.0046	1	5744,
UP_SEQ_FEATURE	peptide:PTHrP[1-36]	1	0.0046	1	5744,
SMART_NAME	SM00526:H15	1	0.0046	1	7994,
UP_SEQ_FEATURE	domain:POU-specific	1	0.0046	1	5454,
SMART_NAME	SM00520:BASIC	1	0.0046	1	4617,
INTERPRO_NAME	IPR008859:Thrombospondin, C-terminal	1	0.0046	1	7058,
INTERPRO_NAME	IPR005681:Mitochondrial import inner membrane translocase, subunit Tim23	1	0.0046	1	10431,
GOTERM_BP_ALL	di-, tri-valent inorganic cation homeostasis	1	0.0046	1	6347,
UP_SEQ_FEATURE	domain:PLAT	1	0.0046	1	59344,
GOTERM_MF_ALL	acetyltransferase activity	1	0.0046	1	9329,
UP_SEQ_FEATURE	domain:PLA2c	1	0.0046	1	5321,
GOTERM_BP_ALL	development of primary sexual characteristics	1	0.0046	1	1761,
GOTERM_BP_ALL	development of primary male sexual characteristics	1	0.0046	1	1761,
GOTERM_MF_ALL	acetylglucosaminyltransferase activity	1	0.0046	1	9215,
SP_PIR_KEYWORDS	congenital muscular dystrophy	1	0.0046	1	9215,
OMIM_PHENOTYPE	Retinitis pigmentosa-26	1	0.0046	1	375298,
SMART_NAME	SM00502:BBC	1	0.0046	1	8805,
UP_SEQ_FEATURE	peptide:Osteostatin	1	0.0046	1	5744,
GOTERM_BP_ALL	determination of symmetry	1	0.0046	1	7547,
GOTERM_BP_ALL	determination of left/right symmetry	1	0.0046	1	7547,
INTERPRO_NAME	IPR002348:Interleukin 1/heparin-binding growth factor	1	0.0046	1	2246,
GOTERM_BP_ALL	determination of bilateral symmetry	1	0.0046	1	7547,
GOTERM_BP_ALL	determination of anterior/posterior axis, embryo	1	0.0046	1	3216,
INTERPRO_NAME	IPR002343:Paraneoplastic encephalomyelitis antigen	1	0.0046	1	1993,
UP_SEQ_FEATURE	domain:PINc	1	0.0046	1	23381,
PIR_SUPERFAMILY_NAME	SF029013:Not Yet Assigned	1	0.0046	1	2619,
SP_PIR_KEYWORDS	coenzyme A	1	0.0046	1	1374,
INTERPRO_NAME	IPR012265:Protein-tyrosine phosphatase, non-receptor 1/2	1	0.0046	1	5771,
SP_PIR_KEYWORDS	cleavage on pair of basic residues	1	0.0046	1	5744,
OMIM_PHENOTYPE	Renal tubular acidosis-osteopetrosis syndrome	1	0.0046	1	760,
UP_SEQ_FEATURE	domain:PDZ 3	1	0.0046	1	56288,
UP_SEQ_FEATURE	domain:PDZ 2	1	0.0046	1	56288,
SMART_NAME	SM00459:Sorb	1	0.0046	1	10580,
UP_SEQ_FEATURE	domain:PDZ 1	1	0.0046	1	56288,
SMART_NAME	SM00457:MACPF	1	0.0046	1	339479,
SP_PIR_KEYWORDS	chromatin regulator	1	0.0046	1	7994,
SMART_NAME	SM00454:SAM	1	0.0046	1	2041,
INTERPRO_NAME	IPR005617:Groucho/TLE, N-terminal Q-rich region	1	0.0046	1	7090,
SMART_NAME	SM00450:RHOD	1	0.0046	1	158427,
SMART_NAME	SM00442:FGF	1	0.0046	1	2246,
UP_SEQ_FEATURE	domain:PAS	1	0.0046	1	27133,
GOTERM_MF_ALL	UDP-glycosyltransferase activity	1	0.0046	1	9215,
SMART_NAME	SM00439:BAH	1	0.0046	1	4998,
SP_PIR_KEYWORDS	chloride channel	1	0.0046	1	53405,
SP_PIR_KEYWORDS	chloride	1	0.0046	1	53405,
PIR_SUPERFAMILY_NAME	SF002217:rat ribosomal protein L32	1	0.0046	1	6161,
GENETIC_ASSOCIATION_DB	COLON CANCER	1	0.0046	1	1044,
SP_PIR_KEYWORDS	chemotaxis	1	0.0046	1	6347,
SMART_NAME	SM00430:HOLI	1	0.0046	1	8013,
SMART_NAME	SM00429:IPT	1	0.0046	1	253738,
UP_SEQ_FEATURE	domain:PAC	1	0.0046	1	27133,
GOTERM_BP_ALL	post-Golgi vesicle-mediated transport	1	0.0046	1	261729,
SP_PIR_KEYWORDS	chaperone	1	0.0046	1	9529,
PIR_SUPERFAMILY_NAME	SF005458:lyl-1 protein	1	0.0046	1	6886,
PIR_SUPERFAMILY_NAME	SF005457:glyoxalase	1	0.0046	1	153364,
SMART_NAME	SM00425:TBOX	1	0.0046	1	6910,
GOTERM_MF_ALL	serotonin receptor activity	1	0.0046	1	3358,
GOTERM_MF_ALL	serine-type peptidase activity	1	0.0046	1	10003,
GENETIC_ASSOCIATION_DB	CLOZAPINE RESPONSE	1	0.0046	1	3358,
UP_SEQ_FEATURE	domain:Olfactomedin-like	1	0.0046	1	56944,
SMART_NAME	SM00417:H4	1	0.0046	1	121504,
SMART_NAME	SM00414:H2A	1	0.0046	1	55766,
UP_SEQ_FEATURE	domain:Nidogen G2 beta-barrel	1	0.0046	1	83872,
SMART_NAME	SM00399:ZnF_C4	1	0.0046	1	8013,
SP_PIR_KEYWORDS	cell cycle control	1	0.0046	1	3398,
GOTERM_BP_ALL	positive regulation of transferase activity	1	0.0046	1	10912,
GOTERM_MF_ALL	secreted phospholipase A2 activity	1	0.0046	1	5321,
OMIM_PHENOTYPE	Prostate cancer, familial	1	0.0046	1	11200,
UP_SEQ_FEATURE	domain:N-terminal Ras-GEF	1	0.0046	1	23179,
GOTERM_BP_ALL	positive regulation of transcription from RNA polymerase II promoter	1	0.0046	1	9968,
UP_SEQ_FEATURE	domain:Myotubularin-related	1	0.0046	1	4534,
SMART_NAME	SM00382:AAA	1	0.0046	1	4998,
SP_PIR_KEYWORDS	carboxypeptidase	1	0.0046	1	10003,
SP_PIR_KEYWORDS	carboxylic ester hydrolase	1	0.0046	1	5321,
SP_PIR_KEYWORDS	carboxy-lyase	1	0.0046	1	2572,
GOTERM_MF_ALL	SMAD binding	1	0.0046	1	9839,
INTERPRO_NAME	IPR002231:5-Hydroxytryptamine receptor	1	0.0046	1	3358,
SP_PIR_KEYWORDS	carbon-oxygen lyase	1	0.0046	1	760,
GOTERM_MF_ALL	SH2 domain binding	1	0.0046	1	55824,
SP_PIR_KEYWORDS	carbon-carbon lyase	1	0.0046	1	2572,
SMART_NAME	SM00352:POU	1	0.0046	1	5454,
SMART_NAME	SM00351:PAX	1	0.0046	1	5080,
OMIM_PHENOTYPE	Prader-Willi syndrome	1	0.0046	1	6638,
SMART_NAME	SM00349:KRAB	1	0.0046	1	148268,
UP_SEQ_FEATURE	domain:MIF4G	1	0.0046	1	4686,
UP_SEQ_FEATURE	site:Calcium ion selectivity and permeability	1	0.0046	1	8913,
INTERPRO_NAME	IPR002209:Heparin-binding growth factor/Fibroblast growth factor	1	0.0046	1	2246,
GENETIC_ASSOCIATION_DB	CHIARI TYPE I MALFORMATION AND SYRINGOMYELIA	1	0.0046	1	2263,
SP_PIR_KEYWORDS	calcium transport	1	0.0046	1	8913,
SP_PIR_KEYWORDS	calcium channel	1	0.0046	1	8913,
SMART_NAME	SM00336:BBOX	1	0.0046	1	8805,
SP_PIR_KEYWORDS	calcium binding	1	0.0046	1	7058,
GOTERM_BP_ALL	positive regulation of protein kinase activity	1	0.0046	1	10912,
PIR_SUPERFAMILY_NAME	SF002134:ribosomal protein S13/S18	1	0.0046	1	6222,
UP_SEQ_FEATURE	site:Breakpoint for translocation to form TIF1-RET oncogene	1	0.0046	1	8805,
GOTERM_MF_ALL	Ral guanyl-nucleotide exchange factor activity	1	0.0046	1	23179,
SMART_NAME	SM00325:RhoGEF	1	0.0046	1	80243,
GOTERM_MF_ALL	rhodopsin-like receptor activity	1	0.0046	1	3358,
GOTERM_BP_ALL	positive regulation of programmed cell death	1	0.0046	1	836,
GOTERM_MF_ALL	Rac guanyl-nucleotide exchange factor activity	1	0.0046	1	80243,
SP_PIR_KEYWORDS	bromodomain	1	0.0046	1	8805,
GOTERM_MF_ALL	Rac GTPase activator activity	1	0.0046	1	80243,
UP_SEQ_FEATURE	site:Breakpoint for translocation to form RET-CCDC6 oncogene	1	0.0046	1	8030,
INTERPRO_NAME	IPR002181:Fibrinogen, alpha/beta/gamma chain, C-terminal globular	1	0.0046	1	3371,
INTERPRO_NAME	IPR002173:Carbohydrate kinase, PfkB	1	0.0046	1	2731,
UP_SEQ_FEATURE	domain:LisH	1	0.0046	1	79718,
GOTERM_BP_ALL	cytokine and chemokine mediated signaling pathway	1	0.0046	1	6774,
SMART_NAME	SM00308:LH2	1	0.0046	1	59344,
UP_SEQ_FEATURE	site:Breakpoint for translocation to form MYST3-EP300 and MYST3-NCOA2	1	0.0046	1	7994,
SP_PIR_KEYWORDS	blocked amino end	1	0.0046	1	6222,
UP_SEQ_FEATURE	site:Breakpoint for translocation to form MYST3-CREBBP	1	0.0046	1	7994,
GOTERM_MF_ALL	RNA polymerase III transcription factor activity	1	0.0046	1	9329,
SMART_NAME	SM00301:DM	1	0.0046	1	1761,
INTERPRO_NAME	IPR008653:Immediate early response	1	0.0046	1	389792,
GOTERM_MF_ALL	RNA polymerase II transcription mediator activity	1	0.0046	1	9968,
SMART_NAME	SM00298:CHROMO	1	0.0046	1	9425,
SMART_NAME	SM00297:BROMO	1	0.0046	1	8805,
UP_SEQ_FEATURE	domain:Leucine-zipper	1	0.0046	1	6942,
SMART_NAME	SM00291:ZnF_ZZ	1	0.0046	1	1837,
SP_PIR_KEYWORDS	beta-hydroxyasparagine	1	0.0046	1	7058,
GOTERM_MF_ALL	RNA helicase activity	1	0.0046	1	10646,
GOTERM_MF_ALL	RNA cap binding	1	0.0046	1	4686,
GOTERM_BP_ALL	cyclic-nucleotide-mediated signaling	1	0.0046	1	6347,
PIR_SUPERFAMILY_NAME	SF015568:human signal transducer and transcription activator STAT5A	1	0.0046	1	6774,
GOTERM_BP_ALL	cyclic nucleotide metabolism	1	0.0046	1	5744,
SMART_NAME	SM00284:OLF	1	0.0046	1	56944,
SMART_NAME	SM00282:LamG	1	0.0046	1	4745,
GENETIC_ASSOCIATION_DB	CARDIOVASCULAR	1	0.0046	1	6910,
GOTERM_MF_ALL	rRNA binding	1	0.0046	1	6222,
INTERPRO_NAME	IPR002138:Peptidase C14, caspase non-catalytic subunit p10	1	0.0046	1	836,
OMIM_PHENOTYPE	Pfeiffer syndrome	1	0.0046	1	2263,
OMIM_PHENOTYPE	Peters anomaly	1	0.0046	1	5080,
GOTERM_MF_ALL	O-palmitoyltransferase activity	1	0.0046	1	1374,
GOTERM_MF_ALL	O-acyltransferase activity	1	0.0046	1	1374,
INTERPRO_NAME	IPR002126:Cadherin	1	0.0046	1	83872,
UP_SEQ_FEATURE	site:Breakpoint for interstitial deletion to form the FIP1L1-PDGFRA fusion protein	1	0.0046	1	5156,
SMART_NAME	SM00264:BAG	1	0.0046	1	9529,
INTERPRO_NAME	IPR005445:T-type voltage-dependent calcium channel alpha 1 subunit	1	0.0046	1	8913,
SMART_NAME	SM00256:FBOX	1	0.0046	1	23291,
SMART_NAME	SM00255:TIR	1	0.0046	1	11141,
SP_PIR_KEYWORDS	atp synthesis	1	0.0046	1	51382,
INTERPRO_NAME	IPR002111:Cation (not K+) channel, TM region	1	0.0046	1	8913,
SMART_NAME	SM00252:SH2	1	0.0046	1	9402,
PIR_SUPERFAMILY_NAME	SF002052:histone H4	1	0.0046	1	121504,
SMART_NAME	SM00240:FHA	1	0.0046	1	11200,
SMART_NAME	SM00239:C2	1	0.0046	1	5321,
SMART_NAME	SM00233:PH	1	0.0046	1	80243,
SMART_NAME	SM00229:RasGEFN	1	0.0046	1	23179,
GENETIC_ASSOCIATION_DB	BREAST CANCER	1	0.0046	1	11200,
INTERPRO_NAME	IPR002077:Ca2+ channel, alpha subunit	1	0.0046	1	8913,
INTERPRO_NAME	IPR002070:Transcription factor, Brachyury	1	0.0046	1	6910,
SMART_NAME	SM00212:UBCc	1	0.0046	1	7323,
OMIM_PHENOTYPE	Pancreatic agenesis	1	0.0046	1	3651,
GOTERM_MF_ALL	N-acyltransferase activity	1	0.0046	1	9329,
GOTERM_BP_ALL	coenzyme A metabolism	1	0.0046	1	1374,
SMART_NAME	SM00199:SCY	1	0.0046	1	6347,
GOTERM_BP_ALL	coenzyme A biosynthesis	1	0.0046	1	1374,
INTERPRO_NAME	IPR011996:SK channel region	1	0.0046	1	3781,
SMART_NAME	SM00194:PTPc	1	0.0046	1	5771,
GOTERM_MF_ALL	N-acetyltransferase activity	1	0.0046	1	9329,
GOTERM_BP_ALL	coagulation	1	0.0046	1	83872,
UP_SEQ_FEATURE	repeat:WD 8	1	0.0046	1	79718,
INTERPRO_NAME	IPR002041:GTP-binding nuclear protein Ran	1	0.0046	1	5868,
SMART_NAME	SM00186:FBG	1	0.0046	1	3371,
INTERPRO_NAME	IPR002035:von Willebrand factor, type A	1	0.0046	1	83872,
SMART_NAME	SM00175:RAB	1	0.0046	1	5868,
GOTERM_BP_ALL	positive regulation of enzyme activity	1	0.0046	1	10912,
OMIM_PHENOTYPE	Osteosarcoma, somatic	1	0.0046	1	11200,
GENETIC_ASSOCIATION_DB	BIPOLAR I DISORDER	1	0.0046	1	6347,
GENETIC_ASSOCIATION_DB	BIPOLAR DISORDER	1	0.0046	1	3358,
GENETIC_ASSOCIATION_DB	BIPOLAR AFFECTIVE DISORDER.	1	0.0046	1	3358,
SP_PIR_KEYWORDS	alternative promoter usage	1	0.0046	1	51176,
SP_PIR_KEYWORDS	alternative initiators	1	0.0046	1	5454,
SP_PIR_KEYWORDS	alternative initiation	1	0.0046	1	5454,
SMART_NAME	SM00147:RasGEF	1	0.0046	1	23179,
GOTERM_MF_ALL	protein transporter activity	1	0.0046	1	10431,
PIR_SUPERFAMILY_NAME	SF001950:macrophage inflammatory protein	1	0.0046	1	6347,
GOTERM_MF_ALL	protein phosphatase type 2C activity	1	0.0046	1	5523,
GOTERM_MF_ALL	protein phosphatase type 2B activity	1	0.0046	1	5523,
GOTERM_MF_ALL	protein phosphatase type 2A regulator activity	1	0.0046	1	5523,
GOTERM_MF_ALL	protein phosphatase type 2A activity	1	0.0046	1	5523,
GOTERM_BP_ALL	positive regulation of cell proliferation	1	0.0046	1	5744,
GOTERM_MF_ALL	protein phosphatase type 1 activity	1	0.0046	1	5523,
OMIM_PHENOTYPE	Optic nerve hypoplasia/aplasia	1	0.0046	1	5080,
GOTERM_MF_ALL	protein phosphatase inhibitor activity	1	0.0046	1	10842,
SMART_NAME	SM00121:IB	1	0.0046	1	1490,
SMART_NAME	SM00115:CASc	1	0.0046	1	836,
GOTERM_MF_ALL	protein kinase CK2 activity	1	0.0046	1	11200,
GOTERM_MF_ALL	protein histidine kinase activity	1	0.0046	1	27133,
SMART_NAME	SM00100:cNMP	1	0.0046	1	27133,
GOTERM_BP_ALL	chloride transport	1	0.0046	1	53405,
GOTERM_MF_ALL	protein domain specific binding	1	0.0046	1	55824,
INTERPRO_NAME	IPR001951:Histone H4	1	0.0046	1	121504,
GOTERM_BP_ALL	chemotaxis	1	0.0046	1	6347,
GENETIC_ASSOCIATION_DB	ATOPIC ASTHMA	1	0.0046	1	6347,
SMART_NAME	SM00087:PTH	1	0.0046	1	5744,
SMART_NAME	SM00086:PAC	1	0.0046	1	27133,
GOTERM_BP_ALL	positive regulation of apoptosis	1	0.0046	1	836,
SMART_NAME	SM00082:LRRCT	1	0.0046	1	57633,
UP_SEQ_FEATURE	domain:KRAB	1	0.0046	1	148268,
SMART_NAME	SM00063:FRI	1	0.0046	1	6423,
SP_PIR_KEYWORDS	Transmembrane	1	0.0046	1	55824,
INTERPRO_NAME	IPR001909:KRAB box	1	0.0046	1	148268,
GENETIC_ASSOCIATION_DB	ASTHMA. ASTHMA SEVERITY	1	0.0046	1	6347,
SP_PIR_KEYWORDS	Transferase	1	0.0046	1	56155,
UP_SEQ_FEATURE	domain:KBD	1	0.0046	1	161742,
SMART_NAME	SM00049:DEP	1	0.0046	1	80243,
UP_SEQ_FEATURE	domain:Josephin	1	0.0046	1	9929,
SP_PIR_KEYWORDS	Transcription	1	0.0046	1	1044,
UP_SEQ_FEATURE	domain:JmjC	1	0.0046	1	55818,
SMART_NAME	SM00041:CT	1	0.0046	1	1490,
INTERPRO_NAME	IPR001895:Guanine-nucleotide dissociation stimulator CDC25	1	0.0046	1	23179,
GOTERM_MF_ALL	H3/H4 histone acetyltransferase activity	1	0.0046	1	9329,
GOTERM_BP_ALL	cellular protein catabolism	1	0.0046	1	10724,
INTERPRO_NAME	IPR001892:Ribosomal protein S13	1	0.0046	1	6222,
GOTERM_BP_ALL	cellular pH reduction	1	0.0046	1	51382,
UP_SEQ_FEATURE	domain:Ig-like C2-type 9	1	0.0046	1	83872,
UP_SEQ_FEATURE	domain:Ig-like C2-type 8	1	0.0046	1	83872,
GOTERM_MF_ALL	GTPase activity	1	0.0046	1	5868,
UP_SEQ_FEATURE	domain:Ig-like C2-type 7	1	0.0046	1	83872,
INTERPRO_NAME	IPR001885:Mammalian lipoxygenase	1	0.0046	1	59344,
GOTERM_MF_ALL	GTPase activator activity	1	0.0046	1	80243,
UP_SEQ_FEATURE	domain:Ig-like C2-type 6	1	0.0046	1	83872,
GOTERM_BP_ALL	cellular nerve ensheathment	1	0.0046	1	9215,
UP_SEQ_FEATURE	domain:Ig-like C2-type 5	1	0.0046	1	83872,
INTERPRO_NAME	IPR005225:Small GTP-binding protein domain	1	0.0046	1	5868,
SP_PIR_KEYWORDS	T-cell receptor	1	0.0046	1	51176,
SMART_NAME	SM00022:PLAc	1	0.0046	1	5321,
UP_SEQ_FEATURE	domain:Ig-like C2-type 44	1	0.0046	1	83872,
UP_SEQ_FEATURE	domain:Ig-like C2-type 43	1	0.0046	1	83872,
GOTERM_MF_ALL	GTP binding	1	0.0046	1	5868,
UP_SEQ_FEATURE	domain:Ig-like C2-type 42	1	0.0046	1	83872,
UP_SEQ_FEATURE	domain:Ig-like C2-type 41	1	0.0046	1	83872,
GOTERM_BP_ALL	cellular lipid catabolism	1	0.0046	1	5321,
UP_SEQ_FEATURE	domain:Ig-like C2-type 40	1	0.0046	1	83872,
UP_SEQ_FEATURE	domain:Ig-like C2-type 4	1	0.0046	1	83872,
UP_SEQ_FEATURE	domain:Ig-like C2-type 39	1	0.0046	1	83872,
PIR_SUPERFAMILY_NAME	SF001833:parathyroid hormone-related protein	1	0.0046	1	5744,
SMART_NAME	SM00014:acidPPc	1	0.0046	1	8611,
UP_SEQ_FEATURE	domain:Ig-like C2-type 38	1	0.0046	1	83872,
SMART_NAME	SM00013:LRRNT	1	0.0046	1	84894,
UP_SEQ_FEATURE	domain:Ig-like C2-type 37	1	0.0046	1	83872,
UP_SEQ_FEATURE	domain:Ig-like C2-type 36	1	0.0046	1	83872,
GOTERM_MF_ALL	potassium ion binding	1	0.0046	1	27133,
GENETIC_ASSOCIATION_DB	ANTIPSYCHOTIC AGENT-INDUCED WEIGHT GAIN	1	0.0046	1	3358,
UP_SEQ_FEATURE	domain:Ig-like C2-type 35	1	0.0046	1	83872,
UP_SEQ_FEATURE	domain:Ig-like C2-type 34	1	0.0046	1	83872,
INTERPRO_NAME	IPR001862:Membrane attack complex component/perforin/complement C9	1	0.0046	1	339479,
UP_SEQ_FEATURE	domain:Ig-like C2-type 33	1	0.0046	1	83872,
UP_SEQ_FEATURE	domain:Ig-like C2-type 32	1	0.0046	1	83872,
GOTERM_BP_ALL	cell-substrate adhesion	1	0.0046	1	10580,
UP_SEQ_FEATURE	domain:Ig-like C2-type 31	1	0.0046	1	83872,
UP_SEQ_FEATURE	domain:Ig-like C2-type 30	1	0.0046	1	83872,
[truncated: 192 more rows]
