# Supplementary material for: In silico regulatory analysis for exploring human disease progression
Source: Biol Direct. 2008 Jun 18;3:24. doi: 10.1186/1745-6150-3-24 (PMC2464594; doi:10.1186/1745-6150-3-24)
Supplement: Additional file 3 — This file contains two excel spreadsheets providing the functional annotations of known targets and predicted targets of OCT4 respectively. These are annotations as provided by the DAVID system at NIH and include the statistical significance of each functional category. [file 1745-6150-3-24-S3.zip › Oct4_predicted_targets_DAVID_annotations.xls]

## Sheet: pou_95_functions
Category	Term	Count	%	PValue	Genes
SP_PIR_KEYWORDS	nuclear protein	166	0.3656	5.26661e-40	170302, 4825, 7080, 10579, 5090, 6664, 4211, 677, 463, 2637, 4752, 4487, 3190, 3725, 4781, 2625, 8028, 162699, 56978, 3226, 3181, 1500, 7514, 1846, 648, 10472, 56956, 2969, 4154, 3219, 389058, 29883, 26137, 5000, 8336, 8969, 1029, 2119, 11166, 130497, 58499, 11335, 2113, 84858, 3142, 4223, 51637, 6862, 8452, 2034, 5457, 5087, 8320, 473, 7398, 8929, 51567, 10051, 5325, 6477, 7161, 3235, 10123, 501…
GOTERM_MF_ALL	transcription factor activity	97	0.2137	4.77413e-36	120237, 4825, 170302, 7080, 5090, 4211, 677, 2637, 463, 4487, 3725, 4781, 9456, 2625, 8028, 23493, 3226, 9819, 10472, 56956, 2969, 4088, 3219, 29883, 2119, 11166, 2113, 3142, 4223, 6862, 2034, 5457, 5087, 8320, 473, 8929, 6474, 3235, 7161, 5015, 2115, 2297, 860, 6656, 10265, 4306, 3167, 3662, 2649, 51282, 6299, 3234, 5308, 3212, 7021, 4613, 3206, 7050, 10716, 6657, 6659, 1960, 23440, 2304, 1750, …
SP_PIR_KEYWORDS	dna-binding	109	0.2401	2.30404e-35	170302, 4825, 7080, 5090, 6664, 4211, 677, 463, 2637, 4487, 3190, 3725, 4781, 2625, 56978, 3226, 10472, 56956, 2969, 3219, 389058, 26137, 5000, 1029, 8336, 8969, 2119, 11166, 81789, 58499, 2113, 84858, 3142, 4223, 6862, 2034, 5457, 5087, 8320, 8929, 5325, 3235, 7161, 5015, 8365, 8366, 2115, 2297, 860, 6656, 8343, 8346, 10265, 1602, 4306, 3167, 4332, 3662, 4760, 2649, 6299, 3234, 5308, 59336, 3212…
GOTERM_MF_ALL	transcription regulator activity	111	0.2445	6.69899e-34	120237, 170302, 4825, 7080, 5090, 4211, 677, 463, 2637, 4487, 3725, 4781, 9456, 2625, 8028, 23493, 3226, 9819, 10472, 56956, 2969, 4088, 3219, 29883, 2119, 11166, 2113, 3142, 4223, 6862, 2034, 5457, 5087, 8320, 473, 8929, 51567, 6474, 3235, 7161, 5015, 23741, 2115, 2297, 860, 6656, 10265, 4306, 3167, 6498, 3662, 4760, 2649, 694, 389136, 51282, 6299, 3234, 5308, 6595, 3212, 7021, 4613, 7050, 3206,…
SP_PIR_KEYWORDS	transcription regulation	104	0.2291	3.17922e-32	170302, 7080, 5090, 6664, 463, 2637, 4487, 3725, 4781, 2625, 162699, 56978, 3226, 648, 10472, 56956, 2969, 4088, 3219, 389058, 29883, 26137, 1029, 11166, 58499, 11335, 2113, 3142, 4223, 6862, 2034, 5457, 4091, 5087, 8320, 8929, 5325, 3235, 7161, 5015, 9584, 2115, 2297, 860, 7091, 1602, 4306, 3167, 4332, 3662, 4760, 2649, 6299, 3234, 59336, 3212, 7021, 6595, 3206, 7050, 3720, 10716, 6657, 6659, 19…
SP_PIR_KEYWORDS	transcription	101	0.2225	7.41674e-31	170302, 7080, 5090, 6664, 463, 2637, 4487, 3725, 4781, 2625, 162699, 56978, 3226, 648, 10472, 56956, 2969, 4088, 3219, 389058, 29883, 26137, 1029, 11166, 58499, 11335, 2113, 3142, 6862, 2034, 5457, 4091, 5087, 8320, 8929, 5325, 3235, 7161, 5015, 9584, 5431, 2115, 2297, 860, 7091, 1602, 4306, 4332, 3662, 4760, 2649, 6299, 3234, 59336, 3212, 7021, 6595, 3206, 7050, 3720, 10716, 6657, 6659, 1960, 23…
GOTERM_MF_ALL	sequence-specific DNA binding	59	0.13	2.42536e-28	120237, 170302, 4825, 7080, 5090, 2649, 4211, 463, 2637, 4487, 3234, 5308, 3725, 2625, 3212, 7050, 3206, 3226, 23440, 56956, 2304, 1750, 2078, 3219, 2309, 23314, 5000, 2020, 2119, 2113, 5458, 3142, 4223, 5457, 7026, 4094, 2303, 5087, 3169, 473, 8929, 3670, 2626, 3203, 145258, 6474, 9935, 3235, 5015, 3215, 4990, 2115, 2297, 8091, 10265, 3200, 26257, 4306, 3167,
GOTERM_BP_ALL	development	122	0.2687	1.52841e-27	170302, 4825, 5801, 5090, 6664, 4211, 2637, 6092, 10252, 4487, 56134, 2625, 3549, 23493, 3226, 57620, 648, 4154, 3219, 3606, 28514, 3142, 3488, 4223, 6862, 2034, 5457, 1832, 5921, 5087, 8320, 473, 2066, 8929, 5515, 1545, 84898, 6474, 9369, 6477, 3235, 5015, 22854, 3696, 4883, 55998, 2487, 54904, 860, 56142, 10468, 1602, 57689, 6498, 3662, 4760, 8324, 6954, 694, 51282, 26059, 3234, 6299, 5308, 702…
GOTERM_BP_ALL	regulation of transcription, DNA-dependent	133	0.293	2.60602e-27	120237, 170302, 4825, 7080, 5090, 6664, 4211, 463, 2637, 4487, 3725, 4781, 2625, 9456, 8028, 23493, 162699, 56978, 1500, 3226, 648, 10472, 9819, 56956, 2969, 4088, 5387, 3219, 389058, 29883, 55904, 26137, 1029, 2119, 11166, 58499, 11335, 2113, 5573, 3142, 4223, 6862, 2034, 5457, 4091, 5087, 8320, 473, 8929, 5325, 6474, 7161, 3235, 5015, 9584, 23741, 2115, 54904, 2297, 860, 6656, 7091, 10265, 1602…
GOTERM_BP_ALL	regulation of transcription	138	0.304	3.37557e-27	120237, 170302, 4825, 7080, 5090, 6664, 4211, 463, 2637, 4487, 3725, 4781, 2625, 9456, 8028, 23493, 162699, 56978, 1500, 3226, 648, 10472, 9819, 56956, 2969, 4088, 5387, 3219, 389058, 29883, 55904, 26137, 1029, 81789, 2119, 11166, 58499, 11335, 2113, 5573, 3142, 4223, 6862, 2034, 5457, 4091, 5087, 8320, 473, 8929, 5515, 5325, 6474, 7161, 3235, 5015, 9584, 23741, 2115, 54904, 2297, 860, 6656, 7091…
GOTERM_BP_ALL	regulation of nucleobase, nucleoside, nucleotide and nucleic acid metabolism	139	0.3062	3.70618e-27	120237, 170302, 4825, 7080, 5090, 6664, 4211, 463, 2637, 4487, 3725, 4781, 2625, 9456, 8028, 23493, 162699, 56978, 1500, 3226, 648, 10472, 9819, 56956, 2969, 4088, 5387, 3219, 389058, 29883, 55904, 26137, 1029, 81789, 2119, 11166, 58499, 11335, 2113, 5573, 3142, 4223, 6862, 2034, 5457, 4091, 5921, 5087, 8320, 473, 8929, 5515, 5325, 6474, 7161, 3235, 5015, 9584, 23741, 2115, 54904, 2297, 860, 6656…
GOTERM_BP_ALL	transcription, DNA-dependent	135	0.2974	3.97804e-27	120237, 170302, 4825, 7080, 5090, 6664, 4211, 463, 2637, 4487, 3725, 4781, 2625, 9456, 8028, 23493, 162699, 56978, 1500, 3226, 648, 10472, 9819, 56956, 2969, 4088, 5387, 3219, 389058, 29883, 55904, 26137, 1029, 2119, 11166, 58499, 11335, 2113, 5573, 3142, 4223, 6862, 2034, 5457, 4091, 5087, 8320, 473, 8929, 5325, 6474, 7161, 3235, 5015, 9584, 5431, 23741, 2115, 54904, 2297, 860, 6656, 7091, 10265…
GOTERM_BP_ALL	regulation of cellular metabolism	143	0.315	6.74868e-27	120237, 170302, 4825, 7080, 5090, 6664, 4211, 463, 2637, 4487, 3725, 4781, 2625, 9456, 51091, 8028, 23493, 162699, 56978, 1500, 3226, 648, 10472, 9819, 56956, 2969, 4088, 5387, 3219, 389058, 29883, 55904, 26137, 1029, 81789, 2119, 11166, 58499, 11335, 2113, 5573, 3142, 4223, 6862, 2034, 5457, 4091, 5921, 5087, 8320, 473, 8929, 5515, 5325, 6474, 7161, 3235, 5015, 9584, 23741, 2115, 54904, 2297, 86…
GOTERM_MF_ALL	DNA binding	130	0.2863	1.54109e-26	120237, 58486, 170302, 4825, 7080, 5090, 6664, 4211, 677, 463, 2637, 4487, 3190, 3725, 4781, 2625, 9456, 8028, 23493, 56978, 3226, 51742, 10472, 9819, 56956, 2969, 4088, 5387, 3219, 389058, 29883, 26137, 5000, 1029, 8336, 8969, 81789, 2119, 11166, 58499, 2113, 3142, 4223, 6862, 2034, 5457, 5087, 8320, 473, 8929, 5325, 6474, 7161, 3235, 5015, 8365, 8366, 5431, 2115, 2297, 860, 6656, 8343, 8346, 44…
GOTERM_BP_ALL	transcription	140	0.3084	2.90334e-26	120237, 170302, 4825, 7080, 5090, 6664, 4211, 463, 2637, 4487, 3725, 4781, 2625, 9456, 8028, 23493, 162699, 56978, 1500, 3226, 648, 10472, 9819, 56956, 2969, 4088, 5387, 3219, 389058, 29883, 55904, 26137, 1029, 81789, 2119, 11166, 58499, 11335, 2113, 5573, 3142, 4223, 6862, 2034, 5457, 4091, 5087, 8320, 473, 8929, 5515, 5325, 6474, 7161, 3235, 5015, 9584, 5431, 23741, 2115, 54904, 2297, 860, 6656…
GOTERM_BP_ALL	regulation of metabolism	144	0.3172	3.49647e-26	120237, 170302, 4825, 7080, 5090, 6664, 4211, 463, 2637, 4487, 3725, 4781, 2625, 9456, 51091, 8028, 23493, 162699, 56978, 1500, 3226, 648, 10472, 9819, 56956, 2969, 4088, 5387, 3219, 389058, 29883, 55904, 26137, 1029, 81789, 2119, 11166, 58499, 11335, 2113, 5573, 3142, 4223, 6862, 2034, 5457, 4091, 5921, 5087, 8320, 473, 8929, 5515, 5325, 6474, 7161, 3235, 5015, 9584, 23741, 2115, 54904, 2297, 86…
GOTERM_BP_ALL	regulation of cellular process	173	0.3811	1.2773e-25	120237, 170302, 4825, 7080, 5090, 6664, 595, 4211, 463, 2637, 10252, 4487, 3725, 347902, 4781, 2625, 9456, 51091, 8028, 23493, 162699, 56978, 3226, 1500, 1846, 648, 10472, 9819, 56956, 2969, 4088, 5387, 3219, 3606, 389058, 29883, 55904, 26137, 1029, 81789, 2119, 11166, 28514, 58499, 11335, 2113, 5573, 3142, 3488, 4223, 6862, 8452, 2034, 5457, 56475, 4091, 5921, 5087, 8320, 473, 8929, 5515, 4217, …
GOTERM_BP_ALL	regulation of biological process	179	0.3943	3.89928e-25	120237, 170302, 4825, 7080, 5090, 6664, 595, 4211, 27345, 463, 2637, 6092, 10252, 4487, 3725, 347902, 4781, 2625, 9456, 51091, 28951, 23493, 8028, 162699, 56978, 3226, 1500, 1846, 648, 10472, 9819, 56956, 2969, 4088, 5387, 3219, 3606, 389058, 29883, 55904, 26137, 1029, 81789, 11166, 2119, 28514, 58499, 11335, 2113, 5573, 3142, 3488, 4223, 6862, 8452, 5457, 2034, 56475, 4091, 5921, 5087, 8320, 473…
GOTERM_BP_ALL	regulation of physiological process	169	0.3722	1.60263e-24	120237, 170302, 4825, 7080, 5090, 6664, 595, 4211, 27345, 463, 2637, 4487, 3725, 347902, 4781, 2625, 9456, 51091, 8028, 23493, 162699, 56978, 3226, 1500, 1846, 648, 10472, 9819, 56956, 2969, 4088, 5387, 3219, 3606, 389058, 29883, 55904, 26137, 1029, 81789, 2119, 11166, 58499, 11335, 2113, 5573, 3142, 3488, 4223, 6862, 8452, 2034, 5457, 56475, 4091, 5921, 5087, 8320, 473, 8929, 5515, 4217, 4330, 5…
GOTERM_BP_ALL	regulation of cellular physiological process	166	0.3656	1.63129e-24	120237, 170302, 4825, 7080, 5090, 6664, 595, 4211, 463, 2637, 4487, 3725, 347902, 4781, 2625, 9456, 51091, 8028, 23493, 162699, 56978, 3226, 1500, 1846, 648, 10472, 9819, 56956, 2969, 4088, 5387, 3219, 3606, 389058, 29883, 55904, 26137, 1029, 81789, 2119, 11166, 58499, 11335, 2113, 5573, 3142, 3488, 4223, 6862, 8452, 2034, 5457, 56475, 4091, 5921, 5087, 8320, 473, 8929, 5515, 4217, 4330, 5325, 64…
GOTERM_CC_ALL	nucleus	190	0.4185	2.13367e-22	120237, 170302, 4825, 7080, 10579, 5090, 6664, 595, 4211, 677, 463, 2637, 4752, 4487, 3190, 3725, 4781, 2625, 51091, 8028, 23493, 162699, 56978, 3226, 3181, 1500, 7514, 1846, 648, 10472, 56956, 2969, 4154, 3219, 389058, 29883, 22891, 5000, 26137, 8336, 8969, 1029, 81789, 11166, 2119, 130497, 58499, 11335, 2113, 84858, 3142, 4223, 51637, 6862, 8452, 5457, 2034, 25976, 387640, 5087, 8320, 473, 7398…
GOTERM_BP_ALL	nucleobase, nucleoside, nucleotide and nucleic acid metabolism	167	0.3678	5.07068e-22	120237, 170302, 4825, 7080, 5090, 6664, 4211, 463, 2637, 4487, 3725, 4781, 2625, 9456, 8028, 23493, 162699, 56978, 1500, 3181, 3226, 7514, 648, 10472, 9819, 5151, 56956, 2969, 4088, 5387, 3219, 389058, 29883, 55904, 26137, 5000, 8336, 8969, 1029, 81789, 2119, 11166, 58499, 11335, 2113, 5573, 3142, 4223, 6862, 2034, 5457, 4091, 5921, 5087, 8320, 57062, 473, 7398, 8929, 2135, 5515, 92906, 5325, 647…
SP_PIR_KEYWORDS	developmental protein	48	0.1057	4.34853e-21	4825, 170302, 4223, 6862, 4760, 5457, 2034, 8324, 6092, 4487, 10252, 8320, 3234, 5308, 8929, 3212, 3670, 3549, 27123, 3203, 145258, 3206, 3720, 3226, 6477, 3235, 5015, 22854, 3215, 650, 651, 2487, 11211, 4990, 1750, 3219, 8507, 6926, 8650, 2020, 28514, 3200, 7291, 1602, 26257, 2122, 6938, 652,
SP_PIR_KEYWORDS	homeobox	37	0.0815	6.50624e-21	3142, 170302, 4825, 7080, 4223, 5090, 5457, 4211, 463, 2637, 4487, 5087, 3234, 5308, 8929, 3212, 3670, 3203, 145258, 7050, 3206, 3226, 3235, 5015, 3215, 23440, 56956, 4990, 1750, 3219, 23314, 10265, 2020, 3200, 26257, 5458, 3167,
INTERPRO_NAME	IPR001356:Homeobox	37	0.0815	3.48556e-20	3142, 170302, 4825, 7080, 4223, 5090, 5457, 4211, 463, 2637, 4487, 5087, 3234, 5308, 8929, 3212, 3670, 3203, 145258, 7050, 3206, 3226, 3235, 5015, 3215, 23440, 56956, 4990, 1750, 3219, 23314, 10265, 2020, 3200, 26257, 5458, 3167,
INTERPRO_NAME	IPR012287:Homeodomain-related	39	0.0859	3.20911e-19	3142, 170302, 4825, 7080, 4223, 5090, 5457, 4211, 463, 2637, 4487, 5087, 3234, 473, 5308, 8929, 3212, 3670, 3203, 145258, 7050, 3206, 3226, 3235, 5015, 3215, 23440, 56956, 4990, 1750, 3219, 23314, 10265, 81789, 2020, 3200, 26257, 5458, 3167,
SP_PIR_KEYWORDS	DNA binding	43	0.0947	2.14374e-18	3142, 7080, 4223, 5090, 6664, 5457, 7026, 463, 2637, 4487, 5087, 3234, 3190, 8929, 2625, 3212, 3670, 2626, 4613, 3206, 3235, 6659, 8365, 8366, 1960, 3215, 2115, 639, 3642, 8343, 8346, 4609, 8336, 8969, 2119, 11166, 7020, 7291, 2122, 6938, 3020, 4306, 2113, 5458, 604, 3167,
GOTERM_MF_ALL	nucleic acid binding	152	0.3348	2.15266e-18	120237, 58486, 170302, 4825, 7080, 5090, 6664, 4211, 677, 463, 2637, 4487, 3190, 3725, 4781, 2625, 9456, 51091, 8028, 23493, 162699, 56978, 3226, 3181, 7514, 51742, 10472, 9819, 56956, 2969, 4088, 4154, 5387, 9665, 3219, 389058, 29883, 22891, 26137, 5000, 8336, 8969, 1029, 81789, 2119, 11166, 130497, 58499, 2113, 84858, 3142, 4223, 6780, 6862, 2034, 5457, 25976, 5087, 8320, 57062, 473, 8929, 9290…
SMART_NAME	SM00389:HOX	37	0.0815	1.91743e-17	3142, 170302, 4825, 7080, 4223, 5090, 5457, 4211, 463, 2637, 4487, 5087, 3234, 5308, 8929, 3212, 3670, 3203, 145258, 7050, 3206, 3226, 3235, 5015, 3215, 23440, 56956, 4990, 1750, 3219, 23314, 10265, 2020, 3200, 26257, 5458, 3167,
UP_SEQ_FEATURE	DNA-binding region:Homeobox	29	0.0639	8.34252e-16	3142, 170302, 4825, 7080, 4223, 5457, 2637, 4487, 3234, 5308, 8929, 3212, 3670, 3203, 145258, 3206, 3226, 3235, 5015, 3215, 56956, 4990, 1750, 3219, 23314, 2020, 3200, 26257, 5458,
GOTERM_BP_ALL	transcription from RNA polymerase II promoter	46	0.1013	3.53858e-15	3142, 8848, 6498, 6862, 5090, 8543, 2034, 5457, 7026, 4094, 463, 2303, 5087, 672, 2625, 6595, 7021, 2626, 4613, 5325, 7050, 10472, 5431, 23741, 2115, 2304, 2969, 4088, 639, 5926, 6926, 1871, 2309, 4609, 4435, 2957, 11166, 6662, 7020, 7291, 26257, 6938, 2113, 5458, 604, 5573,
SP_PIR_KEYWORDS	nucleus	29	0.0639	7.40831e-15	3142, 7080, 4223, 5090, 5457, 463, 2637, 4487, 5087, 3234, 672, 3190, 8929, 2625, 3212, 3670, 4613, 3206, 3181, 3235, 3215, 2115, 8343, 8346, 7088, 7091, 2119, 2113, 5458, 3167,
GOTERM_CC_ALL	membrane-bound organelle	219	0.4824	4.52084e-14	4825, 6664, 5090, 595, 677, 463, 2637, 4487, 4781, 51091, 8028, 23493, 3226, 7514, 1846, 389058, 22891, 26137, 5000, 8336, 8969, 55033, 2119, 11166, 11335, 6780, 2034, 5457, 25976, 387640, 5087, 7398, 8929, 2135, 84062, 51567, 92906, 1545, 5325, 10123, 5015, 8365, 8366, 9584, 23741, 55998, 2115, 23236, 6656, 8343, 8346, 8473, 10265, 51187, 1602, 4306, 3167, 6498, 255928, 4760, 144165, 694, 51282,…
GOTERM_CC_ALL	intracellular membrane-bound organelle	218	0.4802	9.85491e-14	4825, 6664, 5090, 595, 677, 463, 2637, 4487, 4781, 51091, 8028, 23493, 3226, 7514, 1846, 389058, 22891, 26137, 5000, 8336, 8969, 55033, 2119, 11166, 11335, 6780, 2034, 5457, 25976, 387640, 5087, 7398, 8929, 2135, 84062, 51567, 92906, 1545, 5325, 10123, 5015, 8365, 8366, 9584, 23741, 55998, 2115, 23236, 6656, 8343, 8346, 8473, 10265, 51187, 1602, 4306, 3167, 6498, 255928, 4760, 144165, 694, 51282,…
GOTERM_BP_ALL	organ development	44	0.0969	1.67379e-12	4825, 3662, 5090, 2034, 694, 5921, 51282, 6092, 5087, 4487, 5308, 2690, 2626, 1545, 23493, 53335, 1303, 6474, 10716, 57620, 5015, 1960, 4883, 650, 651, 2487, 4990, 7099, 860, 1750, 4154, 3606, 6926, 7088, 7337, 2309, 6662, 8195, 28514, 7291, 1602, 6938, 5458, 652,
SP_PIR_KEYWORDS	activator	30	0.0661	1.46774e-11	4332, 7080, 6862, 3662, 5090, 4760, 2034, 463, 5087, 3169, 8929, 4781, 2625, 6595, 7021, 2626, 5325, 7161, 6659, 6657, 9584, 2115, 389058, 1871, 4609, 4026, 11166, 7020, 1602, 604,
GOTERM_MF_ALL	binding	315	0.6938	6.3384e-11	4825, 5801, 6664, 5090, 595, 27345, 677, 463, 2637, 3772, 6092, 4487, 347902, 4781, 54879, 9456, 51091, 8028, 23493, 4082, 3226, 7514, 57620, 51311, 51742, 9819, 5151, 9844, 9665, 10840, 389058, 7074, 22891, 10886, 26137, 5000, 79047, 8336, 8969, 55033, 2119, 11166, 28514, 11335, 1010, 5573, 3672, 6780, 3778, 2034, 5457, 25976, 56479, 5921, 84930, 5087, 57062, 5101, 2066, 8929, 84062, 51567, 4217…
GOTERM_BP_ALL	primary metabolism	241	0.5308	8.82846e-11	4825, 5801, 6664, 5090, 5797, 463, 2637, 4487, 4781, 9456, 51091, 8028, 23493, 3226, 7514, 1846, 9819, 5151, 10840, 389058, 26137, 5000, 8336, 8969, 55033, 2119, 11166, 11335, 5573, 2034, 5457, 25976, 56479, 5921, 84930, 5087, 57062, 7398, 2066, 8929, 2135, 4217, 92906, 5325, 11098, 5015, 8365, 8366, 9584, 23741, 55998, 2115, 23236, 6656, 8343, 8346, 5608, 8473, 10265, 51187, 1602, 4306, 3167, 44…
INTERPRO_NAME	IPR000047:Helix-turn-helix motif, lambda-like repressor	16	0.0352	2.23229e-10	3142, 170302, 4825, 3235, 4223, 23440, 4990, 1750, 3219, 4487, 5087, 8929, 2020, 3212, 3200, 3167,
GOTERM_MF_ALL	RNA polymerase II transcription factor activity	24	0.0529	2.75682e-10	3226, 3235, 10472, 3662, 4760, 2034, 2304, 860, 4211, 2969, 7026, 4094, 463, 6926, 3725, 2957, 11166, 7020, 6662, 2626, 7291, 26257, 6938, 2113,
SP_PIR_KEYWORDS	proto-oncogene	22	0.0485	4.31424e-10	648, 2778, 6498, 595, 1656, 2115, 8091, 4211, 694, 4094, 862, 5921, 2078, 5087, 2309, 3725, 4609, 2122, 8028, 4613, 2113, 604,
GOTERM_MF_ALL	protein binding	157	0.3458	5.2958e-10	5801, 55144, 10579, 5090, 595, 27345, 677, 64581, 4752, 6092, 56134, 3190, 3725, 347902, 9456, 51091, 3549, 8028, 4082, 3181, 1500, 7514, 57620, 51311, 648, 392255, 10472, 9844, 2969, 4088, 3219, 3606, 79962, 7074, 29883, 55904, 26137, 5000, 79047, 1029, 28514, 11335, 1010, 5573, 3488, 3672, 6780, 8452, 3778, 2034, 4091, 25976, 5921, 5087, 5101, 473, 2066, 8929, 84062, 51567, 5515, 4217, 10051, 1…
SP_PIR_KEYWORDS	chromosomal translocation	20	0.0441	6.80344e-10	26053, 595, 1656, 2115, 8091, 694, 4094, 862, 2078, 5087, 116093, 23314, 2309, 4609, 4026, 4330, 2122, 8028, 53335, 604,
SP_PIR_KEYWORDS	repressor	22	0.0485	1.70696e-09	3720, 9935, 8848, 4332, 648, 10472, 639, 1982, 5087, 4487, 6926, 7088, 29883, 84307, 6299, 7091, 9337, 54880, 1602, 11335, 53335, 7050,
SP_PIR_KEYWORDS	phosphorylation	73	0.1608	3.74935e-09	5801, 6664, 3736, 27345, 6616, 4752, 3190, 3725, 4781, 8899, 6595, 7021, 4613, 4082, 10274, 3181, 1500, 57620, 1601, 1808, 9844, 2304, 2969, 4088, 25937, 2078, 8507, 7088, 2309, 4609, 817, 8476, 54880, 11335, 2113, 10818, 1021, 51086, 8452, 3778, 2034, 1832, 8621, 4091, 672, 57062, 2066, 10857, 2690, 5515, 4217, 4330, 10051, 7253, 7161, 9584, 3739, 8091, 860, 23236, 55968, 51199, 1982, 5926, 150,…
GOTERM_CC_ALL	organelle	231	0.5088	6.60283e-09	4825, 6664, 5090, 595, 677, 463, 2637, 4487, 4781, 51091, 8028, 23493, 4082, 3226, 7514, 1846, 9844, 389058, 22891, 26137, 5000, 8336, 8969, 55033, 2119, 11166, 11335, 6780, 2034, 5457, 25976, 387640, 5087, 7398, 8929, 2135, 84062, 51567, 92906, 1545, 5325, 10123, 5015, 8365, 8366, 3696, 9584, 23741, 55998, 2115, 23236, 6656, 8343, 8346, 8473, 10265, 51187, 1602, 4306, 3167, 6498, 255928, 4760, 1…
GOTERM_BP_ALL	morphogenesis	40	0.0881	9.51815e-09	4825, 3488, 8543, 2034, 5457, 694, 6092, 5921, 51232, 4487, 8320, 6299, 5308, 2625, 5515, 2626, 23493, 6474, 9369, 3226, 6477, 51447, 22854, 650, 3215, 4990, 2304, 54904, 4081, 4154, 4897, 3606, 6926, 7088, 817, 8195, 28514, 7291, 57689, 2195,
GOTERM_BP_ALL	regulation of transcription from RNA polymerase II promoter	26	0.0573	9.61262e-09	5090, 5457, 7026, 5087, 672, 7021, 6595, 4613, 5325, 7050, 23741, 10472, 2304, 639, 6926, 2309, 4609, 4435, 11166, 7020, 6662, 7291, 6938, 5458, 604, 5573,
GOTERM_BP_ALL	system development	35	0.0771	1.05172e-08	5090, 6664, 8543, 4760, 5457, 2637, 51232, 6092, 5087, 56134, 26059, 8929, 7021, 23493, 3720, 6474, 9935, 9369, 10716, 6477, 5015, 22854, 1808, 1750, 4154, 4897, 56142, 8507, 7337, 28514, 4684, 57689, 5458, 652, 744,
GOTERM_BP_ALL	cellular metabolism	240	0.5286	1.16525e-08	4825, 5801, 6664, 5090, 5797, 463, 2637, 4487, 4781, 9456, 51091, 8028, 23493, 3226, 7514, 1846, 9819, 5151, 10840, 389058, 26137, 5000, 8336, 8969, 55033, 2119, 11166, 11335, 5573, 2034, 5457, 25976, 5921, 84930, 5087, 57062, 7398, 2066, 8929, 2135, 4217, 92906, 1545, 5325, 11098, 5015, 8365, 8366, 9584, 23741, 55998, 2115, 6656, 8343, 8346, 5608, 8473, 10265, 51187, 1602, 4306, 3167, 4482, 6498…
GOTERM_CC_ALL	intracellular organelle	230	0.5066	1.21291e-08	4825, 6664, 5090, 595, 677, 463, 2637, 4487, 4781, 51091, 8028, 23493, 4082, 3226, 7514, 1846, 9844, 389058, 22891, 26137, 5000, 8336, 8969, 55033, 2119, 11166, 11335, 6780, 2034, 5457, 25976, 387640, 5087, 7398, 8929, 2135, 84062, 51567, 92906, 1545, 5325, 10123, 5015, 8365, 8366, 3696, 9584, 23741, 55998, 2115, 23236, 6656, 8343, 8346, 8473, 10265, 51187, 1602, 4306, 3167, 6498, 255928, 4760, 1…
GOTERM_BP_ALL	nervous system development	34	0.0749	2.94706e-08	5090, 6664, 8543, 4760, 5457, 2637, 51232, 6092, 5087, 56134, 26059, 8929, 7021, 23493, 3720, 6474, 9935, 9369, 10716, 6477, 5015, 22854, 1808, 1750, 4154, 4897, 56142, 8507, 7337, 28514, 4684, 57689, 5458, 744,
GOTERM_BP_ALL	metabolism	247	0.5441	4.58678e-07	4825, 5801, 6664, 5090, 5797, 463, 2637, 4487, 4781, 9456, 51091, 8028, 23493, 3226, 7514, 1846, 9819, 5151, 10840, 389058, 26137, 5000, 8336, 8969, 55033, 2119, 11166, 11335, 5573, 2034, 5457, 25976, 56479, 5921, 84930, 5087, 57062, 7398, 2066, 8929, 2135, 4217, 92906, 1545, 5325, 11098, 5015, 8365, 8366, 9584, 23741, 55998, 2115, 23236, 6656, 8343, 8346, 5608, 8473, 10265, 51187, 1602, 4306, 31…
SP_PIR_KEYWORDS	transcription factor	12	0.0264	1.36137e-06	1960, 2625, 2119, 2115, 7020, 2626, 7291, 2969, 7026, 6938, 2113, 604,
GOTERM_BP_ALL	embryonic development	12	0.0264	2.43092e-06	5087, 5801, 3234, 648, 6862, 650, 8543, 5090, 28514, 4154, 145258, 5921,
SP_PIR_KEYWORDS	cell adhesion	22	0.0485	8.48351e-06	9369, 1500, 57620, 3672, 3696, 1006, 57526, 6092, 4897, 56142, 56134, 5101, 10160, 347902, 3912, 4026, 4684, 2195, 1010, 10516, 1303, 50863,
GOTERM_BP_ALL	cellular physiological process	292	0.6432	1.82683e-05	4825, 5801, 6664, 5090, 595, 5797, 27345, 463, 2637, 3772, 6092, 4487, 347902, 4781, 9456, 51091, 8028, 23493, 4082, 3226, 7514, 1846, 51311, 9819, 5151, 9844, 10840, 389058, 10886, 26137, 5000, 79047, 8336, 8969, 55033, 2119, 11166, 11335, 5573, 3778, 2034, 5457, 25976, 56479, 5921, 84930, 5087, 57062, 7398, 2066, 8929, 2135, 84062, 4217, 92906, 1545, 5325, 1622, 7253, 11098, 9369, 5015, 8365, 8…
GOTERM_BP_ALL	skeletal development	14	0.0308	1.97524e-05	6474, 650, 4883, 651, 2487, 1750, 860, 4487, 6926, 2690, 6662, 7291, 1303, 652,
GOTERM_BP_ALL	negative regulation of biological process	38	0.0837	2.94143e-05	27244, 8452, 56475, 694, 5921, 672, 347902, 5515, 4330, 27123, 5325, 7050, 7161, 51447, 1540, 23741, 10472, 2487, 2304, 7099, 639, 1982, 5926, 150, 5608, 29883, 8726, 4609, 1848, 1029, 9337, 54880, 10468, 7291, 5458, 2113, 652, 604,
GOTERM_BP_ALL	negative regulation of cellular process	36	0.0793	3.36407e-05	27244, 8452, 56475, 694, 5921, 672, 347902, 5515, 4330, 27123, 5325, 7050, 7161, 51447, 1540, 23741, 10472, 2487, 2304, 7099, 639, 1982, 5926, 5608, 29883, 8726, 4609, 1029, 9337, 54880, 10468, 7291, 5458, 2113, 652, 604,
GOTERM_CC_ALL	intracellular	249	0.5485	3.9407e-05	4825, 6664, 5090, 595, 677, 463, 2637, 10252, 4487, 4781, 51091, 8028, 23493, 4082, 3226, 7514, 1846, 51742, 9844, 10840, 389058, 22891, 26137, 5000, 8336, 8969, 55033, 2119, 11166, 11335, 5573, 6780, 2034, 5457, 25976, 387640, 5921, 5087, 7398, 8929, 2135, 84062, 51567, 92906, 1545, 5325, 10123, 5015, 8365, 8366, 3696, 9584, 23741, 55998, 2115, 23236, 6656, 8343, 8346, 8473, 10265, 114088, 51187…
GOTERM_BP_ALL	cellular process	331	0.7291	6.67648e-05	129684, 4825, 5801, 6664, 5090, 595, 5797, 27345, 463, 2637, 3772, 6092, 10252, 4487, 347902, 4781, 9456, 51091, 8028, 23493, 4082, 3226, 7514, 57620, 1846, 51311, 9819, 5151, 9844, 10840, 389058, 7074, 10886, 26137, 5000, 79047, 8336, 8969, 55033, 2119, 11166, 28514, 11335, 1010, 5573, 3672, 3778, 2034, 5457, 25976, 56479, 5921, 84930, 5087, 57062, 5101, 7398, 2066, 8929, 2135, 84062, 51567, 421…
UP_SEQ_FEATURE	splice variant	127	0.2797	6.82149e-05	5801, 204962, 7080, 10579, 5090, 26053, 463, 6092, 56134, 3190, 4781, 9456, 2625, 51091, 1500, 3181, 9819, 5151, 9844, 2969, 4154, 22891, 10886, 1029, 58499, 2113, 55283, 6780, 285704, 8452, 3778, 1832, 4091, 56479, 5921, 84930, 5087, 81688, 473, 2066, 84062, 92906, 10051, 221301, 1622, 7253, 6477, 7161, 2571, 22854, 9584, 4883, 55998, 2115, 860, 23236, 55968, 56142, 5608, 8473, 221016, 114088, 1…
GOTERM_BP_ALL	cell differentiation	28	0.0617	7.37832e-05	6498, 3662, 4760, 5457, 2034, 694, 51282, 6092, 5921, 5087, 5515, 9369, 6477, 22854, 650, 651, 2487, 54904, 7099, 4154, 4897, 2309, 6715, 28514, 4684, 7291, 57689, 652,
SP_PIR_KEYWORDS	zinc finger	13	0.0286	0.000223072	648, 1960, 677, 7026, 463, 3642, 639, 672, 2625, 2626, 4306, 2122, 604,
GOTERM_BP_ALL	negative regulation of physiological process	32	0.0705	0.000260434	27244, 8452, 56475, 694, 5921, 672, 347902, 5515, 4330, 5325, 7050, 7161, 51447, 1540, 23741, 10472, 2304, 639, 1982, 5926, 5608, 29883, 8726, 4609, 1029, 9337, 54880, 10468, 7291, 5458, 2113, 604,
GOTERM_BP_ALL	negative regulation of cellular physiological process	31	0.0683	0.000314374	27244, 8452, 56475, 694, 5921, 672, 347902, 5515, 4330, 5325, 7050, 7161, 51447, 1540, 23741, 10472, 2304, 639, 1982, 5926, 5608, 29883, 8726, 4609, 1029, 9337, 54880, 7291, 5458, 2113, 604,
SP_PIR_KEYWORDS	disease mutation	38	0.0837	0.00039324	170302, 7080, 2778, 4760, 3778, 3736, 1832, 2303, 5921, 4487, 84930, 672, 5308, 8929, 2690, 2625, 7021, 3549, 2626, 1545, 7050, 7253, 2487, 2304, 860, 6926, 7337, 3030, 5352, 1029, 6662, 8195, 54880, 7291, 2566, 4306, 6683, 10516,
GOTERM_MF_ALL	transcription factor binding	18	0.0396	0.000536544	6498, 3662, 8543, 2034, 694, 7026, 25937, 51282, 672, 3725, 8929, 2957, 6595, 7021, 7020, 54880, 51567, 7050,
GOTERM_BP_ALL	regulation of development	9	0.0198	0.000654583	4897, 2309, 3662, 5515, 7099, 694, 57689, 652, 6092,
GOTERM_BP_ALL	organ morphogenesis	15	0.033	0.000660414	6474, 4825, 650, 2034, 4990, 694, 5921, 4487, 7088, 3606, 5308, 28514, 8195, 2626, 23493,
GOTERM_BP_ALL	negative regulation of transcription	13	0.0286	0.000738874	23741, 10472, 2304, 639, 5926, 29883, 8726, 54880, 9337, 7291, 5458, 604, 7050,
INTERPRO_NAME	IPR007104:Paired-like homeobox	6	0.0132	0.000884781	170302, 5015, 5308, 8929, 23440, 145258,
UP_SEQ_FEATURE	DNA-binding region:Homeobox; TALE-type	5	0.011	0.000979943	5087, 10265, 5090, 4211, 7050,
GOTERM_BP_ALL	cell cycle arrest	8	0.0176	0.00102875	5608, 4609, 27244, 8452, 1029, 56475, 1982, 5325,
GOTERM_BP_ALL	negative regulation of cellular metabolism	14	0.0308	0.00119656	23741, 10472, 2304, 639, 5926, 29883, 8726, 54880, 9337, 5515, 7291, 5458, 604, 7050,
GOTERM_BP_ALL	negative regulation of nucleobase, nucleoside, nucleotide and nucleic acid metabolism	13	0.0286	0.0012099	23741, 10472, 2304, 639, 5926, 29883, 8726, 54880, 9337, 7291, 5458, 604, 7050,
SP_PIR_KEYWORDS	differentiation	13	0.0286	0.0012172	6477, 22854, 650, 4760, 651, 2034, 2487, 6092, 5087, 6715, 28514, 7291, 652,
GOTERM_BP_ALL	negative regulation of progression through cell cycle	12	0.0264	0.00130177	5608, 7161, 672, 1540, 4609, 27244, 8452, 1029, 56475, 4330, 1982, 5325,
KEGG_PATHWAY	HSA04350:TGF-BETA SIGNALING PATHWAY	9	0.0198	0.00136283	5308, 4609, 392255, 650, 5515, 10468, 4088, 4091, 652,
KEGG_PATHWAY	HSA04310:WNT SIGNALING PATHWAY	12	0.0264	0.00138218	6477, 3725, 4609, 817, 595, 8324, 11211, 5515, 144165, 23236, 27123, 4088,
GOTERM_BP_ALL	negative regulation of transcription from RNA polymerase II promoter	8	0.0176	0.00144373	10472, 23741, 2304, 7291, 639, 5458, 7050, 604,
GOTERM_BP_ALL	negative regulation of transcription, DNA-dependent	10	0.022	0.00151137	10472, 23741, 54880, 2304, 7291, 639, 5458, 7050, 5926, 604,
GOTERM_BP_ALL	cell adhesion	30	0.0661	0.00152234	129684, 3672, 1462, 57526, 10332, 6092, 5921, 51232, 56134, 5101, 10160, 347902, 3912, 5515, 1303, 50863, 1500, 9369, 57620, 3696, 1006, 4897, 56142, 3606, 4026, 28514, 4684, 1010, 2195, 10516,
UP_SEQ_FEATURE	repeat:LRR 4	11	0.0242	0.00158887	7253, 64101, 55227, 51311, 55366, 347902, 55998, 84631, 7099, 114798, 57689,
UP_SEQ_FEATURE	repeat:LRR 6	10	0.022	0.00159935	7253, 64101, 55227, 51311, 55366, 347902, 84631, 7099, 114798, 57689,
GOTERM_BP_ALL	interleukin-13 biosynthesis	3	0.0066	0.00161189	3606, 3662, 7099,
INTERPRO_NAME	IPR001827:Homeobox protein, antennapedia type	5	0.011	0.00163567	3234, 3215, 3212, 3200, 3203,
GOTERM_BP_ALL	axonogenesis	7	0.0154	0.00173315	4897, 9369, 6477, 22854, 5457, 57689, 6092,
UP_SEQ_FEATURE	repeat:LRR 9	8	0.0176	0.00223747	64101, 55227, 51311, 55366, 84631, 7099, 114798, 57689,
GOTERM_BP_ALL	brain development	6	0.0132	0.00228684	5087, 10716, 7337, 5015, 5090, 6092,
UP_SEQ_FEATURE	DNA-binding region:HMG box	6	0.0132	0.00239674	6656, 6659, 6657, 6664, 11166, 6662,
UP_SEQ_FEATURE	domain:Leucine-zipper	9	0.0198	0.00264873	9935, 8848, 1871, 3725, 4609, 6938, 4613, 8028, 4094,
GOTERM_BP_ALL	neuron morphogenesis during differentiation	7	0.0154	0.00271506	4897, 9369, 6477, 22854, 5457, 57689, 6092,
GOTERM_BP_ALL	neurite morphogenesis	7	0.0154	0.00271506	4897, 9369, 6477, 22854, 5457, 57689, 6092,
GOTERM_BP_ALL	regulation of cell differentiation	7	0.0154	0.00271506	4897, 2309, 3662, 5515, 7099, 694, 652,
SP_PIR_KEYWORDS	leucine-rich repeat	13	0.0286	0.00273045	7253, 51311, 55227, 55144, 55998, 7099, 84631, 64101, 347902, 55366, 25878, 114798, 57689,
UP_SEQ_FEATURE	repeat:LRR 3	11	0.0242	0.00278461	7253, 64101, 55227, 51311, 55366, 347902, 55998, 84631, 7099, 114798, 57689,
UP_SEQ_FEATURE	repeat:LRR 5	10	0.022	0.00280381	7253, 64101, 55227, 51311, 55366, 347902, 84631, 7099, 114798, 57689,
GOTERM_BP_ALL	positive regulation of development	5	0.011	0.00337587	4897, 2309, 694, 652, 6092,
GOTERM_BP_ALL	pattern specification	5	0.011	0.00337587	3234, 648, 5308, 6862, 5090,
GOTERM_BP_ALL	embryonic development (sensu Metazoa)	5	0.011	0.00337587	5801, 650, 28514, 4154, 145258,
GOTERM_BP_ALL	chromosome organization and biogenesis (sensu Eukaryota)	16	0.0352	0.00363251	6657, 648, 8365, 8366, 10472, 8091, 5926, 6656, 8343, 8346, 440689, 8336, 8969, 11166, 54880, 11335, 7291, 10051, 3020,
BIOCARTA	h_btg2Pathway:BTG family proteins and cell cycle regulation	4	0.0088	0.0036952	3219, 29883, 595, 694,
UP_SEQ_FEATURE	repeat:LRR 13	6	0.0132	0.00379069	55227, 51311, 55366, 84631, 7099, 114798,
GOTERM_BP_ALL	cellular morphogenesis during differentiation	7	0.0154	0.00406435	4897, 9369, 6477, 22854, 5457, 57689, 6092,
UP_SEQ_FEATURE	repeat:LRR 8	8	0.0176	0.00409963	64101, 55227, 51311, 55366, 84631, 7099, 114798, 57689,
GOTERM_BP_ALL	positive regulation of physiological process	22	0.0485	0.00427424	3226, 7253, 7161, 51447, 8452, 3662, 7099, 8621, 51282, 5921, 150, 3606, 672, 2309, 4609, 3912, 5515, 4217, 2626, 5325, 652, 604,
UP_SEQ_FEATURE	repeat:LRR 2	11	0.0242	0.00439469	7253, 64101, 55227, 51311, 55366, 347902, 55998, 84631, 7099, 114798, 57689,
UP_SEQ_FEATURE	repeat:LRR 1	11	0.0242	0.00439469	7253, 64101, 55227, 51311, 55366, 347902, 55998, 84631, 7099, 114798, 57689,
UP_SEQ_FEATURE	repeat:LRR 12	6	0.0132	0.00467058	55227, 51311, 55366, 84631, 7099, 114798,
GOTERM_BP_ALL	negative regulation of metabolism	14	0.0308	0.0046778	23741, 10472, 2304, 639, 5926, 29883, 8726, 54880, 9337, 5515, 7291, 5458, 604, 7050,
INTERPRO_NAME	IPR003591:Leucine-rich repeat, typical subtype	11	0.0242	0.00492976	64101, 55227, 51311, 55144, 55366, 347902, 25878, 84631, 7099, 114798, 57689,
GOTERM_MF_ALL	transcription cofactor activity	14	0.0308	0.0049699	6498, 2034, 694, 7026, 25937, 672, 8929, 2957, 7021, 6595, 7020, 54880, 51567, 7050,
UP_SEQ_FEATURE	domain:LIM zinc-binding 2	6	0.0132	0.00516094	8543, 4026, 55885, 56956, 3670, 144165,
UP_SEQ_FEATURE	domain:LIM zinc-binding 1	6	0.0132	0.00516094	8543, 4026, 55885, 56956, 3670, 144165,
GOTERM_BP_ALL	regulation of cell proliferation	16	0.0352	0.00525418	3226, 7253, 27244, 8452, 8621, 694, 51282, 150, 3606, 672, 3912, 4609, 1029, 9337, 2113, 604,
SP_PIR_KEYWORDS	zinc	50	0.1101	0.00562185	4311, 2649, 144165, 677, 463, 6299, 2625, 59336, 25925, 8028, 56978, 648, 1960, 23024, 10472, 56956, 84085, 4154, 3642, 639, 389058, 84333, 26137, 8476, 58499, 130497, 84858, 8543, 7026, 862, 84307, 672, 11342, 7093, 55885, 3670, 5515, 51444, 2626, 5325, 53335, 7161, 6477, 5431, 5980, 4026, 114088, 2122, 4306, 604,
INTERPRO_NAME	IPR001214:Nuclear protein SET	6	0.0132	0.0056937	56978, 55904, 59336, 54904, 2122, 639,
GOTERM_BP_ALL	positive regulation of cellular physiological process	21	0.0463	0.00571831	3226, 7253, 7161, 51447, 8452, 3662, 7099, 8621, 51282, 150, 3606, 672, 2309, 3912, 4609, 5515, 4217, 2626, 5325, 652, 604,
SP_PIR_KEYWORDS	lipoprotein	20	0.0441	0.00591433	10082, 5874, 2778, 22854, 285704, 2893, 3736, 1832, 144165, 7026, 6616, 150, 7447, 7074, 4684, 3549, 2566, 4082, 50863, 10818,
GOTERM_BP_ALL	cellular morphogenesis	15	0.033	0.00599458	9369, 3488, 6477, 51447, 22854, 5457, 54904, 694, 6092, 5921, 51232, 4897, 817, 5515, 57689,
GOTERM_BP_ALL	chromosome organization and biogenesis	16	0.0352	0.00646629	6657, 648, 8365, 8366, 10472, 8091, 5926, 6656, 8343, 8346, 440689, 8336, 8969, 11166, 54880, 11335, 7291, 10051, 3020,
GOTERM_BP_ALL	growth	12	0.0264	0.00651171	3488, 51447, 2690, 392255, 817, 650, 54904, 5515, 694, 29967, 652, 51232,
SP_PIR_KEYWORDS	ubl conjugation	9	0.0198	0.00654424	7161, 7398, 2690, 8650, 8452, 8336, 8969, 2034, 28514, 10818,
INTERPRO_NAME	IPR003380:Transforming protein Ski	3	0.0066	0.00662924	6498, 1602, 387640,
GOTERM_BP_ALL	cell recognition	4	0.0088	0.00676506	1462, 64581, 10332, 50863,
GOTERM_BP_ALL	cell development	9	0.0198	0.0068551	4897, 9369, 6477, 22854, 650, 5457, 694, 57689, 6092,
INTERPRO_NAME	IPR011991:Winged helix repressor DNA-binding	11	0.0242	0.007199	3169, 2078, 2309, 1871, 3662, 2119, 2115, 2304, 2297, 2113, 2303,
GOTERM_BP_ALL	cell-cell adhesion	13	0.0286	0.00729909	1500, 57620, 1006, 57526, 6092, 10332, 4897, 56142, 56134, 5101, 347902, 1010, 2195,
INTERPRO_NAME	IPR001699:Transcription factor, T-box	4	0.0088	0.00755684	10716, 6926, 8320, 6862,
GOTERM_BP_ALL	regulation of progression through cell cycle	21	0.0463	0.00785923	1021, 7161, 1846, 1540, 27244, 8452, 595, 56475, 23236, 8621, 1982, 51282, 5608, 672, 1871, 4609, 1848, 1029, 5515, 4330, 5325,
GOTERM_BP_ALL	frizzled signaling pathway	4	0.0088	0.00797913	7088, 7091, 8324, 11211,
GOTERM_BP_ALL	regulation of cell cycle	21	0.0463	0.00803655	1021, 7161, 1846, 1540, 27244, 8452, 595, 56475, 23236, 8621, 1982, 51282, 5608, 672, 1871, 4609, 1848, 1029, 5515, 4330, 5325,
UP_SEQ_FEATURE	repeat:LRR 7	8	0.0176	0.00883213	64101, 55227, 51311, 55366, 84631, 7099, 114798, 57689,
INTERPRO_NAME	IPR000910:HMG1/2 (high mobility group) box	6	0.0132	0.00894219	6656, 6659, 6657, 6664, 11166, 6662,
GOTERM_BP_ALL	positive regulation of cellular process	23	0.0507	0.00915082	3226, 7253, 7161, 51447, 8452, 3662, 7099, 8621, 694, 51282, 150, 4897, 3606, 672, 2309, 4609, 3912, 5515, 4217, 2626, 5325, 652, 604,
GOTERM_BP_ALL	positive regulation of cell differentiation	4	0.0088	0.00931323	4897, 2309, 694, 652,
UP_SEQ_FEATURE	repeat:LRR 11	6	0.0132	0.00965497	55227, 51311, 55366, 84631, 7099, 114798,
GOTERM_BP_ALL	Wnt receptor signaling pathway	8	0.0176	0.0100067	7088, 1500, 7091, 2487, 8324, 11211, 5515, 27123,
SMART_NAME	SM00369:LRR_TYP	10	0.022	0.0103003	64101, 51311, 55144, 55366, 347902, 25878, 84631, 7099, 114798, 57689,
GOTERM_BP_ALL	segmentation	3	0.0066	0.0106026	3234, 648, 6862,
GOTERM_CC_ALL	cell	333	0.7335	0.0107392	4825, 5801, 204962, 6664, 5090, 595, 5797, 81614, 27345, 677, 463, 2637, 3772, 6092, 10252, 4487, 347902, 4781, 9456, 51091, 8028, 23493, 4082, 3226, 7514, 57620, 1846, 51311, 51742, 9844, 10840, 389058, 22891, 10886, 26137, 5000, 79047, 8336, 8969, 55033, 2119, 11166, 28514, 11335, 1010, 5573, 3672, 6780, 3778, 2034, 5457, 25976, 387640, 56479, 5921, 5087, 5101, 7398, 2066, 8929, 2135, 84062, 51…
GOTERM_BP_ALL	cartilage development	4	0.0088	0.0107697	650, 651, 6662, 652,
INTERPRO_NAME	IPR000483:Cysteine-rich flanking region, C-terminal	7	0.0154	0.0109393	64101, 51311, 347902, 25878, 84631, 7099, 114798,
UP_SEQ_FEATURE	DNA-binding region:Basic motif	9	0.0198	0.0110049	9935, 3725, 4609, 4760, 2034, 7291, 6938, 4613, 4094,
SMART_NAME	SM00425:TBOX	4	0.0088	0.0123566	10716, 6926, 8320, 6862,
INTERPRO_NAME	IPR007125:Histone core	5	0.011	0.0126984	8343, 8346, 440689, 8365, 8366, 8336, 8969, 3020,
COG_KOG_ONTOLOGY	Function unknown	9	0.0198	0.0127875	347902, 63892, 3912, 25878, 7099, 114798, 90025, 10051, 10332,
SP_PIR_KEYWORDS	metal-binding	58	0.1278	0.012819	4311, 2649, 144165, 677, 463, 4752, 6299, 2625, 59336, 25925, 8028, 56978, 648, 1960, 23024, 5151, 10472, 56956, 84085, 639, 3642, 4154, 389058, 84333, 26137, 8476, 58499, 130497, 84858, 51086, 8543, 3778, 7026, 862, 10332, 84307, 672, 11342, 55885, 3670, 4217, 5515, 2626, 51444, 1545, 5325, 53335, 7161, 6477, 5431, 5980, 5352, 4026, 114088, 2122, 4306, 148281, 604,
GOTERM_BP_ALL	establishment and/or maintenance of chromatin architecture	13	0.0286	0.0128831	6657, 648, 8365, 8366, 8091, 5926, 6656, 8343, 8346, 440689, 8336, 8969, 11166, 54880, 11335, 3020,
INTERPRO_NAME	IPR000700:PAS-associated, C-terminal	4	0.0088	0.0129576	8863, 90134, 5151, 2034,
UP_SEQ_FEATURE	repeat:LRR 14	5	0.011	0.0131381	55227, 51311, 55366, 84631, 7099,
GOTERM_MF_ALL	transcriptional activator activity	12	0.0264	0.0134694	3219, 3235, 7080, 672, 3662, 2957, 6595, 7021, 7020, 2034, 2626, 25937,
GOTERM_BP_ALL	neuron development	7	0.0154	0.0138518	4897, 9369, 6477, 22854, 5457, 57689, 6092,
SP_PIR_KEYWORDS	lim domain	6	0.0132	0.0138944	8543, 4026, 55885, 56956, 3670, 144165,
GOTERM_BP_ALL	tissue development	11	0.0242	0.0145799	6862, 650, 651, 6662, 7020, 28514, 2304, 1832, 860, 652, 2303,
GOTERM_BP_ALL	positive regulation of biological process	25	0.0551	0.0149554	3662, 8452, 8621, 694, 5921, 51282, 6092, 672, 3912, 4217, 5515, 2626, 5325, 7253, 3226, 7161, 51447, 7099, 4897, 150, 3606, 2309, 4609, 604, 652,
SMART_NAME	SM00082:LRRCT	8	0.0176	0.0150644	64101, 51311, 347902, 25878, 84631, 7099, 114798, 57689,
GOTERM_BP_ALL	positive regulation of cell proliferation	9	0.0198	0.0152732	150, 3606, 7253, 3226, 4609, 3912, 8452, 8621, 604,
GOTERM_BP_ALL	positive regulation of apoptosis	10	0.022	0.015682	3606, 7161, 51447, 672, 2309, 8452, 5515, 4217, 5325, 51282,
GOTERM_BP_ALL	homophilic cell adhesion	9	0.0198	0.015895	56142, 56134, 5101, 347902, 1006, 57526, 2195, 1010, 6092,
GOTERM_BP_ALL	DNA packaging	13	0.0286	0.0162293	6657, 648, 8365, 8366, 8091, 5926, 6656, 8343, 8346, 440689, 8336, 8969, 11166, 54880, 11335, 3020,
GOTERM_BP_ALL	positive regulation of programmed cell death	10	0.022	0.0162523	3606, 7161, 51447, 672, 2309, 8452, 5515, 4217, 5325, 51282,
SP_PIR_KEYWORDS	cell cycle	13	0.0286	0.0163625	1021, 10274, 7161, 6477, 1540, 595, 4752, 672, 1871, 1029, 4330, 10051, 989,
GOTERM_CC_ALL	obsolete cellular component	4	0.0088	0.0171622	8343, 8346, 8365, 8366, 8336, 8969, 3020,
SP_PIR_KEYWORDS	signal	62	0.1366	0.0172482	10082, 5801, 55144, 8324, 5797, 6092, 64101, 56134, 347902, 55366, 3549, 27123, 64388, 1303, 50863, 57620, 51311, 392255, 2893, 7099, 133, 55033, 28514, 1010, 59277, 3488, 80761, 285704, 1462, 57526, 84631, 51726, 51232, 5101, 2066, 3912, 2690, 23213, 84898, 7253, 11098, 9369, 22854, 3696, 1006, 4883, 650, 651, 11211, 2487, 4897, 56142, 5352, 4684, 10468, 114798, 2566, 57689, 2195, 29967, 10516, …
UP_SEQ_FEATURE	DNA-binding region:Fork-head	5	0.011	0.017282	3169, 2309, 2304, 2297, 2303,
SP_PIR_KEYWORDS	zinc-finger	40	0.0881	0.018797	84858, 2649, 7026, 677, 862, 463, 84307, 672, 6299, 11342, 2625, 59336, 25925, 2626, 51444, 8028, 53335, 5325, 56978, 6477, 648, 1960, 10472, 23024, 5431, 84085, 639, 3642, 4154, 389058, 84333, 5980, 26137, 8476, 114088, 130497, 58499, 2122, 4306, 604,
SP_PIR_KEYWORDS	chondrogenesis	3	0.0066	0.0188628	650, 651, 652,
GOTERM_CC_ALL	chromatin	10	0.022	0.0194933	8343, 8346, 440689, 8365, 8366, 8336, 8969, 8091, 11335, 3020, 4613, 4094, 5926,
GOTERM_BP_ALL	hemopoiesis	7	0.0154	0.0198574	57620, 2309, 3662, 28514, 7099, 53335, 51282,
INTERPRO_NAME	IPR001766:Fork head transcription factor	5	0.011	0.0199597	3169, 2309, 2304, 2297, 2303,
UP_SEQ_FEATURE	DNA-binding region:ETS	4	0.0088	0.0202792	2078, 2119, 2115, 2113,
GOTERM_BP_ALL	extracellular structure organization and biogenesis	5	0.011	0.0206488	4897, 26059, 9508, 5457, 1303,
GOTERM_BP_ALL	extracellular matrix organization and biogenesis	5	0.011	0.0206488	4897, 26059, 9508, 5457, 1303,
GOTERM_BP_ALL	hemopoietic or lymphoid organ development	7	0.0154	0.0208396	57620, 2309, 3662, 28514, 7099, 53335, 51282,
INTERPRO_NAME	IPR001611:Leucine-rich repeat	13	0.0286	0.0208925	7253, 51311, 55227, 55144, 55998, 7099, 84631, 64101, 347902, 55366, 25878, 114798, 57689,
UP_SEQ_FEATURE	repeat:LRR 10	6	0.0132	0.0212033	55227, 51311, 55366, 84631, 7099, 114798,
GOTERM_BP_ALL	induction of programmed cell death	9	0.0198	0.0215436	3606, 7161, 672, 2309, 8452, 5515, 4217, 5325, 51282,
GOTERM_BP_ALL	induction of apoptosis	9	0.0198	0.0215436	3606, 7161, 672, 2309, 8452, 5515, 4217, 5325, 51282,
INTERPRO_NAME	IPR001622:K+ channel, pore region	7	0.0154	0.0216149	90134, 3739, 3778, 2893, 3736, 3772, 56479,
GOTERM_BP_ALL	embryonic pattern specification	3	0.0066	0.0216909	3234, 648, 6862,
SP_PIR_KEYWORDS	osteogenesis	3	0.0066	0.0220307	650, 651, 652,
SP_PIR_KEYWORDS	wnt signaling pathway	6	0.0132	0.0221654	7088, 7091, 2487, 8324, 11211, 27123,
GOTERM_BP_ALL	regulation of neurotransmitter levels	5	0.011	0.0222106	2752, 2571, 3778, 27345, 6616,
GOTERM_BP_ALL	central nervous system development	8	0.0176	0.0235973	4897, 5087, 3720, 10716, 7337, 5015, 5090, 6092,
SMART_NAME	SM00398:HMG	6	0.0132	0.0249016	6656, 6659, 6657, 6664, 11166, 6662,
GOTERM_BP_ALL	regulation of axonogenesis	3	0.0066	0.0261063	4897, 57689, 6092,
INTERPRO_NAME	IPR007124:Histone-fold/TFIID-TAF/NF-Y	5	0.011	0.0293469	8343, 8346, 440689, 8365, 8366, 8336, 8969, 3020,
INTERPRO_NAME	IPR000372:Leucine-rich repeat, cysteine-rich flanking region, N-terminal	6	0.0132	0.0298161	64101, 55366, 347902, 25878, 84631, 57689,
INTERPRO_NAME	IPR001781:LIM, zinc-binding	6	0.0132	0.0298161	8543, 4026, 55885, 56956, 3670, 144165,
GOTERM_BP_ALL	neuron differentiation	7	0.0154	0.0298979	4897, 9369, 6477, 22854, 5457, 57689, 6092,
GOTERM_BP_ALL	eye development	3	0.0066	0.0308502	1602, 1545, 5458,
GOTERM_BP_ALL	embryonic morphogenesis	3	0.0066	0.0308502	8543, 28514, 4154,
GOTERM_BP_ALL	embryonic development (sensu Mammalia)	3	0.0066	0.0308502	5801, 28514, 4154,
GOTERM_BP_ALL	cell proliferation	21	0.0463	0.03193	3226, 7253, 1021, 1601, 27244, 8452, 694, 2649, 8621, 51282, 150, 2078, 3606, 672, 2066, 4609, 3912, 1029, 9337, 2113, 604,
GOTERM_BP_ALL	heart development	4	0.0088	0.0323255	6474, 650, 8195, 2626,
SP_PIR_KEYWORDS	nucleosome core	4	0.0088	0.0326403	8343, 8346, 8365, 8366, 8336, 8969, 3020,
SMART_NAME	SM00524:DWB	3	0.0066	0.0327406	3662, 4088, 4091,
GOTERM_BP_ALL	cell cycle	26	0.0573	0.0332408	1021, 27244, 8452, 595, 56475, 8621, 51282, 4752, 672, 5515, 4330, 10051, 5325, 10274, 7161, 6477, 1846, 1540, 23236, 1982, 5608, 1871, 4609, 1029, 1848, 989,
SP_PIR_KEYWORDS	potassium channel	5	0.011	0.033986	90134, 3739, 3778, 3736, 56479,
INTERPRO_NAME	IPR000418:Ets	4	0.0088	0.034078	2078, 2119, 2115, 2113,
INTERPRO_NAME	IPR006209:EGF-like	14	0.0308	0.0341093	129684, 9369, 3696, 22854, 1462, 84466, 11342, 3912, 400658, 7093, 28514, 2195, 10516, 59277,
INTERPRO_NAME	IPR006210:EGF	11	0.0242	0.0342657	9369, 129684, 22854, 3912, 1462, 7093, 28514, 2195, 10516, 84466, 57795,
SP_PIR_KEYWORDS	ionic channel	12	0.0264	0.0344815	90134, 3739, 79047, 3778, 2893, 3736, 255231, 2566, 27345, 55283, 3772, 56479,
SP_PIR_KEYWORDS	Transcription regulation	4	0.0088	0.0348306	1500, 473, 4211, 26257,
GOTERM_CC_ALL	chromosome	14	0.0308	0.0351151	8365, 8366, 10472, 8091, 4094, 5926, 8343, 8346, 440689, 3725, 8336, 8969, 81789, 11335, 4613, 3020, 10051,
UP_SEQ_FEATURE	domain:Cadherin 5	7	0.0154	0.0353443	56142, 56134, 5101, 1006, 57526, 2195, 1010,
INTERPRO_NAME	IPR000679:Zinc finger, GATA-type	3	0.0066	0.0358756	473, 2625, 2626,
GOTERM_BP_ALL	embryonic development (sensu Vertebrata)	3	0.0066	0.0359049	5801, 28514, 4154,
SP_PIR_KEYWORDS	bone	3	0.0066	0.0366471	650, 651, 652,
GOTERM_BP_ALL	neurogenesis	7	0.0154	0.0366979	4897, 9369, 6477, 22854, 5457, 57689, 6092,
PIR_SUPERFAMILY_NAME	SF002393:human retinoblastoma binding protein 1	2	0.0044	0.0385841	51742, 5926,
SMART_NAME	SM00401:ZnF_GATA	3	0.0066	0.039258	473, 2625, 2626,
GOTERM_BP_ALL	regulation of MAPK activity	5	0.011	0.0394851	150, 1848, 5515, 4217, 28951,
INTERPRO_NAME	IPR000014:PAS	4	0.0088	0.0396157	8863, 90134, 5151, 2034,
SP_PIR_KEYWORDS	membrane	85	0.1872	0.0397774	10082, 5801, 204962, 55144, 255928, 4311, 3736, 8324, 255231, 144165, 5797, 81614, 27345, 3772, 6092, 10252, 56134, 64101, 55366, 347902, 9435, 5028, 50863, 4082, 57620, 51311, 9844, 2893, 7099, 283874, 10886, 6715, 28514, 9248, 1010, 55283, 10818, 3672, 80761, 8708, 285704, 3778, 57526, 84631, 10211, 9653, 10332, 51232, 56479, 5101, 2066, 10857, 2690, 90134, 2135, 344838, 9953, 1545, 221301, 936…
INTERPRO_NAME	IPR011598:Helix-loop-helix DNA-binding	7	0.0154	0.040552	4609, 4760, 2034, 7291, 6938, 23493, 4613,
INTERPRO_NAME	IPR001092:Basic helix-loop-helix dimerisation region bHLH	7	0.0154	0.040552	4609, 4760, 2034, 7291, 6938, 23493, 4613,
INTERPRO_NAME	IPR003654:Paired-like homeodomain protein, OAR	3	0.0066	0.0408128	170302, 5308, 23440,
INTERPRO_NAME	IPR001606:AT-rich interaction region	3	0.0066	0.0408128	3720, 51742, 5926,
SP_PIR_KEYWORDS	potassium transport	6	0.0132	0.0410421	90134, 3739, 3778, 3736, 3772, 56479,
GOTERM_BP_ALL	myoblast differentiation	3	0.0066	0.0412534	694, 4154, 652,
UP_SEQ_FEATURE	domain:Laminin N-terminal	3	0.0066	0.0425023	22854, 3912, 59277,
INTERPRO_NAME	IPR012603:RBB1NT	2	0.0044	0.0428612	51742, 5926,
GOTERM_BP_ALL	detection of stimulus	5	0.011	0.0441248	51311, 10886, 7099, 27345, 10332,
UP_SEQ_FEATURE	repeat:LRR 15	4	0.0088	0.0443325	55227, 51311, 55366, 7099,
INTERPRO_NAME	IPR005821:Ion transport	7	0.0154	0.0449887	90134, 3739, 3778, 3736, 255231, 55283, 56479,
UP_SEQ_FEATURE	domain:Cadherin 4	7	0.0154	0.0454831	56142, 56134, 5101, 1006, 57526, 2195, 1010,
UP_SEQ_FEATURE	domain:Cadherin 3	7	0.0154	0.0454831	56142, 56134, 5101, 1006, 57526, 2195, 1010,
INTERPRO_NAME	IPR003091:Voltage-dependent potassium channel	4	0.0088	0.0455795	3739, 3778, 3736, 56479,
INTERPRO_NAME	IPR003619:Dwarfin protein, A	3	0.0066	0.0459886	4781, 4088, 4091,
GOTERM_BP_ALL	positive regulation of interleukin-13 biosynthesis	2	0.0044	0.0462426	3662, 7099,
GOTERM_BP_ALL	regulation of interleukin-13 biosynthesis	2	0.0044	0.0462426	3662, 7099,
GOTERM_BP_ALL	regulation of neurogenesis	3	0.0066	0.0468792	4897, 57689, 6092,
GOTERM_BP_ALL	regulation of Wnt receptor signaling pathway	3	0.0066	0.0468792	2487, 5515, 27123,
SP_PIR_KEYWORDS	Transcription	4	0.0088	0.0468828	1500, 473, 4211, 26257,
SMART_NAME	SM00339:FH	5	0.011	0.0475587	3169, 2309, 2304, 2297, 2303,
SMART_NAME	SM00317:SET	5	0.011	0.0475587	55904, 59336, 54904, 2122, 639,
GOTERM_BP_ALL	positive regulation of organismal physiological process	5	0.011	0.049057	3606, 3662, 7099, 652, 5921,
OMIM_PHENOTYPE	Multiple myeloma	2	0.0044	0.0498961	3662, 595,
OMIM_PHENOTYPE	Lipoma	2	0.0044	0.0498961	4026, 8091,
GOTERM_MF_ALL	RNA polymerase II transcription factor activity, enhancer binding	3	0.0066	0.0499349	7020, 2034, 463,
GOTERM_BP_ALL	cell organization and biogenesis	47	0.1035	0.0503651	5874, 3488, 5457, 694, 10332, 51232, 6092, 5921, 672, 84062, 27230, 5515, 10051, 9369, 51606, 7514, 6477, 51447, 6657, 648, 8365, 8366, 22854, 10472, 55998, 9844, 54904, 8091, 10109, 10483, 5926, 150, 4897, 6656, 8343, 8346, 79962, 440689, 817, 8476, 8336, 8969, 1029, 51187, 11166, 54880, 7291, 11335, 3020, 57689,
UP_SEQ_FEATURE	domain:Cadherin 2	7	0.0154	0.0511665	56142, 56134, 5101, 1006, 57526, 2195, 1010,
UP_SEQ_FEATURE	domain:Cadherin 1	7	0.0154	0.0511665	56142, 56134, 5101, 1006, 57526, 2195, 1010,
GOTERM_MF_ALL	zinc ion binding	58	0.1278	0.0513665	4311, 2649, 144165, 677, 463, 6299, 2625, 59336, 25925, 8028, 56978, 648, 1960, 23024, 10472, 56956, 84085, 639, 3642, 4154, 284273, 389058, 84333, 22891, 55904, 26137, 8476, 58499, 130497, 84816, 27301, 84858, 8543, 7026, 25976, 862, 84307, 473, 672, 11342, 55885, 3670, 2626, 51444, 91752, 5325, 53335, 6477, 7161, 5431, 54904, 9508, 5980, 4026, 114088, 2122, 4306, 604,
GOTERM_MF_ALL	cation binding	91	0.2004	0.0513747	4311, 3736, 144165, 2649, 677, 463, 3772, 7447, 56134, 6299, 2625, 59336, 25925, 8028, 56978, 57620, 648, 1960, 10472, 23024, 5151, 56956, 84085, 639, 3642, 4154, 284273, 389058, 84333, 22891, 55904, 26137, 55033, 8476, 130497, 28514, 58499, 84816, 27301, 1010, 84858, 5334, 3672, 8708, 8543, 3778, 1462, 57526, 7026, 25976, 862, 10332, 56479, 84307, 672, 5101, 473, 11342, 3912, 90134, 55885, 7093,…
INTERPRO_NAME	IPR008211:Laminin, N-terminal	3	0.0066	0.0513904	22854, 3912, 59277,
PIR_SUPERFAMILY_NAME	SF001787:inhibin	3	0.0066	0.051907	650, 651, 652,
INTERPRO_NAME	IPR002341:HSF/ETS, DNA-binding	4	0.0088	0.0519604	2078, 2119, 2115, 2113,
INTERPRO_NAME	IPR001839:Transforming growth factor beta	4	0.0088	0.0519604	392255, 650, 651, 652,
SP_PIR_KEYWORDS	acetyllysine	2	0.0044	0.0529372	8365, 8366, 3020,
OMIM_PHENOTYPE	Leukemia, acute myeloid	3	0.0066	0.0534077	4026, 54904, 8028,
GOTERM_BP_ALL	cell-cell signaling	20	0.0441	0.0537595	7253, 2571, 650, 4311, 3778, 651, 3736, 27345, 6616, 56479, 2752, 3606, 133, 6715, 9456, 4684, 3549, 10468, 9248, 2195,
SP_PIR_KEYWORDS	Developmental protein	3	0.0066	0.0540027	473, 4684, 4211,
INTERPRO_NAME	IPR002126:Cadherin	7	0.0154	0.0547393	56142, 56134, 5101, 1006, 57526, 2195, 1010,
SP_PIR_KEYWORDS	leucine zipper	4	0.0088	0.0549722	8848, 4609, 4613, 8925,
UP_SEQ_FEATURE	DNA-binding region:T-box	3	0.0066	0.0553324	10716, 8320, 6862,
SP_PIR_KEYWORDS	potassium	6	0.0132	0.0566208	90134, 3739, 3778, 3736, 3772, 56479,
UP_SEQ_FEATURE	domain:Helix-loop-helix motif	6	0.0132	0.0570132	4609, 4760, 2034, 7291, 6938, 4613,
PIR_SUPERFAMILY_NAME	SF001700:transcription factor ER81	2	0.0044	0.0573181	2119, 2115,
GOTERM_BP_ALL	potassium ion transport	9	0.0198	0.0581494	90134, 3739, 79047, 3778, 2893, 3736, 27345, 3772, 56479,
GOTERM_BP_ALL	regulation of cell adhesion	4	0.0088	0.0586712	3606, 28514, 5515, 5921,
GOTERM_BP_ALL	muscle cell differentiation	3	0.0066	0.0588999	694, 4154, 652,
GOTERM_MF_ALL	metal ion binding	96	0.2115	0.0621079	4311, 3736, 144165, 2649, 677, 463, 3772, 4752, 7447, 56134, 6299, 2625, 59336, 25925, 8028, 56978, 57620, 648, 1960, 10472, 5151, 23024, 56956, 84085, 639, 3642, 4154, 284273, 389058, 84333, 22891, 55904, 26137, 55033, 8476, 130497, 28514, 58499, 84816, 27301, 1010, 84858, 5334, 3672, 51086, 8708, 8543, 3778, 1462, 57526, 7026, 25976, 862, 10332, 56479, 84307, 672, 5101, 473, 11342, 3912, 90134,…
GOTERM_MF_ALL	ion binding	96	0.2115	0.0621079	4311, 3736, 144165, 2649, 677, 463, 3772, 4752, 7447, 56134, 6299, 2625, 59336, 25925, 8028, 56978, 57620, 648, 1960, 10472, 5151, 23024, 56956, 84085, 639, 3642, 4154, 284273, 389058, 84333, 22891, 55904, 26137, 55033, 8476, 130497, 28514, 58499, 84816, 27301, 1010, 84858, 5334, 3672, 51086, 8708, 8543, 3778, 1462, 57526, 7026, 25976, 862, 10332, 56479, 84307, 672, 5101, 473, 11342, 3912, 90134,…
UP_SEQ_FEATURE	lipid moiety-binding region:GPI-anchor amidated asparagine	3	0.0066	0.0621917	285704, 4684, 50863,
SP_PIR_KEYWORDS	anti-oncogene	5	0.011	0.0624637	7161, 672, 1540, 1029, 4330,
INTERPRO_NAME	IPR006715:PEA3-type ETS-domain transcription factor, N-terminal	2	0.0044	0.0635995	2119, 2115,
GOTERM_BP_ALL	muscle fiber development	3	0.0066	0.065265	694, 4154, 652,
GOTERM_BP_ALL	skeletal muscle fiber development	3	0.0066	0.065265	694, 4154, 652,
GOTERM_BP_ALL	skeletal muscle development	3	0.0066	0.065265	694, 4154, 652,
SMART_NAME	SM00413:ETS	4	0.0088	0.065564	2078, 2119, 2115, 2113,
BIOCARTA	h_IL12Pathway:IL12 and Stat4 Dependent Signaling Pathway in Th1 Development	4	0.0088	0.0657452	3606, 5608, 3725, 2119,
GOTERM_BP_ALL	metanephros development	2	0.0044	0.0685579	652, 6092,
GOTERM_BP_ALL	hindbrain development	2	0.0044	0.0685579	5087, 5090,
GOTERM_BP_ALL	dissemination or transmission of organism from other organism during symbiotic interaction	2	0.0044	0.0685579	64581, 10332,
GOTERM_BP_ALL	dissemination or transmission of organism from host	2	0.0044	0.0685579	64581, 10332,
GOTERM_BP_ALL	ureteric bud development	2	0.0044	0.0685579	652, 6092,
GOTERM_BP_ALL	transmission of virus	2	0.0044	0.0685579	64581, 10332,
SP_PIR_KEYWORDS	cell division	7	0.0154	0.0692793	10274, 1021, 595, 8621, 989, 10051, 4752,
SP_PIR_KEYWORDS	chromosomal protein	5	0.011	0.0716618	8343, 8346, 8365, 8366, 8336, 8969, 8091, 3020,
INTERPRO_NAME	IPR013032:EGF-like region	13	0.0286	0.0722432	9369, 3696, 22854, 1462, 84466, 3912, 11342, 400658, 7093, 28514, 2195, 10516, 59277,
PIR_SUPERFAMILY_NAME	SF002050:histone H2B	2	0.0044	0.0756895	8343, 8346, 440689,
PIR_SUPERFAMILY_NAME	SF037109:homeobox protein, Hox9 type	2	0.0044	0.0756895	3219, 3235,
SMART_NAME	SM00013:LRRNT	5	0.011	0.0761559	64101, 55366, 25878, 84631, 57689,
UP_SEQ_FEATURE	domain:Laminin EGF-like 3	3	0.0066	0.0767033	22854, 3912, 59277,
UP_SEQ_FEATURE	domain:FZ	3	0.0066	0.0767033	2487, 8324, 11211,
SP_PIR_KEYWORDS	protein phosphatase	6	0.0132	0.0771787	5801, 1846, 85464, 1848, 5515, 5797,
SMART_NAME	SM00523:DWA	3	0.0066	0.0778966	4781, 4088, 4091,
SMART_NAME	SM00501:BRIGHT	3	0.0066	0.0778966	3720, 51742, 5926,
GOTERM_BP_ALL	DNA metabolism	23	0.0507	0.0783529	7161, 6657, 648, 8365, 8366, 8091, 5387, 5926, 6656, 8343, 8346, 440689, 672, 5980, 7398, 283874, 4781, 5000, 8336, 8969, 11166, 54880, 5515, 11335, 27301, 3020,
GOTERM_BP_ALL	induction of apoptosis by intracellular signals	3	0.0066	0.078634	7161, 672, 8452,
SMART_NAME	SM00132:LIM	6	0.0132	0.0806988	8543, 4026, 55885, 56956, 3670, 144165,
INTERPRO_NAME	IPR001111:Transforming growth factor beta (TGFb), N-terminal	3	0.0066	0.0813767	392255, 650, 652,
INTERPRO_NAME	IPR000580:TSC-22 / Dip / Bun	2	0.0044	0.0838896	8848, 9819,
INTERPRO_NAME	IPR006711:Hox9 activation region	2	0.0044	0.0838896	3219, 3235,
INTERPRO_NAME	IPR000040:Acute myeloid leukemia 1 protein (AML 1)/Runt	2	0.0044	0.0838896	860, 2122,
BIOCARTA	h_g1Pathway:Cell Cycle:G1/S Check Point	4	0.0088	0.0840862	1021, 1029, 595, 4088,
SP_PIR_KEYWORDS	serine/threonine-protein kinase	12	0.0264	0.0846721	84930, 5608, 1021, 22848, 51086, 8899, 817, 8476, 166614, 4217, 8621, 4752,
GOTERM_BP_ALL	neurotransmitter secretion	3	0.0066	0.0856113	3778, 27345, 6616,
GOTERM_BP_ALL	detection of biotic stimulus	3	0.0066	0.0856113	51311, 7099, 10332,
GOTERM_BP_ALL	synaptogenesis	3	0.0066	0.0856113	4897, 26059, 5457,
SMART_NAME	SM00136:LamNT	3	0.0066	0.0866353	22854, 3912, 59277,
SP_PIR_KEYWORDS	sexual differentiation	2	0.0044	0.0866665	5087, 6715,
SP_PIR_KEYWORDS	palmitate	7	0.0154	0.0868127	150, 2778, 2893, 3736, 3549, 2566, 6616,
INTERPRO_NAME	IPR000210:BTB	8	0.0176	0.0868593	8507, 55975, 3739, 10472, 79047, 26137, 3736, 604,
COG_KOG_ONTOLOGY	Cell motility and secretion / Intracellular trafficking and secretion	2	0.0044	0.0875752	26137, 10332,
BIOCARTA	h_arfPathway:Tumor Suppressor Arf Inhibits Ribosomal Biogenesis	3	0.0066	0.0887793	4609, 1029, 7291,
UP_SEQ_FEATURE	zinc finger region:C2H2-type 2	16	0.0352	0.0888417	56978, 1960, 10472, 639, 3642, 463, 389058, 84307, 6299, 26137, 59336, 58499, 2122, 5325, 53335, 604,
GOTERM_BP_ALL	regulation of growth	7	0.0154	0.0897225	3488, 51447, 817, 5515, 694, 29967, 51232,
GOTERM_BP_ALL	kidney development	2	0.0044	0.0903526	652, 6092,
GOTERM_BP_ALL	embryonic axis specification	2	0.0044	0.0903526	3234, 6862,
GOTERM_BP_ALL	determination of anterior/posterior axis, embryo	2	0.0044	0.0903526	3234, 6862,
GOTERM_BP_ALL	anterior/posterior axis specification	2	0.0044	0.0903526	3234, 6862,
GOTERM_BP_ALL	regulation of myoblast differentiation	2	0.0044	0.0903526	694, 652,
GOTERM_BP_ALL	regional subdivision	2	0.0044	0.0903526	3234, 6862,
GOTERM_MF_ALL	potassium ion binding	6	0.0132	0.0915545	90134, 3739, 3778, 3736, 3772, 56479,
UP_SEQ_FEATURE	domain:PAC	3	0.0066	0.0921541	90134, 5151, 2034,
GOTERM_BP_ALL	ossification	4	0.0088	0.0923564	650, 651, 860, 652,
GOTERM_BP_ALL	biomineral formation	4	0.0088	0.0923564	650, 651, 860, 652,
SMART_NAME	SM00204:TGFB	4	0.0088	0.0925329	392255, 650, 651, 652,
GOTERM_BP_ALL	regulation of secretion	3	0.0066	0.0927667	10468, 27345, 6616,
SP_PIR_KEYWORDS	lipid-binding	4	0.0088	0.0932546	1622, 10857, 55968, 4306,
INTERPRO_NAME	IPR000024:Frizzled CRD region	3	0.0066	0.0945581	2487, 8324, 11211,
GOTERM_BP_ALL	cell death	20	0.0441	0.0959737	6477, 7161, 51447, 8452, 9844, 80034, 694, 1982, 51282, 5921, 3606, 672, 2309, 347902, 23213, 1029, 5515, 22822, 4217, 5325,
SP_PIR_KEYWORDS	rna-binding	13	0.0286	0.0963411	3181, 7514, 9584, 6780, 55998, 1656, 4154, 9665, 57062, 3190, 92906, 221662, 79811,
INTERPRO_NAME	IPR003959:AAA ATPase, central region	4	0.0088	0.098318	55137, 83473, 79915, 6683,
UP_SEQ_FEATURE	zinc finger region:TRAF-type	2	0.0044	0.09879	23024, 84085,
GOTERM_BP_ALL	protein modification	49	0.1079	0.0995549	5801, 4482, 64854, 5797, 201595, 4752, 8899, 3549, 28951, 1846, 1540, 648, 84085, 2078, 84333, 7337, 817, 8476, 1848, 5573, 1021, 8708, 51086, 8452, 8621, 25976, 84930, 672, 7398, 2066, 22929, 11342, 25878, 27230, 4217, 5515, 51444, 8925, 6477, 2571, 85464, 166614, 5608, 22848, 8473, 5352, 7324, 4121, 652,
SP_PIR_KEYWORDS	coiled coil	24	0.0529	0.0998403	1500, 57620, 55227, 79696, 10579, 6498, 51086, 23024, 1832, 84632, 25937, 51199, 6616, 26059, 221016, 3912, 9456, 84062, 114088, 8476, 1602, 989, 10051, 1303,
GOTERM_BP_ALL	regulation of protein kinase activity	7	0.0154	0.0999417	150, 1848, 1029, 5515, 4217, 7099, 28951,
GOTERM_BP_ALL	regulation of kinase activity	7	0.0154	0.0999417	150, 1848, 1029, 5515, 4217, 7099, 28951,
GOTERM_BP_ALL	synapse organization and biogenesis	3	0.0066	0.100088	4897, 26059, 5457,
UP_SEQ_FEATURE	active site:Phosphocysteine intermediate	5	0.011	0.100998	5801, 1846, 85464, 1848, 5797,
INTERPRO_NAME	IPR001610:PAC motif	3	0.0066	0.101363	8863, 90134, 2034,
GOTERM_BP_ALL	death	20	0.0441	0.101503	6477, 7161, 51447, 8452, 9844, 80034, 694, 1982, 51282, 5921, 3606, 672, 2309, 347902, 23213, 1029, 5515, 22822, 4217, 5325,
GOTERM_MF_ALL	transforming growth factor beta receptor, cytoplasmic mediator activity	2	0.0044	0.102164	6498, 4091,
UP_SEQ_FEATURE	zinc finger region:C2H2-type 3	16	0.0352	0.102327	56978, 1960, 10472, 639, 3642, 463, 389058, 84307, 6299, 26137, 59336, 58499, 2122, 5325, 53335, 604,
GOTERM_BP_ALL	regulation of transferase activity	7	0.0154	0.102589	150, 1848, 1029, 5515, 4217, 7099, 28951,
GOTERM_BP_ALL	biopolymer metabolism	79	0.174	0.102619	5801, 4482, 64854, 201595, 5797, 4752, 4781, 8899, 3549, 28951, 3181, 7514, 5718, 6657, 1846, 648, 1540, 84705, 84085, 5387, 2078, 7337, 84333, 283874, 817, 5000, 1848, 8476, 8336, 8969, 1029, 11166, 54880, 11335, 27301, 3020, 5573, 1021, 51086, 8708, 8452, 8621, 25976, 5921, 84930, 672, 57062, 22929, 7398, 2066, 11342, 25878, 27230, 5515, 4217, 51444, 92906, 8925, 6477, 7161, 2571, 8365, 8366, 8…
INTERPRO_NAME	IPR003885:IPR003885	4	0.0088	0.102747	51311, 55144, 55366, 7099,
SP_PIR_KEYWORDS	voltage-gated channel	6	0.0132	0.103584	90134, 3739, 3778, 3736, 3772, 56479,
INTERPRO_NAME	IPR006941:Ribonuclease CAF1	2	0.0044	0.103741	29883, 9337,
INTERPRO_NAME	IPR012682:Transcription regulator Myc, N-terminal	2	0.0044	0.103741	4609, 4613,
INTERPRO_NAME	IPR004979:Transcription factor AP-2	2	0.0044	0.103741	7021, 7020,
INTERPRO_NAME	IPR009146:Groucho/transducin-like enhancer	2	0.0044	0.103741	7088, 7091,
INTERPRO_NAME	IPR002418:Transcription regulator Myc	2	0.0044	0.103741	4609, 4613,
SP_PIR_KEYWORDS	cytoskeleton	10	0.022	0.10462	8507, 1500, 26059, 10160, 85464, 3696, 9948, 9844, 1832, 10109,
INTERPRO_NAME	IPR000152:Aspartic acid and asparagine hydroxylation site	6	0.0132	0.104849	9369, 1462, 7093, 28514, 2195, 10516,
SP_PIR_KEYWORDS	gpi-anchor	5	0.011	0.105938	10082, 22854, 285704, 4684, 50863,
SP_PIR_KEYWORDS	glycoprotein	73	0.1608	0.106436	10082, 5801, 55144, 4311, 8324, 3736, 5797, 27345, 6092, 56134, 64101, 55366, 347902, 9435, 5028, 27123, 64388, 1303, 50863, 57620, 51311, 392255, 2893, 7099, 10886, 4609, 55033, 28514, 1010, 59277, 3488, 3672, 80761, 8708, 285704, 1462, 57526, 9653, 10332, 51232, 5101, 2066, 3912, 2690, 90134, 2135, 23213, 9953, 7253, 11098, 9369, 22854, 3696, 1006, 3739, 4883, 650, 651, 11211, 2487, 150, 4897, …
UP_SEQ_FEATURE	mutagenesis site	33	0.0727	0.106505	2778, 51086, 3778, 3736, 2034, 144165, 4091, 27345, 672, 7398, 2066, 22929, 2690, 23213, 4217, 9435, 9953, 7514, 6477, 7161, 1540, 85464, 1808, 7099, 150, 7088, 5608, 8505, 4026, 2957, 8476, 7020, 4306,
GOTERM_BP_ALL	bone remodeling	4	0.0088	0.10665	650, 651, 860, 652,
GOTERM_BP_ALL	tissue remodeling	4	0.0088	0.10665	650, 651, 860, 652,
INTERPRO_NAME	IPR002049:EGF-like, laminin	4	0.0088	0.107254	22854, 3912, 59277, 84466,
GOTERM_BP_ALL	regulated secretory pathway	3	0.0066	0.107564	3778, 27345, 6616,
GOTERM_BP_ALL	biopolymer modification	50	0.1101	0.107763	5801, 4482, 64854, 5797, 201595, 4752, 8899, 3549, 28951, 1846, 1540, 648, 84705, 84085, 2078, 84333, 7337, 817, 8476, 1848, 5573, 1021, 8708, 51086, 8452, 8621, 25976, 84930, 672, 7398, 2066, 22929, 11342, 25878, 27230, 4217, 5515, 51444, 8925, 6477, 2571, 85464, 166614, 5608, 22848, 8473, 5352, 7324, 4121, 652,
GOTERM_BP_ALL	chromatin assembly or disassembly	7	0.0154	0.107993	8343, 8346, 440689, 8365, 8366, 8336, 8969, 11335, 3020, 5926,
UP_SEQ_FEATURE	domain:Laminin EGF-like 1	3	0.0066	0.108412	22854, 3912, 59277,
SMART_NAME	SM00353:HLH	7	0.0154	0.109228	4609, 4760, 2034, 7291, 6938, 23493, 4613,
PIR_SUPERFAMILY_NAME	SF001705:myc transforming protein	2	0.0044	0.111372	4609, 4613,
GOTERM_BP_ALL	eye development (sensu Vertebrata)	2	0.0044	0.111639	1545, 5458,
GOTERM_BP_ALL	eye development (sensu Mammalia)	2	0.0044	0.111639	1545, 5458,
GOTERM_BP_ALL	anterior/posterior pattern formation	2	0.0044	0.111639	3234, 6862,
SMART_NAME	SM00063:FRI	3	0.0066	0.114418	2487, 8324, 11211,
KEGG_PATHWAY	HSA00534:HEPARAN SULFATE BIOSYNTHESIS	3	0.0066	0.114534	2135, 9953, 9653,
UP_SEQ_FEATURE	domain:Laminin EGF-like 2	3	0.0066	0.116806	22854, 3912, 59277,
GOTERM_BP_ALL	programmed cell death	19	0.0419	0.117618	6477, 7161, 51447, 8452, 9844, 80034, 694, 51282, 5921, 3606, 672, 2309, 347902, 23213, 1029, 5515, 22822, 4217, 5325,
UP_SEQ_FEATURE	domain:Cadherin 6	5	0.011	0.117759	56142, 56134, 5101, 57526, 2195,
GOTERM_CC_ALL	cell surface	5	0.011	0.120872	4897, 5801, 10857, 23213, 6092,
UP_SEQ_FEATURE	zinc finger region:GATA-type 2	2	0.0044	0.121928	2625, 2626,
UP_SEQ_FEATURE	zinc finger region:GATA-type 1	2	0.0044	0.121928	2625, 2626,
GOTERM_BP_ALL	cell-mediated immune response	3	0.0066	0.122936	3606, 3662, 7099,
INTERPRO_NAME	IPR012346:p53 and RUNT-type transcription factor, DNA-binding	2	0.0044	0.123164	7161, 860,
INTERPRO_NAME	IPR005542:PBX	2	0.0044	0.123164	5087, 5090,
INTERPRO_NAME	IPR009138:Neural cell adhesion	2	0.0044	0.123164	4684, 6092,
SMART_NAME	SM00180:EGF_Lam	4	0.0088	0.123283	22854, 3912, 59277, 84466,
SMART_NAME	SM00112:CA	7	0.0154	0.123473	56142, 56134, 5101, 1006, 57526, 2195, 1010,
INTERPRO_NAME	IPR005820:Cation channel, non-ligand gated	5	0.011	0.123887	90134, 3739, 3778, 3736, 56479,
GOTERM_CC_ALL	nucleosome	5	0.011	0.12521	8343, 8346, 440689, 8365, 8366, 8336, 8969, 3020,
UP_SEQ_FEATURE	repeat:LRR 17	3	0.0066	0.125357	55227, 51311, 7099,
GOTERM_BP_ALL	cell division	8	0.0176	0.127409	10274, 1021, 595, 8621, 989, 10051, 4752, 5921,
PIR_SUPERFAMILY_NAME	SF002051:histone H3	2	0.0044	0.128697	8343, 8346, 3020,
PIR_SUPERFAMILY_NAME	SF000939:dual specificity protein phosphatase (MAP kinase phosphatase)	2	0.0044	0.128697	1846, 1848,
PIR_SUPERFAMILY_NAME	SF006696:fruit fly frizzled protein	2	0.0044	0.128697	8324, 11211,
SP_PIR_KEYWORDS	ion transport	13	0.0286	0.130707	51606, 3739, 3778, 3736, 2893, 255231, 27345, 3772, 56479, 90134, 514, 2566, 55283,
SP_PIR_KEYWORDS	nucleotide-binding	33	0.0727	0.130751	5874, 1021, 53354, 2778, 51086, 8621, 79915, 4752, 84930, 55137, 57062, 54981, 2066, 22929, 8899, 6595, 4217, 10051, 10123, 84705, 1656, 166614, 51199, 5608, 22848, 817, 5000, 83473, 8476, 8195, 989, 6683, 5573,
GOTERM_BP_ALL	collagen fibril organization	2	0.0044	0.132428	9508, 1303,
GOTERM_BP_ALL	blastoderm segmentation	2	0.0044	0.132428	3234, 6862,
GOTERM_BP_ALL	axis specification	2	0.0044	0.132428	3234, 6862,
GOTERM_BP_ALL	urogenital system development	2	0.0044	0.132428	652, 6092,
GOTERM_BP_ALL	transcriptional preinitiation complex formation	2	0.0044	0.132428	5087, 5090,
GOTERM_BP_ALL	regulation of transcriptional preinitiation complex formation	2	0.0044	0.132428	5087, 5090,
SP_PIR_KEYWORDS	phosphoprotein	14	0.0308	0.134461	7253, 1021, 1846, 8848, 2571, 3739, 8091, 5797, 8336, 8969, 4613, 5028, 2113, 4082, 5573,
GOTERM_MF_ALL	transcription coactivator activity	7	0.0154	0.136046	672, 2957, 6595, 7021, 7020, 2034, 25937,
GOTERM_CC_ALL	nucleoplasm	11	0.0242	0.136516	7514, 29883, 5980, 1871, 9584, 5431, 8543, 2957, 6595, 5926, 604,
GOTERM_MF_ALL	transcription corepressor activity	5	0.011	0.137326	6498, 51567, 54880, 7026, 7050,
GOTERM_BP_ALL	positive regulation of immune response	4	0.0088	0.137564	3606, 3662, 7099, 5921,
INTERPRO_NAME	IPR003961:Fibronectin, type III	8	0.0176	0.138304	4897, 2690, 114088, 4684, 23245, 5797, 1303, 6092,
GOTERM_BP_ALL	regulation of programmed cell death	13	0.0286	0.139519	7161, 51447, 8452, 694, 51282, 5921, 3606, 672, 2309, 347902, 4217, 5515, 5325,
GOTERM_MF_ALL	Wnt receptor activity	2	0.0044	0.140052	8324, 11211,
INTERPRO_NAME	IPR004826:Maf transcription factor	2	0.0044	0.142166	9935, 4094,
INTERPRO_NAME	IPR002364:Quinone oxidoreductase/zeta-crystallin	2	0.0044	0.142166	284273, 84816,
UP_SEQ_FEATURE	repeat:LRR 16	3	0.0066	0.142877	55227, 51311, 7099,
BIOCARTA	h_atmPathway:ATM Signaling Pathway	3	0.0066	0.144536	7161, 672, 3725,
SP_PIR_KEYWORDS	laminin egf-like domain	3	0.0066	0.148699	22854, 3912, 59277,
SMART_NAME	SM00225:BTB	9	0.0198	0.149707	8507, 55975, 3739, 10472, 79047, 26137, 3736, 22836, 604,
BIOCARTA	h_alkPathway:ALK in cardiac myocytes	4	0.0088	0.149985	650, 2626, 4091, 652,
INTERPRO_NAME	IPR000953:Chromo	3	0.0066	0.15218	51742, 11335, 5926,
UP_SEQ_FEATURE	zinc finger region:C2H2-type 1	14	0.0308	0.153129	1960, 10472, 463, 639, 389058, 84307, 6299, 26137, 59336, 58499, 2122, 5325, 53335, 604,
GOTERM_BP_ALL	negative regulation of cell size	3	0.0066	0.155068	51447, 5515, 694,
GOTERM_BP_ALL	negative regulation of cell growth	3	0.0066	0.155068	51447, 5515, 694,
GOTERM_BP_ALL	myeloid cell differentiation	3	0.0066	0.155068	2309, 7099, 51282,
SP_PIR_KEYWORDS	signal-anchor	9	0.0198	0.156676	8708, 255928, 2135, 4311, 9435, 9953, 9653, 4121, 10332,
GOTERM_BP_ALL	regulation of cell growth	6	0.0132	0.157899	3488, 51447, 817, 5515, 694, 51232,
SP_PIR_KEYWORDS	apoptosis	8	0.0176	0.159703	6477, 7161, 2309, 23213, 1029, 9844, 4217, 80034,
INTERPRO_NAME	IPR000164:Histone H3	2	0.0044	0.160758	8343, 8346, 3020,
INTERPRO_NAME	IPR013019:MAD homology, MH1	2	0.0044	0.160758	4088, 4091,
INTERPRO_NAME	IPR005617:Groucho/TLE, N-terminal Q-rich region	2	0.0044	0.160758	7088, 7091,
INTERPRO_NAME	IPR003972:Shaker voltage-gated K+ channel	2	0.0044	0.160758	3739, 3736,
INTERPRO_NAME	IPR002131:Glycoprotein hormone receptor	2	0.0044	0.160758	7253, 55366,
INTERPRO_NAME	IPR001132:Dwarfin protein	2	0.0044	0.160758	4088, 4091,
SP_PIR_KEYWORDS	Coiled coil	3	0.0066	0.161296	473, 22891, 10806,
GOTERM_BP_ALL	nucleosome assembly	5	0.011	0.164328	8343, 8346, 440689, 8365, 8366, 8336, 8969, 3020,
BBID	94.E2F_transcriptional_activity_cell_cycle	2	0.0044	0.16539	1021, 1029,
GOTERM_BP_ALL	cell growth	7	0.0154	0.16615	3488, 51447, 817, 54904, 5515, 694, 51232,
GOTERM_BP_ALL	regulation of cell size	7	0.0154	0.16615	3488, 51447, 817, 54904, 5515, 694, 51232,
SP_PIR_KEYWORDS	atp-binding	26	0.0573	0.166196	1021, 53354, 51086, 8621, 79915, 4752, 84930, 57062, 55137, 54981, 2066, 22929, 8899, 6595, 4217, 10051, 1656, 166614, 5608, 22848, 817, 5000, 83473, 8476, 8195, 6683,
SP_PIR_KEYWORDS	calcium	17	0.0374	0.166309	3672, 1006, 3778, 1462, 57526, 23236, 10332, 56142, 7447, 56134, 5101, 55033, 1010, 2195, 148281, 4121, 10516,
INTERPRO_NAME	IPR013164:Cadherin-like	4	0.0088	0.166635	56142, 56134, 5101, 57526,
GOTERM_CC_ALL	intrinsic to plasma membrane	38	0.0837	0.168956	10082, 3672, 4311, 3778, 3736, 5797, 27345, 3772, 10332, 56479, 56134, 2066, 347902, 10857, 2690, 9456, 5028, 9953, 50863, 9369, 7253, 22854, 3696, 3739, 11211, 7099, 150, 4897, 56142, 8650, 10886, 79047, 28514, 2566, 9248, 2195, 29967, 10818,
GOTERM_BP_ALL	positive regulation of cellular metabolism	7	0.0154	0.169526	672, 2309, 3662, 7099, 2626, 5325, 652,
GOTERM_BP_ALL	axon guidance	3	0.0066	0.17168	4897, 9369, 6477,
GOTERM_BP_ALL	DNA-dependent DNA replication	5	0.011	0.173441	7161, 5980, 5000, 5515, 5387,
GOTERM_BP_ALL	apoptosis	18	0.0396	0.173518	6477, 7161, 51447, 8452, 9844, 80034, 694, 51282, 5921, 3606, 672, 2309, 23213, 1029, 5515, 22822, 4217, 5325,
SP_PIR_KEYWORDS	cell cycle control	3	0.0066	0.174077	1021, 1029, 595,
INTERPRO_NAME	IPR008271:Serine/threonine protein kinase, active site	12	0.0264	0.174297	84930, 5608, 1021, 22848, 51086, 8899, 817, 8476, 166614, 4217, 8621, 4752,
BIOCARTA	h_keratinocytePathway:Keratinocyte Differentiation	4	0.0088	0.174868	5608, 3725, 4217, 2113,
INTERPRO_NAME	IPR013098:Immunoglobulin I-set	6	0.0132	0.176856	4897, 25878, 4684, 57689, 50863, 6092,
GOTERM_MF_ALL	specific RNA polymerase II transcription factor activity	3	0.0066	0.178583	10472, 6662, 7026,
GOTERM_MF_ALL	transition metal ion binding	63	0.1388	0.178926	4311, 2649, 144165, 677, 463, 6299, 2625, 59336, 25925, 8028, 56978, 648, 1960, 23024, 5151, 10472, 56956, 84085, 639, 3642, 4154, 284273, 389058, 84333, 22891, 55904, 26137, 8476, 58499, 130497, 84816, 27301, 84858, 8708, 8543, 7026, 25976, 862, 84307, 473, 672, 11342, 55885, 3670, 5515, 2626, 51444, 1545, 91752, 5325, 53335, 6477, 7161, 5431, 54904, 9508, 5980, 5352, 4026, 114088, 2122, 4306, 6…
INTERPRO_NAME	IPR000742:EGF-like, type 3	9	0.0198	0.179143	9369, 129684, 22854, 1462, 7093, 28514, 2195, 10516, 84466,
GOTERM_BP_ALL	mesoderm development	3	0.0066	0.180093	6862, 652, 2303,
GOTERM_BP_ALL	cellular defense response (sensu Vertebrata)	3	0.0066	0.180093	3606, 3662, 7099,
GENETIC_ASSOCIATION_DB	GERMLINE MUTATIONS	2	0.0044	0.180206	672, 8929,
INTERPRO_NAME	IPR002035:von Willebrand factor, type A	5	0.011	0.180411	3672, 3696, 57685, 8904, 1303,
GOTERM_MF_ALL	prenylated protein tyrosine phosphatase activity	4	0.0088	0.182236	5801, 1846, 1848, 5797,
GOTERM_BP_ALL	MAPKKK cascade	5	0.011	0.182724	150, 1846, 1848, 5515, 4217,
UP_SEQ_FEATURE	domain:Tyrosine-protein phosphatase	4	0.0088	0.186293	5801, 1846, 85464, 1848,
UP_SEQ_FEATURE	domain:PNT	2	0.0044	0.187848	2078, 2113,
UP_SEQ_FEATURE	domain:MH2	2	0.0044	0.187848	4088, 4091,
UP_SEQ_FEATURE	domain:MH1	2	0.0044	0.187848	4088, 4091,
GOTERM_BP_ALL	negative regulation of growth	3	0.0066	0.188566	51447, 5515, 694,
GOTERM_BP_ALL	negative regulation of Wnt receptor signaling pathway	2	0.0044	0.19193	2487, 27123,
GOTERM_BP_ALL	regulation of hormone secretion	2	0.0044	0.19193	10468, 6616,
GOTERM_MF_ALL	MAP kinase phosphatase activity	2	0.0044	0.193915	1846, 1848,
GOTERM_BP_ALL	cell-substrate adhesion	4	0.0088	0.19461	3672, 3696, 10516, 5921,
GOTERM_BP_ALL	cell-matrix adhesion	4	0.0088	0.19461	3672, 3696, 10516, 5921,
SP_PIR_KEYWORDS	cAMP binding	2	0.0044	0.195558	5151, 5573,
INTERPRO_NAME	IPR008343:MAP kinase phosphatase	2	0.0044	0.196744	1846, 1848,
GOTERM_BP_ALL	transcription initiation from RNA polymerase II promoter	3	0.0066	0.197092	1871, 2957, 2969,
INTERPRO_NAME	IPR000387:Tyrosine specific protein phosphatase and dual specificity protein phosphatase	5	0.011	0.197928	5801, 1846, 85464, 1848, 5797,
GOTERM_BP_ALL	synaptic transmission	9	0.0198	0.198379	2752, 2571, 9456, 3778, 3736, 4684, 27345, 6616, 56479,
UP_SEQ_FEATURE	domain:Fibronectin type-III 3	4	0.0088	0.199395	4897, 5797, 1303, 6092,
GOTERM_BP_ALL	organelle organization and biogenesis	25	0.0551	0.201317	5921, 672, 84062, 10051, 6657, 8365, 8366, 648, 10472, 9844, 8091, 5926, 10109, 6656, 8343, 8346, 150, 440689, 1029, 8476, 8336, 8969, 11166, 51187, 54880, 11335, 7291, 3020,
BIOCARTA	h_cellcyclePathway:Cyclins and Cell Cycle Regulation	3	0.0066	0.205623	1021, 1029, 595,
GOTERM_MF_ALL	alpha-type channel activity	13	0.0286	0.206406	57369, 3739, 3778, 3736, 2893, 255231, 27345, 3772, 56479, 79047, 90134, 2566, 55283,
GOTERM_BP_ALL	chromatin assembly	5	0.011	0.206608	8343, 8346, 440689, 8365, 8366, 8336, 8969, 3020,
GOTERM_BP_ALL	sulfur metabolism	4	0.0088	0.206655	4482, 23213, 9435, 9953,
KEGG_PATHWAY	HSA00513:HIGH-MANNOSE TYPE N-GLYCAN BIOSYNTHESIS	2	0.0044	0.206874	8473, 4121,
UP_SEQ_FEATURE	domain:SET	3	0.0066	0.207345	56978, 59336, 639,
GOTERM_CC_ALL	integral to plasma membrane	37	0.0815	0.207771	10082, 3672, 4311, 3778, 3736, 5797, 27345, 3772, 10332, 56479, 56134, 2066, 347902, 10857, 2690, 9456, 5028, 9953, 50863, 9369, 7253, 3696, 3739, 11211, 7099, 150, 4897, 56142, 8650, 10886, 79047, 28514, 2566, 9248, 2195, 29967, 10818,
UP_SEQ_FEATURE	domain:Laminin G-like	2	0.0044	0.208706	9369, 2195,
UP_SEQ_FEATURE	zinc finger region:C2H2-type 4	13	0.0286	0.209944	10472, 463, 3642, 639, 84307, 6299, 26137, 59336, 58499, 2122, 5325, 53335, 604,
GOTERM_BP_ALL	interleukin-2 biosynthesis	2	0.0044	0.210846	3606, 3662,
GOTERM_BP_ALL	detection of pest, pathogen or parasite	2	0.0044	0.210846	7099, 10332,
GOTERM_BP_ALL	tube development	2	0.0044	0.210846	650, 8543,
GOTERM_BP_ALL	DNA damage response, signal transduction resulting in induction of apoptosis	2	0.0044	0.210846	7161, 672,
GOTERM_BP_ALL	muscle development	5	0.011	0.211491	1960, 694, 6938, 4154, 652,
GENETIC_ASSOCIATION_DB	AFFECTIVE DISORDER	2	0.0044	0.212242	1848, 4684,
INTERPRO_NAME	IPR011993:Pleckstrin homology-type	12	0.0264	0.212891	7074, 5334, 10160, 1601, 8650, 9456, 8476, 9844, 22822, 23236, 84632, 5921,
GOTERM_MF_ALL	voltage-gated ion channel activity	7	0.0154	0.213576	90134, 3739, 79047, 3778, 3736, 3772, 56479,
BIOCARTA	h_gsPathway:Activation of cAMP-dependent protein kinase	2	0.0044	0.214113	2778, 5573,
SMART_NAME	SM00195:DSPc	3	0.0066	0.217909	1846, 85464, 1848,
SP_PIR_KEYWORDS	duplication	8	0.0176	0.218055	3181, 3696, 1006, 3670, 10468, 4684, 1010, 5573,
GOTERM_BP_ALL	regulation of apoptosis	12	0.0264	0.218644	3606, 7161, 51447, 672, 2309, 8452, 5515, 4217, 694, 5325, 5921, 51282,
GOTERM_BP_ALL	positive regulation of metabolism	7	0.0154	0.219579	672, 2309, 3662, 7099, 2626, 5325, 652,
SP_PIR_KEYWORDS	myristate	4	0.0088	0.219886	7447, 7074, 10818, 4082,
GOTERM_BP_ALL	striated muscle development	3	0.0066	0.222921	694, 4154, 652,
SP_PIR_KEYWORDS	protein kinase inhibitor	2	0.0044	0.22422	1029, 28951,
INTERPRO_NAME	IPR000008:C2	6	0.0132	0.22623	5334, 255928, 23236, 148281, 8904, 5921,
UP_SEQ_FEATURE	domain:Fibronectin type-III 2	5	0.011	0.227263	4897, 4684, 5797, 1303, 6092,
UP_SEQ_FEATURE	domain:Fibronectin type-III 1	5	0.011	0.227263	4897, 4684, 5797, 1303, 6092,
GOTERM_MF_ALL	ion channel activity	12	0.0264	0.227728	90134, 3739, 79047, 3778, 2893, 3736, 255231, 2566, 27345, 55283, 3772, 56479,
UP_SEQ_FEATURE	repeat:LRR 21	2	0.0044	0.229031	51311, 7099,
UP_SEQ_FEATURE	domain:ARID	2	0.0044	0.229031	3720, 5926,
GOTERM_BP_ALL	C21-steroid hormone biosynthesis	2	0.0044	0.22932	5087, 133,
SMART_NAME	SM00181:EGF	9	0.0198	0.229897	9369, 129684, 22854, 3912, 1462, 28514, 2195, 10516, 84466,
INTERPRO_NAME	IPR003118:Sterile alpha motif/pointed	2	0.0044	0.231191	2078, 2113,
GOTERM_BP_ALL	cytokine biosynthesis	3	0.0066	0.231593	3606, 3662, 7099,
KEGG_PATHWAY	HSA04514:CELL ADHESION MOLECULES (CAMS)	6	0.0132	0.233936	4897, 9369, 3696, 1462, 4684, 5797,
GOTERM_BP_ALL	transmission of nerve impulse	9	0.0198	0.234156	2752, 2571, 9456, 3778, 3736, 4684, 27345, 6616, 56479,
GOTERM_BP_ALL	blood vessel morphogenesis	4	0.0088	0.237437	3606, 2034, 694, 5921,
GOTERM_BP_ALL	blood vessel development	4	0.0088	0.237437	3606, 2034, 694, 5921,
GOTERM_BP_ALL	vasculature development	4	0.0088	0.237437	3606, 2034, 694, 5921,
SP_PIR_KEYWORDS	tumor suppressor	2	0.0044	0.238167	672, 1029,
SP_PIR_KEYWORDS	steroid-binding	2	0.0044	0.238167	10857, 4306,
GOTERM_BP_ALL	cytokine metabolism	3	0.0066	0.240285	3606, 3662, 7099,
GOTERM_BP_ALL	sex differentiation	3	0.0066	0.240285	5087, 6715, 8195,
GOTERM_BP_ALL	protein amino acid dephosphorylation	6	0.0132	0.243666	5801, 1846, 85464, 1848, 5515, 5797,
GOTERM_MF_ALL	Rho guanyl-nucleotide exchange factor activity	2	0.0044	0.244412	7074, 10160,
GOTERM_BP_ALL	phosphorus metabolism	27	0.0595	0.244568	1021, 5801, 51086, 5797, 8621, 4752, 84930, 2066, 8899, 25878, 4217, 5515, 28951, 514, 51606, 1846, 85464, 8395, 166614, 2078, 5608, 22848, 817, 8476, 1848, 652, 5573,
GOTERM_BP_ALL	phosphate metabolism	27	0.0595	0.244568	1021, 5801, 51086, 5797, 8621, 4752, 84930, 2066, 8899, 25878, 4217, 5515, 28951, 514, 51606, 1846, 85464, 8395, 166614, 2078, 5608, 22848, 817, 8476, 1848, 652, 5573,
GOTERM_BP_ALL	protein amino acid phosphorylation	19	0.0419	0.244715	1021, 51086, 166614, 8621, 4752, 2078, 84930, 5608, 22848, 2066, 817, 8899, 8476, 25878, 5515, 4217, 28951, 652, 5573,
SP_PIR_KEYWORDS	cytokine	6	0.0132	0.245691	3606, 392255, 650, 651, 64388, 652,
INTERPRO_NAME	IPR000340:Dual specificity protein phosphatase	3	0.0066	0.246813	1846, 85464, 1848,
GOTERM_BP_ALL	monovalent inorganic cation homeostasis	2	0.0044	0.247362	51606, 4306,
GOTERM_BP_ALL	heparan sulfate proteoglycan metabolism	2	0.0044	0.247362	23213, 9953,
GOTERM_BP_ALL	C21-steroid hormone metabolism	2	0.0044	0.247362	5087, 133,
INTERPRO_NAME	IPR000539:Frizzled protein	2	0.0044	0.247857	8324, 11211,
INTERPRO_NAME	IPR007107:LIM homeobox	2	0.0044	0.247857	56956, 3670,
INTERPRO_NAME	IPR001862:Membrane attack complex component/perforin/complement C9	2	0.0044	0.247857	23245, 57795,
INTERPRO_NAME	IPR001293:Zinc finger, TRAF-type	2	0.0044	0.247857	23024, 84085,
GOTERM_MF_ALL	CTD phosphatase activity	3	0.0066	0.249113	1846, 1848, 5515,
GOTERM_MF_ALL	protein phosphatase type 2C activity	3	0.0066	0.249113	1846, 1848, 5515,
GOTERM_MF_ALL	protein phosphatase type 2B activity	3	0.0066	0.249113	1846, 1848, 5515,
GOTERM_MF_ALL	myosin phosphatase activity	3	0.0066	0.249113	1846, 1848, 5515,
GOTERM_MF_ALL	magnesium-dependent protein serine/threonine phosphatase activity	3	0.0066	0.249113	1846, 1848, 5515,
INTERPRO_NAME	IPR012680:Laminin G, subdomain 2	3	0.0066	0.254875	9369, 129684, 2195,
PIR_SUPERFAMILY_NAME	SF000091:alcohol dehydrogenase	2	0.0044	0.255747	284273, 84816,
SP_PIR_KEYWORDS	growth factor	5	0.011	0.256104	392255, 650, 651, 677, 652,
BIOCARTA	h_wntPathway:WNT Signaling Pathway	3	0.0066	0.256284	7088, 4609, 595,
GOTERM_MF_ALL	protein phosphatase type 1 activity	3	0.0066	0.257047	1846, 1848, 5515,
GOTERM_BP_ALL	cytokine production	3	0.0066	0.257708	3606, 3662, 7099,
INTERPRO_NAME	IPR013069:BTB/POZ	5	0.011	0.257913	8507, 55975, 10472, 26137, 604,
SP_PIR_KEYWORDS	kinase	19	0.0419	0.261803	1021, 51447, 53354, 51086, 8395, 166614, 8621, 4752, 84930, 5608, 22848, 54981, 2066, 817, 8899, 8476, 1029, 4217, 5573,
INTERPRO_NAME	IPR000558:Histone H2B	2	0.0044	0.264164	8343, 8346, 440689,
INTERPRO_NAME	IPR013323:SIAH-type	2	0.0044	0.264164	6477, 84085,
INTERPRO_NAME	IPR013154:Alcohol dehydrogenase GroES-like	2	0.0044	0.264164	284273, 84816,
GOTERM_BP_ALL	fibroblast growth factor receptor signaling pathway	2	0.0044	0.264984	5015, 10818,
GOTERM_BP_ALL	regulation of myeloid cell differentiation	2	0.0044	0.264984	2309, 7099,
GOTERM_BP_ALL	regulation of actin filament polymerization	2	0.0044	0.264984	10109, 5921,
GOTERM_MF_ALL	calcium-dependent protein serine/threonine phosphatase activity	3	0.0066	0.264985	1846, 1848, 5515,
INTERPRO_NAME	IPR003598:Immunoglobulin C2 type	8	0.0176	0.265009	4897, 64101, 25878, 4684, 57689, 388364, 50863, 6092,
GOTERM_BP_ALL	regulation of organismal physiological process	6	0.0132	0.26572	3606, 3662, 7099, 27345, 652, 5921,
BIOCARTA	h_cremPathway:Regulation of Spermatogenesis by CREM	2	0.0044	0.266539	7514, 2778,
BIOCARTA	h_carm-erPathway:CARM1 and Regulation of the Estrogen Receptor	3	0.0066	0.269037	672, 2957, 595,
GOTERM_BP_ALL	proteolysis during cellular protein catabolism	7	0.0154	0.270186	6477, 7337, 1540, 9508, 7398, 64854, 7324,
GOTERM_MF_ALL	channel or pore class transporter activity	13	0.0286	0.270348	57369, 3739, 3778, 3736, 2893, 255231, 27345, 3772, 56479, 79047, 90134, 2566, 55283,
GOTERM_MF_ALL	protein phosphatase type 2A activity	3	0.0066	0.272924	1846, 1848, 5515,
GOTERM_BP_ALL	cellular protein catabolism	7	0.0154	0.274026	6477, 7337, 1540, 9508, 7398, 64854, 7324,
GOTERM_BP_ALL	modification-dependent protein catabolism	6	0.0132	0.274667	6477, 7337, 1540, 7398, 64854, 7324,
GOTERM_BP_ALL	endocytosis	6	0.0132	0.274667	51606, 2690, 9844, 64581, 29967, 10332,
GOTERM_BP_ALL	ubiquitin-dependent protein catabolism	6	0.0132	0.274667	6477, 7337, 1540, 7398, 64854, 7324,
COG_KOG_ONTOLOGY	Cell division and chromosome partitioning	6	0.0132	0.275739	26059, 9456, 10806, 11259, 1832, 374864,
GOTERM_MF_ALL	tumor suppressor	2	0.0044	0.276311	672, 1029,
SMART_NAME	SM00428:H3	2	0.0044	0.278281	8343, 8346, 3020,
GOTERM_BP_ALL	dephosphorylation	6	0.0132	0.279164	5801, 1846, 85464, 1848, 5515, 5797,
GOTERM_MF_ALL	protein serine/threonine kinase activity	13	0.0286	0.279302	1021, 51086, 166614, 8621, 4752, 84930, 5608, 22848, 817, 8899, 8476, 4217, 5573,
INTERPRO_NAME	IPR001711:Phosphatidylinositol-specific phospholipase C, Y domain	2	0.0044	0.280117	5334, 23236,
INTERPRO_NAME	IPR001192:Phosphoinositide-specific phospholipase C (PLC)	2	0.0044	0.280117	5334, 23236,
GOTERM_BP_ALL	hormone secretion	2	0.0044	0.282194	10468, 6616,
PIR_SUPERFAMILY_NAME	SF002449:potassium channel protein drk1	2	0.0044	0.284521	3739, 3736,
UP_SEQ_FEATURE	domain:PAS	2	0.0044	0.286933	90134, 5151,
UP_SEQ_FEATURE	repeat:LRR 20	2	0.0044	0.286933	51311, 7099,
UP_SEQ_FEATURE	domain:Cadherin 7	2	0.0044	0.286933	5101, 2195,
INTERPRO_NAME	IPR001791:Laminin G	3	0.0066	0.287132	9369, 129684, 2195,
BBID	61.Myc_network	2	0.0044	0.287303	4609, 2969,
KEGG_PATHWAY	HSA04360:AXON GUIDANCE	6	0.0132	0.28742	22854, 1808, 57689, 59277, 5921, 6092,
SP_PIR_KEYWORDS	endoplasmic reticulum	11	0.0242	0.288533	80761, 5352, 6780, 10857, 2135, 6715, 23213, 55033, 51726, 1545, 10483,
BIOCARTA	h_dspPathway:Regulation of MAP Kinase Pathways Through Dual Specificity Phosphatases	2	0.0044	0.291449	1846, 1848,
BIOCARTA	h_GATA3pathway:GATA3 participate in activating the Th2 cytokine genes expression	2	0.0044	0.291449	2625, 4094,
GOTERM_MF_ALL	protein-hormone receptor activity	2	0.0044	0.291754	7253, 55366,
GOTERM_MF_ALL	nucleoside-triphosphatase activity	16	0.0352	0.292431	5874, 51606, 10123, 2778, 84705, 1656, 79915, 22836, 5921, 57062, 55137, 5000, 83473, 514, 10051, 6683,
SP_PIR_KEYWORDS	inflammatory response	3	0.0066	0.29317	51311, 7099, 9435,
GOTERM_BP_ALL	protein catabolism	8	0.0176	0.293585	5718, 6477, 7337, 1540, 9508, 7398, 64854, 7324,
INTERPRO_NAME	IPR002290:Serine/threonine protein kinase	14	0.0308	0.294289	1021, 51086, 166614, 8621, 4752, 84930, 5608, 22848, 2066, 817, 8899, 8476, 4217, 28951,
SP_PIR_KEYWORDS	ubl conjugation pathway	8	0.0176	0.296241	6477, 7337, 1540, 7398, 8452, 84085, 64854, 7324,
GOTERM_BP_ALL	response to fungi	2	0.0044	0.299002	7099, 64581,
SMART_NAME	SM00251:SAM_PNT	2	0.0044	0.299377	2078, 2113,
GOTERM_BP_ALL	regulation of immune response	4	0.0088	0.300872	3606, 3662, 7099, 5921,
GOTERM_BP_ALL	monovalent inorganic cation transport	11	0.0242	0.300969	51606, 90134, 3739, 79047, 3778, 2893, 3736, 514, 27345, 3772, 56479,
UP_SEQ_FEATURE	domain:VWFA	3	0.0066	0.302829	3672, 3696, 8904,
INTERPRO_NAME	IPR000571:Zinc finger, CCCH-type	3	0.0066	0.303216	25976, 677, 4154,
SP_PIR_KEYWORDS	synaptosome	2	0.0044	0.304237	26059, 6616,
UP_SEQ_FEATURE	repeat:LRR 19	2	0.0044	0.305254	51311, 7099,
GOTERM_BP_ALL	second-messenger-mediated signaling	7	0.0154	0.306598	150, 7253, 8365, 8366, 2778, 9456, 5515, 5028,
INTERPRO_NAME	IPR007087:Zinc finger, C2H2-type	22	0.0485	0.306736	84858, 56978, 1960, 10472, 639, 3642, 463, 389058, 84307, 6299, 55366, 26137, 59336, 130497, 58499, 25925, 51444, 2122, 53335, 5325, 91752, 604,
BIOCARTA	h_erkPathway:Erk1/Erk2 Mapk Signaling pathway	3	0.0066	0.307253	5801, 2778, 4609,
INTERPRO_NAME	IPR007103:POU homeobox	2	0.0044	0.310997	5457, 5458,
INTERPRO_NAME	IPR013149:Alcohol dehydrogenase, zinc-binding	2	0.0044	0.310997	284273, 84816,
INTERPRO_NAME	IPR001723:Steroid hormone receptor	3	0.0066	0.311235	2649, 7026, 4306,
UP_SEQ_FEATURE	domain:C2 2	3	0.0066	0.312352	255928, 148281, 8904,
UP_SEQ_FEATURE	domain:C2 1	3	0.0066	0.312352	255928, 148281, 8904,
GOTERM_BP_ALL	phosphorylation	22	0.0485	0.314029	1021, 51606, 51086, 8395, 166614, 8621, 4752, 2078, 84930, 5608, 22848, 2066, 817, 8899, 8476, 25878, 5515, 4217, 514, 28951, 652, 5573,
GOTERM_BP_ALL	positive regulation of transcription	5	0.011	0.31426	672, 2309, 3662, 2626, 5325,
BIOCARTA	h_longevityPathway:The IGF-1 Receptor and Longevity	2	0.0044	0.315528	2309, 2690,
KEGG_PATHWAY	HSA04120:UBIQUITIN MEDIATED PROTEOLYSIS	3	0.0066	0.317559	8452, 7324, 8925,
GOTERM_CC_ALL	plasma membrane	49	0.1079	0.31833	10082, 4311, 8324, 3736, 5797, 27345, 3772, 56134, 347902, 9456, 5028, 4082, 50863, 9844, 2893, 7099, 10886, 79047, 8476, 28514, 9248, 10818, 3672, 2778, 3778, 1832, 10211, 56479, 10332, 2066, 2690, 10857, 84062, 9953, 7253, 9369, 3696, 22854, 57369, 3739, 11211, 4897, 150, 56142, 8650, 4684, 2195, 2566, 29967,
SMART_NAME	SM00239:C2	6	0.0132	0.318781	5334, 255928, 23236, 148281, 8904, 5921,
INTERPRO_NAME	IPR000536:Nuclear hormone receptor, ligand-binding	3	0.0066	0.319234	2649, 7026, 4306,
INTERPRO_NAME	IPR003131:K+ channel tetramerisation	3	0.0066	0.319234	3739, 79047, 3736,
UP_SEQ_FEATURE	domain:Protein kinase	13	0.0286	0.31932	1021, 51086, 166614, 8621, 4752, 84930, 5608, 2066, 817, 8899, 8476, 4217, 28951,
SP_PIR_KEYWORDS	transforming protein	3	0.0066	0.319722	6498, 4609, 4613,
SP_PIR_KEYWORDS	methylation	3	0.0066	0.319722	8365, 8366, 5515, 3020,
SMART_NAME	SM00457:MACPF	2	0.0044	0.319859	23245, 57795,
GENETIC_ASSOCIATION_DB	PSYCH	7	0.0154	0.319909	1848, 84062, 4311, 2020, 2893, 4684, 6616,
GOTERM_MF_ALL	transmembrane receptor protein phosphatase activity	2	0.0044	0.32166	5801, 5797,
UP_SEQ_FEATURE	domain:Fibronectin type-III 4	3	0.0066	0.321846	4897, 5797, 1303,
KEGG_PATHWAY	HSA04110:CELL CYCLE	5	0.011	0.3228	1021, 5000, 1029, 595, 4088,
UP_SEQ_FEATURE	repeat:PXXP 4	2	0.0044	0.323106	56142, 56134,
UP_SEQ_FEATURE	repeat:PXXP 3	2	0.0044	0.323106	56142, 56134,
UP_SEQ_FEATURE	repeat:PXXP 2	2	0.0044	0.323106	56142, 56134,
UP_SEQ_FEATURE	repeat:PXXP 1	2	0.0044	0.323106	56142, 56134,
INTERPRO_NAME	IPR000719:Protein kinase	15	0.033	0.324047	1021, 51086, 166614, 8621, 4752, 84930, 5608, 22848, 2066, 817, 8899, 8476, 4217, 28951, 162699,
BBID	26.cyclin-CDK_complexes	2	0.0044	0.324266	1021, 1029,
INTERPRO_NAME	IPR002085:Alcohol dehydrogenase superfamily, zinc-containing	2	0.0044	0.325937	284273, 84816,
GOTERM_MF_ALL	GTPase activity	6	0.0132	0.326328	5874, 10123, 2778, 84705, 22836, 5921,
INTERPRO_NAME	IPR001628:Nuclear hormone receptor, DNA-binding	3	0.0066	0.327211	2649, 7026, 4306,
SP_PIR_KEYWORDS	acetylation	9	0.0198	0.329984	2752, 5718, 5874, 1622, 8365, 8366, 8336, 8969, 3020, 1982, 5573,
GOTERM_BP_ALL	locomotion	8	0.0176	0.330509	150, 4897, 9369, 6477, 9844, 694, 10109, 4082,
GOTERM_BP_ALL	localization of cell	8	0.0176	0.330509	150, 4897, 9369, 6477, 9844, 694, 10109, 4082,
GOTERM_BP_ALL	cell motility	8	0.0176	0.330509	150, 4897, 9369, 6477, 9844, 694, 10109, 4082,
UP_SEQ_FEATURE	zinc finger region:NR C4-type	3	0.0066	0.331307	2649, 7026, 4306,
UP_SEQ_FEATURE	DNA-binding region:Nuclear receptor	3	0.0066	0.331307	2649, 7026, 4306,
GOTERM_BP_ALL	inactivation of MAPK activity	2	0.0044	0.33145	1848, 5515,
GOTERM_BP_ALL	glutamate signaling pathway	2	0.0044	0.33145	9456, 2893,
GOTERM_BP_ALL	response to endogenous stimulus	9	0.0198	0.33156	5608, 7161, 672, 5980, 7398, 27244, 27301, 64581, 5387,
SP_PIR_KEYWORDS	golgi stack	9	0.0198	0.332649	10123, 8708, 23213, 9435, 55968, 9953, 9653, 4121, 10483,
SP_PIR_KEYWORDS	dna replication	3	0.0066	0.332913	5980, 5000, 4781,
INTERPRO_NAME	IPR000357:HEAT	4	0.0088	0.333305	10274, 7514, 63892, 23244,
INTERPRO_NAME	IPR004827:Basic-leucine zipper (bZIP) transcription factor	3	0.0066	0.335162	9935, 3725, 4094,
GOTERM_BP_ALL	protein amino acid glycosylation	5	0.011	0.335499	8473, 8708, 27230, 201595, 4121,
GOTERM_BP_ALL	positive regulation of nucleobase, nucleoside, nucleotide and nucleic acid metabolism	5	0.011	0.335499	672, 2309, 3662, 2626, 5325,
BIOCARTA	h_bArrestinPathway:?-arrestins in GPCR Desensitization	2	0.0044	0.338803	2778, 3736,
SP_PIR_KEYWORDS	transferase	28	0.0617	0.339168	1021, 53354, 51086, 8708, 9453, 8621, 201595, 9653, 4752, 84930, 54981, 2066, 22929, 8899, 2135, 4217, 9435, 9953, 51447, 5431, 8395, 166614, 5608, 22848, 8473, 5980, 817, 8476,
SMART_NAME	SM00427:H2B	2	0.0044	0.339745	8343, 8346, 440689,
UP_SEQ_FEATURE	domain:PAS 2	2	0.0044	0.3405	8863, 2034,
UP_SEQ_FEATURE	domain:PAS 1	2	0.0044	0.3405	8863, 2034,
UP_SEQ_FEATURE	domain:NTR	2	0.0044	0.3405	2487, 59277,
INTERPRO_NAME	IPR000909:Phosphatidylinositol-specific phospholipase C, X region	2	0.0044	0.340555	5334, 23236,
INTERPRO_NAME	IPR000867:Insulin-like growth factor-binding protein, IGFBP	2	0.0044	0.340555	3488, 51232,
SP_PIR_KEYWORDS	triplet repeat expansion	2	0.0044	0.341103	170302, 8929,
SP_PIR_KEYWORDS	methylated amino acid	2	0.0044	0.341103	8365, 8366, 3020,
GOTERM_MF_ALL	steroid binding	3	0.0066	0.343826	10857, 3549, 4306,
GOTERM_BP_ALL	T cell activation	3	0.0066	0.344364	3606, 3662, 64581,
SP_PIR_KEYWORDS	multigene family	31	0.0683	0.34445	2778, 595, 57526, 8324, 3736, 64854, 4091, 56479, 56134, 5101, 7398, 2066, 90134, 4781, 10123, 2571, 85464, 5151, 3739, 55998, 11211, 4088, 10483, 150, 8343, 8346, 56142, 6715, 8336, 8969, 7324, 2566, 5573,
BIOCARTA	h_p38mapkPathway:p38 MAPK Signaling Pathway	3	0.0066	0.345132	5608, 4609, 4217,
INTERPRO_NAME	IPR001881:EGF-like calcium-binding	5	0.011	0.34548	1462, 7093, 28514, 2195, 10516,
SP_PIR_KEYWORDS	dna repair	4	0.0088	0.346303	672, 5980, 7398, 27301,
GOTERM_BP_ALL	nucleotide-sugar metabolism	2	0.0044	0.347108	2135, 80146,
GOTERM_BP_ALL	negative regulation of cell differentiation	2	0.0044	0.347108	7099, 652,
GOTERM_BP_ALL	negative regulation of MAPK activity	2	0.0044	0.347108	1848, 5515,
GOTERM_BP_ALL	response to organic substance	2	0.0044	0.347108	5515, 64581,
GOTERM_BP_ALL	biopolymer catabolism	8	0.0176	0.349906	5718, 6477, 7337, 1540, 9508, 7398, 64854, 7324,
INTERPRO_NAME	IPR001245:Tyrosine protein kinase	13	0.0286	0.350478	1021, 166614, 8621, 4752, 84930, 5608, 22848, 2066, 817, 8899, 8476, 4217, 28951,
INTERPRO_NAME	IPR001304:C-type lectin	4	0.0088	0.351115	8476, 1462, 64581, 10332,
GOTERM_BP_ALL	biopolymer glycosylation	5	0.011	0.35147	8473, 8708, 27230, 201595, 4121,
GOTERM_MF_ALL	alkali metal ion binding	6	0.0132	0.351574	90134, 3739, 3778, 3736, 3772, 56479,
GOTERM_MF_ALL	calcium ion binding	23	0.0507	0.351981	57620, 5334, 3672, 1006, 3778, 1462, 57526, 23236, 51199, 10332, 56142, 7447, 56134, 5101, 3912, 55033, 7093, 28514, 148281, 1010, 2195, 4121, 10516,
SP_PIR_KEYWORDS	multifunctional enzyme	3	0.0066	0.352555	3030, 9453, 10840,
INTERPRO_NAME	IPR000327:POU	2	0.0044	0.354856	5457, 5458,
INTERPRO_NAME	IPR003593:AAA ATPase	5	0.011	0.35533	55137, 5000, 83473, 79915, 6683,
SP_PIR_KEYWORDS	egf-like domain	6	0.0132	0.356544	9369, 1462, 7093, 28514, 2195, 10516,
GOTERM_MF_ALL	pyrophosphatase activity	16	0.0352	0.35724	5874, 51606, 10123, 2778, 84705, 1656, 79915, 22836, 5921, 57062, 55137, 5000, 83473, 514, 10051, 6683,
UP_SEQ_FEATURE	repeat:LRR 18	2	0.0044	0.357448	51311, 7099,
SMART_NAME	SM00149:PLCYc	2	0.0044	0.359051	5334, 23236,
SP_PIR_KEYWORDS	neurogenesis	3	0.0066	0.359059	22854, 4760, 6092,
GOTERM_MF_ALL	hydrolase activity, acting on acid anhydrides, in phosphorus-containing anhydrides	16	0.0352	0.359068	5874, 51606, 10123, 2778, 84705, 1656, 79915, 22836, 5921, 57062, 55137, 5000, 83473, 514, 10051, 6683,
GOTERM_MF_ALL	steroid hormone receptor activity	3	0.0066	0.359324	2649, 7026, 4306,
GOTERM_BP_ALL	glycoprotein biosynthesis	5	0.011	0.362123	8473, 8708, 27230, 201595, 4121,
GOTERM_MF_ALL	phosphoprotein phosphatase activity	6	0.0132	0.364204	5801, 1846, 85464, 1848, 5515, 5797,
PIR_SUPERFAMILY_NAME	SF002504:cadherin	2	0.0044	0.36438	1006, 1010,
SP_PIR_KEYWORDS	atp synthesis	2	0.0044	0.364591	51606, 514,
GOTERM_BP_ALL	positive regulation of transcription, DNA-dependent	4	0.0088	0.365044	672, 2309, 2626, 5325,
GOTERM_BP_ALL	interaction between organisms	4	0.0088	0.365044	2778, 133, 64581, 10332,
GOTERM_BP_ALL	mitotic cell cycle	7	0.0154	0.367731	10274, 1021, 8452, 595, 8621, 10051, 4752,
INTERPRO_NAME	IPR000233:Cadherin cytoplasmic region	2	0.0044	0.368848	1006, 1010,
BIOCARTA	h_tollPathway:Toll-Like Receptor Pathway	3	0.0066	0.370048	5608, 3725, 7099,
GOTERM_BP_ALL	physiological process	305	0.6718	0.371137	4825, 5801, 6664, 5090, 595, 5797, 27345, 463, 2637, 3772, 6092, 4487, 347902, 4781, 9456, 51091, 8028, 23493, 4082, 3226, 7514, 1846, 51311, 9819, 5151, 9844, 10840, 389058, 10886, 26137, 5000, 79047, 8336, 8969, 55033, 2119, 11166, 11335, 5573, 3778, 2034, 5457, 25976, 56479, 5921, 84930, 5087, 57062, 7398, 2066, 8929, 2135, 84062, 4217, 92906, 1545, 5325, 1622, 7253, 11098, 9369, 5015, 8365, 8…
GOTERM_MF_ALL	ATP binding	34	0.0749	0.371141	1021, 53354, 51086, 8621, 79915, 4752, 84930, 55137, 57062, 54981, 2066, 22929, 8899, 25878, 6595, 4217, 28951, 10051, 51606, 1656, 166614, 860, 51199, 5387, 5608, 22848, 817, 5000, 83473, 8476, 8195, 2122, 6683, 5573,
UP_SEQ_FEATURE	domain:Rhodanese	2	0.0044	0.373963	1846, 1848,
UP_SEQ_FEATURE	domain:POU-specific	2	0.0044	0.373963	5457, 5458,
GOTERM_MF_ALL	protein kinase regulator activity	3	0.0066	0.374685	1029, 28951, 5573,
SP_PIR_KEYWORDS	camp	2	0.0044	0.37602	5151, 5573,
GOTERM_BP_ALL	regulation of enzyme activity	8	0.0176	0.376864	150, 1848, 1029, 5515, 4217, 7099, 28951, 694,
GOTERM_BP_ALL	regulation of protein amino acid phosphorylation	2	0.0044	0.377335	5515, 652,
SMART_NAME	SM00643:C345C	2	0.0044	0.377795	2487, 59277,
GOTERM_BP_ALL	ectoderm development	4	0.0088	0.377806	7020, 28514, 2304, 1832,
GOTERM_BP_ALL	regulation of protein biosynthesis	5	0.011	0.378089	3662, 5515, 7099, 51091, 1982,
SP_PIR_KEYWORDS	Nuclear protein	3	0.0066	0.378421	440689, 81789, 4088,
UP_SEQ_FEATURE	domain:EGF-like 1	4	0.0088	0.38012	9369, 1462, 28514, 2195,
COG_KOG_ONTOLOGY	Cell division and chromosome partitioning / Cytoskeleton	2	0.0044	0.380734	989, 8925,
INTERPRO_NAME	IPR000324:Vitamin D receptor	2	0.0044	0.382537	2649, 4306,
INTERPRO_NAME	IPR002149:A-latrotoxin receptor interaction	2	0.0044	0.382537	255928, 148281,
GOTERM_MF_ALL	protein tyrosine phosphatase activity	4	0.0088	0.382706	5801, 1846, 1848, 5797,
SMART_NAME	SM00220:S_TKc	10	0.022	0.382891	5608, 1021, 51086, 8899, 817, 8476, 166614, 4217, 8621, 4752,
GOTERM_BP_ALL	negative regulation of enzyme activity	3	0.0066	0.386579	150, 1848, 5515,
SP_PIR_KEYWORDS	hormone receptor	2	0.0044	0.387244	7253, 4883,
GOTERM_MF_ALL	phosphotransferase activity, alcohol group as acceptor	20	0.0441	0.389619	1021, 51447, 53354, 51086, 8395, 166614, 8621, 4752, 51232, 84930, 5608, 22848, 2066, 817, 8899, 8476, 25878, 4217, 28951, 5573,
GOTERM_MF_ALL	hydrolase activity, acting on acid anhydrides	16	0.0352	0.389656	5874, 51606, 10123, 2778, 84705, 1656, 79915, 22836, 5921, 57062, 55137, 5000, 83473, 514, 10051, 6683,
INTERPRO_NAME	IPR001394:Peptidase C19, ubiquitin carboxyl-terminal hydrolase 2	3	0.0066	0.38991	1540, 7398, 64854,
UP_SEQ_FEATURE	zinc finger region:C3H1-type 2	2	0.0044	0.390054	677, 4154,
UP_SEQ_FEATURE	zinc finger region:C3H1-type 1	2	0.0044	0.390054	677, 4154,
UP_SEQ_FEATURE	domain:IGFBP	2	0.0044	0.390054	3488, 51232,
SMART_NAME	SM00282:LamG	3	0.0066	0.390395	9369, 129684, 2195,
INTERPRO_NAME	IPR000504:RNA-binding region RNP-1 (RNA recognition motif)	7	0.0154	0.391451	3181, 9584, 55998, 92906, 221662, 79811, 9665,
GOTERM_BP_ALL	interaction with host	2	0.0044	0.391922	64581, 10332,
GOTERM_BP_ALL	actin filament polymerization	2	0.0044	0.391922	10109, 5921,
GOTERM_BP_ALL	regulation of amino acid metabolism	2	0.0044	0.391922	5515, 652,
UP_SEQ_FEATURE	lipid moiety-binding region:N-myristoyl glycine	4	0.0088	0.394067	7447, 7074, 10818, 4082,
INTERPRO_NAME	IPR001763:Rhodanese-like	2	0.0044	0.39593	1846, 1848,
UP_SEQ_FEATURE	zinc finger region:C4-type	3	0.0066	0.396267	5980, 5431, 8028,
GOTERM_MF_ALL	ubiquitin-protein ligase activity	9	0.0198	0.39694	6477, 7337, 84333, 672, 648, 11342, 7324, 51444, 8925,
GOTERM_BP_ALL	regulation of protein metabolism	7	0.0154	0.397843	3662, 5515, 7099, 51091, 1982, 10109, 5921,
GOTERM_MF_ALL	growth factor activity	6	0.0132	0.398296	3606, 392255, 650, 651, 677, 652,
SP_PIR_KEYWORDS	transmembrane	72	0.1586	0.39942	5801, 204962, 55144, 255928, 4311, 8324, 3736, 255231, 5797, 81614, 27345, 64581, 3772, 6092, 56134, 64101, 55366, 347902, 9435, 5028, 57620, 51311, 2893, 7099, 23245, 283874, 10886, 6715, 28514, 9248, 1010, 55283, 3672, 80761, 8708, 3778, 57526, 84631, 9653, 10332, 56479, 51232, 5101, 2066, 10857, 2690, 90134, 2135, 344838, 9953, 221301, 7253, 9369, 3696, 57369, 1006, 3739, 4883, 11211, 150, 489…
KEGG_PATHWAY	HSA04340:HEDGEHOG SIGNALING PATHWAY	3	0.0066	0.400767	650, 3549, 652,
GOTERM_BP_ALL	positive regulation of protein kinase activity	3	0.0066	0.403138	150, 4217, 7099,
GOTERM_BP_ALL	transcription initiation	3	0.0066	0.403138	1871, 2957, 2969,
GOTERM_MF_ALL	ubiquitin conjugating enzyme activity	2	0.0044	0.404028	7337, 7324,
BIOCARTA	h_barr-mapkPathway:Role of ?-arrestins in the activation and targeting of MAP kinases	2	0.0044	0.404067	2778, 3736,
GOTERM_MF_ALL	protein serine/threonine phosphatase activity	3	0.0066	0.404937	1846, 1848, 5515,
GOTERM_MF_ALL	ligand-dependent nuclear receptor activity	3	0.0066	0.404937	2649, 7026, 4306,
INTERPRO_NAME	IPR013111:EGF, extracellular	3	0.0066	0.405195	22854, 3696, 84466,
GOTERM_BP_ALL	pyridine nucleotide metabolism	2	0.0044	0.406167	84656, 54981,
GOTERM_BP_ALL	cytokinesis	2	0.0044	0.406167	989, 5921,
GOTERM_BP_ALL	G1/S transition of mitotic cell cycle	2	0.0044	0.406167	8452, 595,
KEGG_PATHWAY	HSA04010:MAPK SIGNALING PATHWAY	9	0.0198	0.406642	5608, 5801, 1846, 3725, 4609, 1848, 4217, 2122, 5921,
GOTERM_MF_ALL	protein kinase activity	17	0.0374	0.407459	1021, 51086, 166614, 8621, 4752, 51232, 84930, 5608, 22848, 2066, 817, 8899, 8476, 25878, 4217, 28951, 5573,
GOTERM_BP_ALL	response to DNA damage stimulus	8	0.0176	0.407483	5608, 7161, 672, 5980, 7398, 27244, 27301, 5387,
SP_PIR_KEYWORDS	cardiomyopathy	2	0.0044	0.409092	1832, 2626,
BBID	80.T_cell_Activation	2	0.0044	0.409329	2625, 604,
GOTERM_CC_ALL	extracellular matrix (sensu Metazoa)	10	0.022	0.409619	10082, 9508, 22854, 3696, 3912, 1462, 84631, 59277, 10516, 1303,
GOTERM_BP_ALL	regulation of cellular biosynthesis	5	0.011	0.409883	3662, 5515, 7099, 51091, 1982,
SP_PIR_KEYWORDS	endocytosis	3	0.0066	0.410126	2690, 29967, 10332,
INTERPRO_NAME	IPR013151:Immunoglobulin	7	0.0154	0.410845	4897, 64101, 347902, 25878, 4684, 5797, 50863,
GOTERM_BP_ALL	positive regulation of transferase activity	3	0.0066	0.411338	150, 4217, 7099,
GOTERM_BP_ALL	interphase of mitotic cell cycle	3	0.0066	0.411338	1021, 8452, 595,
INTERPRO_NAME	IPR012337:Polynucleotidyl transferase, Ribonuclease H fold	3	0.0066	0.412768	29883, 5980, 9337,
SMART_NAME	SM00352:POU	2	0.0044	0.413659	5457, 5458,
SMART_NAME	SM00148:PLCXc	2	0.0044	0.413659	5334, 23236,
SP_PIR_KEYWORDS	phosphoric monoester hydrolase	3	0.0066	0.416373	1846, 5515, 5797,
SP_PIR_KEYWORDS	cyclin	3	0.0066	0.416373	1029, 595, 862,
GOTERM_MF_ALL	insulin-like growth factor binding	2	0.0044	0.416752	3488, 51232,
SP_PIR_KEYWORDS	dna damage	4	0.0088	0.419217	672, 5980, 7398, 27301,
SP_PIR_KEYWORDS	Disease mutation	2	0.0044	0.419723	22891, 64805,
SP_PIR_KEYWORDS	heterotrimer	2	0.0044	0.419723	2778, 3912,
SP_PIR_KEYWORDS	epilepsy	2	0.0044	0.419723	170302, 2566,
GOTERM_BP_ALL	negative regulation of development	2	0.0044	0.42008	7099, 652,
UP_SEQ_FEATURE	domain:PID	2	0.0044	0.42101	1601, 8650,
INTERPRO_NAME	IPR000157:Toll-Interleukin receptor	2	0.0044	0.421853	51311, 7099,
BBID	100.MAPK_signaling_cascades	2	0.0044	0.42515	5608, 4217,
GOTERM_BP_ALL	negative regulation of signal transduction	3	0.0066	0.427568	2487, 5515, 27123,
GOTERM_BP_ALL	interphase	3	0.0066	0.427568	1021, 8452, 595,
INTERPRO_NAME	IPR003595:Protein tyrosine phosphatase, catalytic region	3	0.0066	0.427769	5801, 1846, 5797,
UP_SEQ_FEATURE	domain:BTB	4	0.0088	0.428548	8507, 10472, 26137, 604,
GOTERM_MF_ALL	phosphoinositide phospholipase C activity	2	0.0044	0.429204	5334, 23236,
GOTERM_CC_ALL	synaptosome	2	0.0044	0.430124	26059, 6616,
GOTERM_CC_ALL	neuron projection	2	0.0044	0.430124	4897, 84062,
SP_PIR_KEYWORDS	basement membrane	2	0.0044	0.430162	3912, 59277,
GOTERM_BP_ALL	positive regulation of cytokine biosynthesis	2	0.0044	0.433667	3662, 7099,
GOTERM_BP_ALL	phagocytosis	2	0.0044	0.433667	9844, 64581,
GOTERM_BP_ALL	heterophilic cell adhesion	2	0.0044	0.433667	347902, 10332,
GOTERM_BP_ALL	ubiquitin cycle	14	0.0308	0.434193	6477, 648, 1540, 8452, 64854, 84085, 84333, 7337, 672, 7398, 11342, 51444, 7324, 8925,
INTERPRO_NAME	IPR001134:Netrin, C-terminal	2	0.0044	0.434395	2487, 59277,
GOTERM_CC_ALL	extracellular matrix	10	0.022	0.435481	10082, 9508, 22854, 3696, 3912, 1462, 84631, 59277, 10516, 1303,
COG_KOG_ONTOLOGY	Transcription	2	0.0044	0.435681	5431, 6683,
UP_SEQ_FEATURE	domain:TIR	2	0.0044	0.435896	51311, 7099,
UP_SEQ_FEATURE	domain:LIM zinc-binding 3	2	0.0044	0.435896	4026, 144165,
SP_PIR_KEYWORDS	synapse	2	0.0044	0.440415	26059, 148281,
GOTERM_BP_ALL	cell migration	4	0.0088	0.440591	4897, 9369, 6477, 694,
UP_SEQ_FEATURE	domain:EGF-like 3	3	0.0066	0.440863	9369, 28514, 2195,
GOTERM_MF_ALL	adenyl nucleotide binding	34	0.0749	0.440888	1021, 53354, 51086, 8621, 79915, 4752, 84930, 55137, 57062, 54981, 2066, 22929, 8899, 25878, 6595, 4217, 28951, 10051, 51606, 1656, 166614, 860, 51199, 5387, 5608, 22848, 817, 5000, 83473, 8476, 8195, 2122, 6683, 5573,
SMART_NAME	SM00430:HOLI	3	0.0066	0.441353	2649, 7026, 4306,
GOTERM_MF_ALL	small protein conjugating enzyme activity	2	0.0044	0.441392	7337, 7324,
BIOCARTA	h_cdMacPathway:Cadmium induces DNA synthesis and proliferation in macrophages	2	0.0044	0.444019	3725, 4609,
BIOCARTA	h_cardiacegfPathway:Role of EGF Receptor Transactivation by GPCRs in Cardiac Hypertrophy	2	0.0044	0.444019	3725, 4609,
SMART_NAME	SM00060:FN3	6	0.0132	0.446501	4897, 114088, 4684, 5797, 1303, 6092,
GOTERM_BP_ALL	regulation of biosynthesis	5	0.011	0.446533	3662, 5515, 7099, 51091, 1982,
INTERPRO_NAME	IPR003968:Kv channel	2	0.0044	0.446666	3739, 3736,
GOTERM_BP_ALL	cellular defense response	4	0.0088	0.446746	3606, 4332, 3662, 7099,
GOTERM_BP_ALL	DNA damage response, signal transduction	2	0.0044	0.446938	7161, 672,
GOTERM_MF_ALL	receptor binding	17	0.0374	0.447079	1622, 51311, 392255, 650, 651, 677, 64581, 5921, 3606, 672, 133, 28514, 3549, 64388, 10516, 652, 10818,
SP_PIR_KEYWORDS	chromatin regulator	3	0.0066	0.447091	648, 54880, 11335,
GOTERM_MF_ALL	ligase activity, forming carbon-nitrogen bonds	10	0.022	0.449017	2752, 6477, 7337, 84333, 672, 648, 11342, 7324, 51444, 8925,
INTERPRO_NAME	IPR013320:Concanavalin A-like lectin/glucanase, subgroup	4	0.0088	0.450094	9369, 129684, 2195, 1303,
UP_SEQ_FEATURE	domain:PH 2	2	0.0044	0.4504	7074, 84632,
SP_PIR_KEYWORDS	RNA binding	2	0.0044	0.450484	3181, 3190,
SP_PIR_KEYWORDS	phosphoric diester hydrolase	2	0.0044	0.450484	5334, 5151,
SP_PIR_KEYWORDS	mrna transport	2	0.0044	0.450484	7514, 55998,
SMART_NAME	SM00338:BRLZ	3	0.0066	0.451266	9935, 3725, 4094,
GOTERM_BP_ALL	response to external stimulus	14	0.0308	0.453165	51311, 4332, 3662, 7099, 10332, 6092, 5921, 3606, 8473, 133, 9435, 5028, 10516, 604,
GOTERM_BP_ALL	response to wounding	11	0.0242	0.453167	3606, 4332, 51311, 133, 3662, 7099, 9435, 5028, 10516, 5921, 604,
BIOCARTA	h_metPathway:Signaling of Hepatocyte Growth Factor Receptor	3	0.0066	0.454061	3672, 3725, 5921,
INTERPRO_NAME	IPR002999:Tudor	2	0.0044	0.458671	51742, 5926,
INTERPRO_NAME	IPR002353:Type II antifreeze protein	2	0.0044	0.458671	1462, 64581,
UP_SEQ_FEATURE	nucleotide phosphate-binding region:ATP	21	0.0463	0.45916	1021, 51086, 166614, 1656, 8621, 4752, 84930, 5608, 57062, 22929, 54981, 2066, 817, 8899, 5000, 8476, 6595, 8195, 4217, 10051, 6683,
GOTERM_BP_ALL	N-acetylglucosamine metabolism	2	0.0044	0.459898	2135, 9435,
INTERPRO_NAME	IPR001849:Pleckstrin-like	8	0.0176	0.460072	7074, 5334, 10160, 8476, 9844, 22822, 84632, 5921,
GOTERM_BP_ALL	glycoprotein metabolism	5	0.011	0.462032	8473, 8708, 27230, 201595, 4121,
BIOCARTA	h_tgfbPathway:TGF beta signaling pathway	2	0.0044	0.462997	6498, 4088,
BIOCARTA	h_etsPathway:METS affect on Macrophage Differentiation	2	0.0044	0.462997	3725, 2113,
GOTERM_MF_ALL	ubiquitin thiolesterase activity	3	0.0066	0.4632	1540, 7398, 64854,
SP_PIR_KEYWORDS	magnesium	7	0.0154	0.463375	3672, 51086, 5151, 8476, 3778, 4217, 4752,
SMART_NAME	SM00450:RHOD	2	0.0044	0.463631	1846, 1848,
SMART_NAME	SM00121:IB	2	0.0044	0.463631	3488, 51232,
UP_SEQ_FEATURE	domain:PH 1	2	0.0044	0.464532	7074, 84632,
GOTERM_MF_ALL	RNA binding	14	0.0308	0.46531	3181, 7514, 9584, 6780, 55998, 1656, 1982, 4154, 51282, 57062, 672, 3190, 51091, 92906,
GOTERM_MF_ALL	pattern binding	4	0.0088	0.467594	9508, 1462, 7099, 4684,
COG_KOG_ONTOLOGY	Transcription / Cell division and chromosome partitioning	3	0.0066	0.467954	59336, 5325, 604,
COG_KOG_ONTOLOGY	Posttranslational modification, protein turnover, chaperones	3	0.0066	0.467954	8473, 83473, 51726,
GOTERM_MF_ALL	kinase regulator activity	3	0.0066	0.470248	1029, 28951, 5573,
INTERPRO_NAME	IPR000313:PWWP	2	0.0044	0.470416	84656, 54904,
SMART_NAME	SM00399:ZnF_C4	3	0.0066	0.470789	2649, 7026, 4306,
GOTERM_BP_ALL	positive regulation of protein biosynthesis	2	0.0044	0.472555	3662, 7099,
GOTERM_BP_ALL	mismatch repair	2	0.0044	0.472555	7161, 5387,
GOTERM_BP_ALL	maintenance of fidelity during DNA-dependent DNA replication	2	0.0044	0.472555	7161, 5387,
GOTERM_BP_ALL	glucosamine metabolism	2	0.0044	0.472555	2135, 9435,
GOTERM_MF_ALL	phosphoric ester hydrolase activity	9	0.0198	0.473121	5801, 5334, 1846, 85464, 5151, 1848, 5515, 5797, 23236,
KEGG_PATHWAY	HSA04950:MATURITY ONSET DIABETES OF THE YOUNG	2	0.0044	0.47538	4825, 4760,
GOTERM_MF_ALL	double-stranded RNA binding	2	0.0044	0.476418	6780, 4154,
GOTERM_MF_ALL	phospholipase C activity	2	0.0044	0.476418	5334, 23236,
GOTERM_BP_ALL	positive regulation of enzyme activity	4	0.0088	0.477094	150, 4217, 7099, 694,
GOTERM_MF_ALL	ubiquitin-specific protease activity	3	0.0066	0.477241	1540, 7398, 64854,
SP_PIR_KEYWORDS	direct protein sequencing	40	0.0881	0.47786	5874, 3488, 4332, 2778, 1462, 51232, 5921, 3725, 2690, 2135, 5515, 1303, 50863, 5718, 3181, 7253, 1622, 7514, 57620, 8365, 8366, 22854, 4883, 2487, 7099, 2969, 1982, 10109, 150, 8343, 8346, 7088, 7337, 8473, 133, 9948, 2957, 55033, 7020, 10468, 3020, 5573,
GOTERM_CC_ALL	nuclear lumen	11	0.0242	0.478193	7514, 29883, 5980, 1871, 9584, 5431, 8543, 2957, 6595, 5926, 604,
UP_SEQ_FEATURE	domain:EGF-like 5	2	0.0044	0.478302	28514, 2195,
SMART_NAME	SM00293:PWWP	2	0.0044	0.479326	84656, 54904,
BIOCARTA	h_spryPathway:Sprouty regulation of tyrosine kinase signals	2	0.0044	0.481338	10252, 5921,
BIOCARTA	h_bArrestin-srcPathway:Roles of ?-arrestin-dependent Recruitment of Src Kinases in GPCR Signaling	2	0.0044	0.481338	2778, 3736,
BIOCARTA	h_aktPathway:AKT Signaling Pathway	2	0.0044	0.481338	2309, 2690,
BIOCARTA	h_PDZsPathway:Synaptic Proteins at the Synaptic Junction	2	0.0044	0.481338	9369, 4684,
BIOCARTA	h_41bbPathway:The 4-1BB-dependent immune response	2	0.0044	0.481338	3725, 4217,
INTERPRO_NAME	IPR000569:HECT	2	0.0044	0.481907	7337, 8925,
INTERPRO_NAME	IPR004843:Metallophosphoesterase	2	0.0044	0.481907	5515, 744,
INTERPRO_NAME	IPR003960:AAA-protein subdomain	2	0.0044	0.481907	55137, 6683,
INTERPRO_NAME	IPR002286:P2 purinoceptor	2	0.0044	0.481907	64805, 5028,
GOTERM_BP_ALL	angiogenesis	3	0.0066	0.482423	3606, 2034, 694,
SP_PIR_KEYWORDS	extracellular matrix	5	0.011	0.482581	3696, 3912, 1462, 59277, 1303,
GOTERM_BP_ALL	immune cell activation	4	0.0088	0.483072	3606, 3662, 7099, 64581,
GOTERM_BP_ALL	proteoglycan metabolism	2	0.0044	0.484916	23213, 9953,
GOTERM_BP_ALL	positive regulation of cytokine production	2	0.0044	0.484916	3662, 7099,
GOTERM_BP_ALL	positive regulation of cellular biosynthesis	2	0.0044	0.484916	3662, 7099,
GOTERM_BP_ALL	hormone biosynthesis	2	0.0044	0.484916	5087, 133,
GOTERM_MF_ALL	protein kinase inhibitor activity	2	0.0044	0.4876	1029, 28951,
GOTERM_BP_ALL	cell activation	4	0.0088	0.489017	3606, 3662, 7099, 64581,
INTERPRO_NAME	IPR012677:Nucleotide-binding, alpha-beta plait	7	0.0154	0.490644	3181, 9584, 55998, 92906, 221662, 79811, 9665,
UP_SEQ_FEATURE	domain:EGF-like 4; calcium-binding	2	0.0044	0.491719	28514, 10516,
SP_PIR_KEYWORDS	wd repeat	6	0.0132	0.491964	7088, 7091, 8726, 54663, 9948, 55827,
GOTERM_BP_ALL	negative regulation of cell proliferation	5	0.011	0.492555	27244, 1029, 9337, 694, 2113,
INTERPRO_NAME	IPR001841:Zinc finger, RING-type	8	0.0176	0.493936	6477, 84333, 672, 648, 11342, 23024, 114088, 51444,
GOTERM_BP_ALL	circulation	4	0.0088	0.494929	4223, 133, 3212, 27345,
GOTERM_BP_ALL	regulation of phosphorylation	2	0.0044	0.496989	5515, 652,
GOTERM_BP_ALL	regulation of phosphorus metabolism	2	0.0044	0.496989	5515, 652,
GOTERM_BP_ALL	regulation of phosphate metabolism	2	0.0044	0.496989	5515, 652,
BIOCARTA	h_mPRPathway:How Progesterone Initiates the Oocyte Maturation	2	0.0044	0.499065	2778, 10857,
UP_SEQ_FEATURE	domain:EGF-like 2	3	0.0066	0.500116	9369, 28514, 2195,
KEGG_PATHWAY	HSA00410:BETA-ALANINE METABOLISM	2	0.0044	0.501852	2571, 3030,
INTERPRO_NAME	IPR011989:Armadillo-like helical	7	0.0154	0.503612	10274, 7514, 51606, 1500, 63892, 9844, 23244,
INTERPRO_NAME	IPR002885:Pentatricopeptide repeat	2	0.0044	0.504149	2778, 8395,
UP_SEQ_FEATURE	lipid moiety-binding region:S-palmitoyl cysteine	5	0.011	0.507712	150, 2778, 2893, 3736, 6616,
GOTERM_BP_ALL	rhythmic process	2	0.0044	0.508779	8863, 1960,
GOTERM_BP_ALL	response to pathogen	2	0.0044	0.508779	7099, 64581,
GOTERM_MF_ALL	auxiliary transport protein activity	2	0.0044	0.509254	150, 5921,
GOTERM_MF_ALL	acetylglucosaminyltransferase activity	2	0.0044	0.509254	8473, 2135,
GOTERM_MF_ALL	hydrogen-transporting two-sector ATPase activity	2	0.0044	0.509254	51606, 514,
KEGG_PATHWAY	HSA03020:RNA POLYMERASE	2	0.0044	0.514588	5431, 219404,
INTERPRO_NAME	IPR000629:ATP-dependent helicase, DEAD-box	2	0.0044	0.514909	57062, 1656,
SP_PIR_KEYWORDS	microsome	3	0.0066	0.516908	10857, 6715, 1545,
GOTERM_BP_ALL	actin cytoskeleton organization and biogenesis	5	0.011	0.51743	150, 8476, 9844, 10109, 5921,
GOTERM_MF_ALL	nucleotide receptor activity, G-protein coupled	2	0.0044	0.519736	64805, 5028,
GOTERM_MF_ALL	nucleotide receptor activity	2	0.0044	0.519736	64805, 5028,
GOTERM_BP_ALL	interspecies interaction between organisms	2	0.0044	0.520294	64581, 10332,
GOTERM_BP_ALL	amino sugar metabolism	2	0.0044	0.520294	2135, 9435,
GOTERM_BP_ALL	symbiosis, encompassing mutualism through parasitism	2	0.0044	0.520294	64581, 10332,
GOTERM_CC_ALL	transcription factor complex	4	0.0088	0.521247	29883, 1871, 8543, 2957,
SP_PIR_KEYWORDS	mitosis	3	0.0066	0.522458	10274, 10051, 4752,
UP_SEQ_FEATURE	binding site:ATP	12	0.0264	0.523011	84930, 5608, 1021, 2066, 51086, 8899, 817, 8476, 166614, 4217, 8621, 4752,
SMART_NAME	SM00255:TIR	2	0.0044	0.52372	51311, 7099,
UP_SEQ_FEATURE	domain:RRM 2	3	0.0066	0.524253	3181, 9584, 92906,
UP_SEQ_FEATURE	domain:RRM 1	3	0.0066	0.524253	3181, 9584, 92906,
GOTERM_BP_ALL	DNA replication	6	0.0132	0.524835	7161, 5980, 5000, 4781, 5515, 5387,
INTERPRO_NAME	IPR013091:EGF calcium-binding	3	0.0066	0.52659	7093, 2195, 10516,
GOTERM_MF_ALL	protein dimerization activity	5	0.011	0.528058	9935, 3725, 5515, 10051, 4094,
GOTERM_MF_ALL	identical protein binding	5	0.011	0.528058	8476, 84062, 4217, 51282, 6092,
GOTERM_MF_ALL	kinase inhibitor activity	2	0.0044	0.529995	1029, 28951,
GOTERM_BP_ALL	induction of apoptosis by extracellular signals	2	0.0044	0.53154	3606, 4217,
GOTERM_MF_ALL	cysteine-type endopeptidase activity	4	0.0088	0.5316	1540, 7398, 64854, 51232,
GOTERM_BP_ALL	response to stress	27	0.0595	0.535006	4332, 4482, 27244, 3662, 2034, 2637, 64581, 10332, 5921, 672, 7398, 27230, 4217, 9435, 5028, 7161, 51311, 7099, 5387, 5608, 3606, 5980, 133, 27301, 10516, 122509, 604,
SMART_NAME	SM00382:AAA	5	0.011	0.535216	55137, 5000, 83473, 79915, 6683,
SMART_NAME	SM00119:HECTc	2	0.0044	0.537663	7337, 8925,
SMART_NAME	SM00091:PAS	2	0.0044	0.537663	8863, 2034,
SP_PIR_KEYWORDS	thiol protease	3	0.0066	0.53885	1540, 7398, 64854,
KEGG_PATHWAY	HSA00251:GLUTAMATE METABOLISM	2	0.0044	0.5391	2752, 2571,
UP_SEQ_FEATURE	propeptide:Removed in mature form	5	0.011	0.53994	10082, 22854, 285704, 4684, 50863,
GOTERM_MF_ALL	RNA helicase activity	2	0.0044	0.540036	57062, 1656,
UP_SEQ_FEATURE	zinc finger region:C2H2-type 1; atypical	2	0.0044	0.542034	56978, 3642,
GOTERM_BP_ALL	positive regulation of biosynthesis	2	0.0044	0.542522	3662, 7099,
INTERPRO_NAME	IPR000863:Sulfotransferase	2	0.0044	0.545814	9435, 9953,
INTERPRO_NAME	IPR001828:Extracellular ligand-binding receptor	2	0.0044	0.545814	4883, 2893,
INTERPRO_NAME	IPR001438:EGF-like, type 2	2	0.0044	0.545814	1462, 28514,
BIOCARTA	h_ctcfPathway:CTCF:First Multivalent Nuclear Factor	2	0.0044	0.548752	4609, 1029,
GOTERM_MF_ALL	general RNA polymerase II transcription factor activity	2	0.0044	0.549862	2957, 2969,
SP_PIR_KEYWORDS	myristylation	2	0.0044	0.549996	2778, 4082,
SP_PIR_KEYWORDS	hydrogen ion transport	2	0.0044	0.549996	51606, 514,
GOTERM_MF_ALL	kinase activity	23	0.0507	0.550716	1021, 51447, 53354, 51086, 8395, 166614, 8621, 4752, 51232, 84930, 5608, 22848, 22929, 54981, 2066, 817, 8899, 8476, 25878, 1029, 4217, 28951, 5573,
KEGG_PATHWAY	HSA04320:DORSO-VENTRAL AXIS FORMATION	2	0.0044	0.550892	2066, 2113,
KEGG_PATHWAY	HSA00562:INOSITOL PHOSPHATE METABOLISM	3	0.0066	0.550893	54981, 8395, 23236,
SMART_NAME	SM00408:IGc2	7	0.0154	0.551223	4897, 64101, 25878, 4684, 57689, 50863, 6092,
GOTERM_CC_ALL	DNA-directed RNA polymerase II, holoenzyme	3	0.0066	0.552992	5431, 2957, 604,
GOTERM_BP_ALL	detection of abiotic stimulus	2	0.0044	0.553248	10886, 27345,
GOTERM_BP_ALL	activation of MAPK activity	2	0.0044	0.553248	150, 4217,
GOTERM_BP_ALL	regulation of DNA metabolism	2	0.0044	0.553248	672, 5515,
UP_SEQ_FEATURE	domain:Fibronectin type-III 5	2	0.0044	0.553817	4897, 1303,
GOTERM_BP_ALL	phosphoinositide-mediated signaling	3	0.0066	0.554899	8365, 8366, 9456, 5028,
SP_PIR_KEYWORDS	homodimer	3	0.0066	0.560095	4883, 7020, 5573,
GOTERM_BP_ALL	positive regulation of transcription from RNA polymerase II promoter	2	0.0044	0.563724	2309, 5325,
GOTERM_BP_ALL	positive regulation of MAPK activity	2	0.0044	0.563724	150, 4217,
GOTERM_BP_ALL	water-soluble vitamin metabolism	2	0.0044	0.563724	84656, 54981,
GOTERM_BP_ALL	regulation of T cell activation	2	0.0044	0.563724	3606, 3662,
BIOCARTA	h_gpcrPathway:Signaling Pathway from G-Protein Families	2	0.0044	0.564213	2778, 3725,
SMART_NAME	SM00333:TUDOR	2	0.0044	0.564341	51742, 5926,
SMART_NAME	SM00298:CHROMO	2	0.0044	0.564341	11335, 5926,
SP_PIR_KEYWORDS	gtp-binding	6	0.0132	0.567642	5874, 10123, 2778, 84705, 989, 51199,
GOTERM_CC_ALL	leading edge	2	0.0044	0.569944	10252, 8476,
GOTERM_BP_ALL	actin filament-based process	5	0.011	0.570034	150, 8476, 9844, 10109, 5921,
GOTERM_BP_ALL	mRNA export from nucleus	2	0.0044	0.573954	7514, 55998,
GOTERM_CC_ALL	receptor complex	3	0.0066	0.574932	3672, 3696, 7099,
GOTERM_MF_ALL	enzyme binding	5	0.011	0.575489	5801, 54880, 2034, 694, 5921,
UP_SEQ_FEATURE	zinc finger region:RING-type	5	0.011	0.576142	6477, 672, 648, 11342, 114088,
GOTERM_MF_ALL	inositol or phosphatidylinositol kinase activity	2	0.0044	0.578103	51447, 8395,
BIOCARTA	h_igf1Pathway:IGF-1 Signaling Pathway	2	0.0044	0.579155	3725, 5921,
BIOCARTA	h_gleevecpathway:Inhibition of Cellular Proliferation by Gleevec	2	0.0044	0.579155	3725, 4609,
BIOCARTA	h_TPOPathway:TPO Signaling Pathway	2	0.0044	0.579155	3725, 5921,
SP_PIR_KEYWORDS	manganese	3	0.0066	0.580633	8708, 5151, 5515,
GENETIC_ASSOCIATION_DB	CANCER	8	0.0176	0.580666	7161, 672, 1540, 4609, 1029, 595, 1545, 604,
GOTERM_BP_ALL	regulation of translation	3	0.0066	0.581814	5515, 51091, 1982,
GOTERM_MF_ALL	nucleotide binding	47	0.1035	0.581826	1021, 5874, 53354, 2778, 51086, 8621, 79915, 4752, 84930, 55137, 57062, 22929, 2066, 54981, 8899, 25878, 6595, 4217, 28951, 92906, 10051, 221662, 79811, 3181, 51606, 10123, 9584, 55998, 84705, 166614, 1656, 860, 51199, 5387, 9665, 5608, 22848, 5980, 5000, 817, 8476, 83473, 8195, 2122, 989, 6683, 5573,
GOTERM_MF_ALL	protein-tyrosine kinase activity	6	0.0132	0.583121	5608, 2066, 51086, 25878, 4752, 51232,
GOTERM_BP_ALL	negative regulation of transferase activity	2	0.0044	0.583945	1848, 5515,
GOTERM_BP_ALL	negative regulation of protein kinase activity	2	0.0044	0.583945	1848, 5515,
GOTERM_BP_ALL	regulation of cytokine biosynthesis	2	0.0044	0.583945	3662, 7099,
GOTERM_BP_ALL	regulation of actin polymerization and/or depolymerization	2	0.0044	0.583945	10109, 5921,
GOTERM_BP_ALL	coenzyme metabolism	6	0.0132	0.584553	51606, 84656, 53354, 54981, 514, 10840,
GOTERM_MF_ALL	phosphoric diester hydrolase activity	3	0.0066	0.587004	5334, 5151, 23236,
UP_SEQ_FEATURE	repeat:WD 6	4	0.0088	0.587234	7088, 7091, 54663, 9948,
UP_SEQ_FEATURE	domain:RRM 3	2	0.0044	0.587383	9584, 92906,
KEGG_PATHWAY	HSA04730:LONG-TERM DEPRESSION	3	0.0066	0.587733	2778, 5515, 23236,
SP_PIR_KEYWORDS	proteoglycan	2	0.0044	0.589074	10082, 1462,
BIOCARTA	h_stressPathway:TNF/Stress Related Signaling	2	0.0044	0.593593	5608, 3725,
BIOCARTA	h_nthiPathway:NFkB activation by Nontypeable Hemophilus influenzae	2	0.0044	0.593593	5608, 4088,
BIOCARTA	h_insulinPathway:Insulin Signaling Pathway	2	0.0044	0.593593	3725, 5921,
BIOCARTA	h_RacCycDPathway:Influence of Ras and Rho proteins on G1 to S Transition	2	0.0044	0.593593	1021, 595,
GOTERM_BP_ALL	mRNA transport	2	0.0044	0.593702	7514, 55998,
GOTERM_BP_ALL	detection of external stimulus	2	0.0044	0.593702	7099, 10332,
GOTERM_BP_ALL	chromosome segregation	2	0.0044	0.593702	10274, 10051,
BIOCARTA	h_mapkPathway:MAPKinase Signaling Pathway	4	0.0088	0.596091	5608, 3725, 4609, 4217,
SMART_NAME	SM00179:EGF_CA	4	0.0088	0.59612	1462, 28514, 2195, 10516,
SP_PIR_KEYWORDS	acetylated amino end	3	0.0066	0.60046	1622, 8365, 8366, 8336, 8969,
INTERPRO_NAME	IPR001660:Sterile alpha motif SAM	3	0.0066	0.601648	7161, 57620, 148418,
GOTERM_BP_ALL	cyclic nucleotide metabolism	2	0.0044	0.603231	5151, 133,
GOTERM_BP_ALL	regulation of actin filament length	2	0.0044	0.603231	10109, 5921,
GOTERM_MF_ALL	magnesium ion binding	7	0.0154	0.606668	3672, 51086, 5151, 8476, 3778, 4217, 4752,
GOTERM_MF_ALL	small GTPase regulator activity	5	0.011	0.60824	7074, 10160, 8476, 8925, 5921,
KEGG_PATHWAY	HSA04520:ADHERENS JUNCTION	3	0.0066	0.608756	1500, 5797, 4088,
GOTERM_BP_ALL	regulation of cytokine production	2	0.0044	0.612538	3662, 7099,
UP_SEQ_FEATURE	domain:Ig-like C2-type	3	0.0066	0.61272	347902, 5797, 57689,
SMART_NAME	SM00177:ARF	2	0.0044	0.613183	5874, 10123,
GENETIC_ASSOCIATION_DB	TYPE 1 DIABETES	5	0.011	0.613699	3606, 3488, 2571, 4760, 2113,
GOTERM_MF_ALL	thiolester hydrolase activity	3	0.0066	0.61587	1540, 7398, 64854,
GOTERM_BP_ALL	regulation of signal transduction	6	0.0132	0.61637	10252, 5015, 8476, 2487, 5515, 27123,
UP_SEQ_FEATURE	zinc finger region:C2H2-type 5	9	0.0198	0.618956	84307, 6299, 26137, 58499, 2122, 3642, 53335, 5325, 604,
INTERPRO_NAME	IPR011510:Sterile alpha motif homology 2	2	0.0044	0.618958	7161, 57620,
SP_PIR_KEYWORDS	actin-binding	4	0.0088	0.619177	8507, 85464, 9948, 4082,
PIR_SUPERFAMILY_NAME	SF000564:kinase-related transforming protein	2	0.0044	0.619831	5608, 1021,
SMART_NAME	SM00184:RING	7	0.0154	0.620905	84333, 672, 648, 11342, 23024, 114088, 51444,
GOTERM_CC_ALL	integrin complex	2	0.0044	0.621626	3672, 3696,
GOTERM_MF_ALL	cytokine activity	6	0.0132	0.622771	3606, 392255, 650, 651, 64388, 652,
SMART_NAME	SM00100:cNMP	2	0.0044	0.624515	90134, 5573,
SP_PIR_KEYWORDS	integrin	2	0.0044	0.624767	3672, 3696,
INTERPRO_NAME	IPR001680:WD-40 repeat	7	0.0154	0.625362	7088, 7091, 8726, 54663, 9948, 55827, 8925,
KEGG_PATHWAY	HSA03022:BASAL TRANSCRIPTION FACTORS	2	0.0044	0.625474	2957, 2969,
KEGG_PATHWAY	HSA04080:NEUROACTIVE LIGAND-RECEPTOR INTERACTION	8	0.0176	0.627413	150, 7253, 2690, 10886, 2893, 2566, 5028, 9248,
GOTERM_BP_ALL	nucleotide metabolism	6	0.0132	0.627928	51606, 84656, 54981, 5151, 133, 514,
SP_PIR_KEYWORDS	calcium binding	3	0.0066	0.628863	3912, 1006, 1010,
GOTERM_CC_ALL	synapse	4	0.0088	0.630281	26059, 2893, 2566, 148281,
GOTERM_BP_ALL	glutamine family amino acid metabolism	2	0.0044	0.630502	2752, 2571,
GOTERM_BP_ALL	cell cycle checkpoint	2	0.0044	0.630502	672, 1029,
GOTERM_BP_ALL	regulation of lymphocyte activation	2	0.0044	0.630502	3606, 3662,
GOTERM_BP_ALL	reproduction	7	0.0154	0.632645	6477, 2778, 133, 694, 2649, 51232, 3206,
KEGG_PATHWAY	HSA04810:REGULATION OF ACTIN CYTOSKELETON	6	0.0132	0.632919	7074, 3672, 85464, 3696, 8395, 10109,
BIOCARTA	h_gsk3Pathway:Inactivation of Gsk3 by AKT causes accumulation of b-catenin in Alveolar Macrophages	2	0.0044	0.634052	595, 7099,
INTERPRO_NAME	IPR006020:Phosphotyrosine interaction region	2	0.0044	0.635328	1601, 8650,
INTERPRO_NAME	IPR003659:Plexin/semaphorin/integrin	2	0.0044	0.635328	3696, 84898,
INTERPRO_NAME	IPR002086:Aldehyde dehydrogenase	2	0.0044	0.635328	8324, 10840,
SMART_NAME	SM00462:PTB	2	0.0044	0.635517	1601, 8650,
GOTERM_BP_ALL	vesicle-mediated transport	9	0.0198	0.636355	51606, 2690, 9844, 64581, 29967, 8904, 6616, 10332, 10483,
UP_SEQ_FEATURE	domain:Fibronectin type-III	2	0.0044	0.637824	2690, 114088,
GOTERM_CC_ALL	endoplasmic reticulum	14	0.0308	0.642523	80761, 6780, 51726, 10483, 26059, 10857, 5352, 2135, 55033, 23213, 6715, 27230, 1545, 4121,
INTERPRO_NAME	IPR000595:Cyclic nucleotide-binding	2	0.0044	0.643248	90134, 5573,
INTERPRO_NAME	IPR005135:Endonuclease/exonuclease/phosphatase	2	0.0044	0.643248	51567, 27301,
GOTERM_BP_ALL	lymphocyte activation	3	0.0066	0.643789	3606, 3662, 64581,
GOTERM_BP_ALL	cation transport	13	0.0286	0.644044	51606, 3739, 3778, 3736, 2893, 255231, 27345, 3772, 56479, 79047, 90134, 514, 55283,
GOTERM_BP_ALL	DNA repair	6	0.0132	0.646719	7161, 672, 5980, 7398, 27301, 5387,
SP_PIR_KEYWORDS	lyase	3	0.0066	0.646912	2571, 3030, 27301,
GOTERM_BP_ALL	cell communication	81	0.1784	0.647073	6498, 4311, 3736, 8324, 27345, 64581, 6616, 2752, 10252, 55366, 9456, 3549, 5028, 27123, 1500, 51311, 1846, 5151, 1808, 9844, 2893, 7099, 2969, 4088, 2078, 3606, 7088, 7074, 29883, 10886, 1848, 133, 6715, 8476, 28514, 9248, 5573, 10818, 5874, 3488, 5334, 3672, 2778, 6862, 3778, 2034, 7026, 10332, 56479, 5921, 672, 2066, 51567, 5515, 4217, 8863, 7253, 10123, 2571, 5015, 8365, 8366, 3696, 57369, 65…
GOTERM_BP_ALL	excretion	2	0.0044	0.647637	133, 4306,
SMART_NAME	SM00327:VWA	3	0.0066	0.648405	3672, 8904, 1303,
SP_PIR_KEYWORDS	structural protein	3	0.0066	0.651315	1500, 1832, 1303,
GOTERM_BP_ALL	RNA metabolism	11	0.0242	0.651894	7514, 3181, 57062, 9584, 8899, 1029, 55998, 84705, 5515, 92906, 5921,
GOTERM_MF_ALL	phosphoric monoester hydrolase activity	6	0.0132	0.653487	5801, 1846, 85464, 1848, 5515, 5797,
KEGG_PATHWAY	HSA05110:CHOLERA - INFECTION	2	0.0044	0.653552	51606, 2778,
GOTERM_MF_ALL	glycosaminoglycan binding	3	0.0066	0.65365	9508, 1462, 4684,
GOTERM_BP_ALL	male gamete generation	4	0.0088	0.654009	6477, 694, 2649, 3206,
GOTERM_BP_ALL	spermatogenesis	4	0.0088	0.654009	6477, 694, 2649, 3206,
GOTERM_BP_ALL	RNA export from nucleus	2	0.0044	0.655904	7514, 55998,
UP_SEQ_FEATURE	lipid moiety-binding region:GPI-anchor amidated serine	2	0.0044	0.656235	10082, 22854,
UP_SEQ_FEATURE	domain:Ig-like C2-type 5	2	0.0044	0.656235	4684, 6092,
UP_SEQ_FEATURE	domain:EGF-like 2; calcium-binding	2	0.0044	0.656235	1462, 10516,
GOTERM_MF_ALL	cysteine-type peptidase activity	4	0.0088	0.658231	1540, 7398, 64854, 51232,
INTERPRO_NAME	IPR003962:Fibronectin, type III subdomain	2	0.0044	0.658577	4897, 6092,
BIOCARTA	h_pdgfPathway:PDGF Signaling Pathway	2	0.0044	0.6588	3725, 5921,
GOTERM_BP_ALL	protein kinase cascade	7	0.0154	0.659799	150, 1846, 51311, 1848, 5515, 4217, 7099,
SP_PIR_KEYWORDS	hydroxylation	2	0.0044	0.66354	2034, 1303,
GOTERM_BP_ALL	regulation of cell activation	2	0.0044	0.663978	3606, 3662,
UP_SEQ_FEATURE	domain:SCAN box	2	0.0044	0.665087	84307, 51282,
GOTERM_BP_ALL	protein complex assembly	7	0.0154	0.666389	8343, 8346, 440689, 8365, 8366, 8336, 8969, 989, 3020, 56479,
GOTERM_BP_ALL	G-protein signaling, coupled to cyclic nucleotide second messenger	3	0.0066	0.666471	150, 7253, 2778,
KEGG_PATHWAY	HSA00380:TRYPTOPHAN METABOLISM	3	0.0066	0.666962	7337, 3030, 1545,
GOTERM_BP_ALL	secretion	6	0.0132	0.668469	2778, 3778, 10468, 27345, 6616, 10483,
BIOCARTA	h_il1rPathway:Signal transduction through IL1R	2	0.0044	0.670551	5608, 3725,
KEGG_PATHWAY	HSA00510:N-GLYCAN BIOSYNTHESIS	2	0.0044	0.671101	8473, 4121,
GOTERM_BP_ALL	positive regulation of protein metabolism	2	0.0044	0.671863	3662, 7099,
GOTERM_BP_ALL	nucleic acid transport	2	0.0044	0.671863	7514, 55998,
GOTERM_BP_ALL	establishment of RNA localization	2	0.0044	0.671863	7514, 55998,
GOTERM_BP_ALL	RNA transport	2	0.0044	0.671863	7514, 55998,
GOTERM_BP_ALL	hemostasis	3	0.0066	0.671957	64805, 5028, 10516,
GOTERM_BP_ALL	cofactor metabolism	6	0.0132	0.672008	51606, 84656, 53354, 54981, 514, 10840,
GOTERM_MF_ALL	hydrolase activity, acting on ester bonds	15	0.033	0.672233	5801, 1846, 5334, 1540, 85464, 5151, 64854, 23236, 5797, 7398, 5980, 1848, 23213, 5515, 27301,
INTERPRO_NAME	IPR001965:Zinc finger, PHD-type	3	0.0066	0.672451	55904, 54904, 8028,
INTERPRO_NAME	IPR000242:Tyrosine specific protein phosphatase	2	0.0044	0.673249	5801, 5797,
INTERPRO_NAME	IPR001412:Aminoacyl-tRNA synthetase, class I	2	0.0044	0.673249	221662, 639,
GOTERM_MF_ALL	polysaccharide binding	3	0.0066	0.673878	9508, 1462, 4684,
GOTERM_MF_ALL	manganese ion binding	3	0.0066	0.673878	8708, 5151, 5515,
GOTERM_MF_ALL	sulfotransferase activity	2	0.0044	0.674461	9435, 9953,
GOTERM_MF_ALL	hydrogen-transporting ATP synthase activity, rotational mechanism	2	0.0044	0.674461	51606, 514,
SMART_NAME	SM00356:ZnF_C3H1	2	0.0044	0.676405	677, 4154,
GOTERM_MF_ALL	transferase activity, transferring phosphorus-containing groups	25	0.0551	0.677155	1021, 53354, 51086, 8621, 51232, 4752, 84930, 54981, 2066, 22929, 8899, 25878, 4217, 28951, 51447, 5431, 8395, 166614, 5608, 22848, 5980, 817, 1029, 8476, 5573,
GOTERM_BP_ALL	sensory perception of sound	3	0.0066	0.67737	2625, 9948, 1687,
GOTERM_BP_ALL	sensory perception of mechanical stimulus	3	0.0066	0.67737	2625, 9948, 1687,
GOTERM_BP_ALL	RNA localization	2	0.0044	0.679564	7514, 55998,
GOTERM_MF_ALL	purine nucleotide binding	39	0.0859	0.68017	1021, 5874, 53354, 2778, 51086, 8621, 79915, 4752, 84930, 55137, 57062, 54981, 2066, 22929, 8899, 25878, 6595, 4217, 28951, 10051, 51606, 10123, 84705, 166614, 1656, 860, 51199, 5387, 5608, 22848, 817, 5000, 83473, 8476, 8195, 2122, 989, 6683, 5573,
GOTERM_MF_ALL	carbon-carbon lyase activity	2	0.0044	0.681422	2571, 80146,
GOTERM_MF_ALL	hydrogen-transporting ATPase activity, rotational mechanism	2	0.0044	0.681422	51606, 514,
BIOCARTA	h_egfPathway:EGF Signaling Pathway	2	0.0044	0.681904	3725, 5921,
UP_SEQ_FEATURE	zinc finger region:C2H2-type 17	2	0.0044	0.682116	58499, 463,
INTERPRO_NAME	IPR011545:DEAD/DEAH box helicase, N-terminal	3	0.0066	0.682391	57062, 6595, 1656,
KEGG_PATHWAY	HSA04512:ECM-RECEPTOR INTERACTION	3	0.0066	0.684768	3672, 3696, 3912,
SMART_NAME	SM00194:PTPc	2	0.0044	0.685891	5801, 5797,
GOTERM_BP_ALL	protein ubiquitination	6	0.0132	0.685913	6477, 84333, 672, 648, 11342, 51444,
GOTERM_BP_ALL	pregnancy	2	0.0044	0.687085	2778, 133,
GOTERM_BP_ALL	hormone metabolism	2	0.0044	0.687085	5087, 133,
GOTERM_BP_ALL	actin polymerization and/or depolymerization	2	0.0044	0.687085	10109, 5921,
GOTERM_MF_ALL	chromatin binding	2	0.0044	0.688234	11335, 5926,
SP_PIR_KEYWORDS	G protein-coupled receptor	3	0.0066	0.688989	150, 7253, 5028,
GOTERM_MF_ALL	cation transporter activity	14	0.0308	0.689619	388753, 51606, 3739, 3778, 3736, 2893, 255231, 27345, 3772, 56479, 79047, 90134, 514, 55283,
GOTERM_BP_ALL	mitosis	4	0.0088	0.689841	10274, 8621, 10051, 4752,
GOTERM_CC_ALL	cell projection	3	0.0066	0.689962	4897, 10252, 84062,
BIOCARTA	h_agrPathway:Agrin in Postsynaptic Differentiation	2	0.0044	0.692873	3672, 3725,
SP_PIR_KEYWORDS	helicase	3	0.0066	0.692962	57062, 6595, 1656,
GOTERM_BP_ALL	nuclear export	2	0.0044	0.694429	7514, 55998,
UP_SEQ_FEATURE	active site:Glycyl thioester intermediate	2	0.0044	0.698282	7337, 7324,
GOTERM_BP_ALL	cyclic-nucleotide-mediated signaling	3	0.0066	0.698296	150, 7253, 2778,
GOTERM_BP_ALL	M phase of mitotic cell cycle	4	0.0088	0.698352	10274, 8621, 10051, 4752,
INTERPRO_NAME	IPR011705:BTB/Kelch-associated	2	0.0044	0.700733	8507, 55975,
GOTERM_MF_ALL	protein heterodimerization activity	2	0.0044	0.701426	5515, 10051,
GOTERM_BP_ALL	protein polymerization	2	0.0044	0.701602	10109, 5921,
GOTERM_BP_ALL	vitamin metabolism	2	0.0044	0.701602	84656, 54981,
GOTERM_MF_ALL	UDP-glycosyltransferase activity	3	0.0066	0.702411	8473, 8708, 2135,
INTERPRO_NAME	IPR001650:Helicase, C-terminal	3	0.0066	0.706162	57062, 6595, 1656,
GOTERM_CC_ALL	pore complex	2	0.0044	0.707143	7514, 54830,
GOTERM_CC_ALL	nuclear pore	2	0.0044	0.707143	7514, 54830,
KEGG_PATHWAY	HSA04620:TOLL-LIKE RECEPTOR SIGNALING PATHWAY	3	0.0066	0.707304	5608, 3725, 7099,
GOTERM_MF_ALL	transferase activity, transferring sulfur-containing groups	2	0.0044	0.707812	9435, 9953,
SP_PIR_KEYWORDS	chaperone	3	0.0066	0.708437	79962, 8195, 51726,
GOTERM_MF_ALL	molecular function unknown	14	0.0308	0.709261	1500, 25874, 2778, 26053, 9679, 11259, 5387, 81688, 672, 7091, 4026, 4330, 2122, 29980,
UP_SEQ_FEATURE	domain:Ig-like C2-type 3	3	0.0066	0.710391	4684, 50863, 6092,
UP_SEQ_FEATURE	domain:PH	4	0.0088	0.710412	8476, 9844, 22822, 5921,
KEGG_PATHWAY	HSA04330:NOTCH SIGNALING PATHWAY	2	0.0044	0.711216	8650, 28514,
KEGG_PATHWAY	HSA00193:ATP SYNTHESIS	2	0.0044	0.711216	51606, 514,
GOTERM_MF_ALL	cofactor binding	3	0.0066	0.711451	1622, 80146, 10840,
KEGG_PATHWAY	HSA04540:GAP JUNCTION	3	0.0066	0.712726	2778, 57369, 23236,
INTERPRO_NAME	IPR002111:Cation (not K+) channel, TM region	2	0.0044	0.713597	255231, 55283,
GOTERM_CC_ALL	Golgi stack	9	0.0198	0.717202	8708, 23213, 80146, 9435, 55968, 9953, 9653, 4121, 10483,
KEGG_PATHWAY	HSA04070:PHOSPHATIDYLINOSITOL SIGNALING SYSTEM	3	0.0066	0.718065	54981, 8395, 23236,
GOTERM_BP_ALL	cell homeostasis	4	0.0088	0.718854	51606, 51218, 4609, 4306,
GOTERM_BP_ALL	macromolecule catabolism	9	0.0198	0.720176	5718, 6477, 7337, 84656, 1540, 9508, 7398, 64854, 7324,
GOTERM_MF_ALL	heat shock protein binding	2	0.0044	0.720178	79962, 51726,
GOTERM_BP_ALL	intracellular signaling cascade	25	0.0551	0.724755	5874, 5334, 2778, 64581, 5921, 10332, 672, 9456, 4217, 5515, 5028, 7253, 10123, 1846, 51311, 8365, 8366, 9844, 166614, 7099, 23236, 150, 7074, 8476, 1848, 5573,
INTERPRO_NAME	IPR000886:Endoplasmic reticulum targeting sequence	2	0.0044	0.72591	3488, 55033,
SP_PIR_KEYWORDS	lectin	3	0.0066	0.726861	1462, 64581, 10332,
GOTERM_BP_ALL	regulation of body fluids	3	0.0066	0.727568	64805, 5028, 10516,
GOTERM_BP_ALL	mRNA processing	5	0.011	0.727758	7514, 9584, 8899, 55998, 92906,
UP_SEQ_FEATURE	repeat:WD 5	4	0.0088	0.727938	7088, 7091, 54663, 9948,
UP_SEQ_FEATURE	domain:EF-hand 4	2	0.0044	0.728196	7447, 51199,
GOTERM_CC_ALL	synaptic vesicle	2	0.0044	0.728819	255928, 148281,
GOTERM_BP_ALL	coenzyme biosynthesis	4	0.0088	0.730628	51606, 53354, 54981, 514,
SP_PIR_KEYWORDS	ligase	4	0.0088	0.730746	2752, 6477, 7337, 7324,
GOTERM_BP_ALL	cellular macromolecule catabolism	8	0.0176	0.73128	6477, 7337, 84656, 1540, 9508, 7398, 64854, 7324,
INTERPRO_NAME	IPR000961:Protein kinase, C-terminal	2	0.0044	0.731867	84930, 8476,
INTERPRO_NAME	IPR003309:Transcriptional regulator SCAN	2	0.0044	0.731867	84307, 51282,
INTERPRO_NAME	IPR001623:Heat shock protein DnaJ, N-terminal	2	0.0044	0.731867	79962, 51726,
GOTERM_BP_ALL	protein metabolism	80	0.1762	0.731872	5801, 55089, 4482, 3662, 4311, 64854, 201595, 5797, 4752, 8899, 9581, 3549, 51091, 28951, 5718, 1846, 648, 1540, 84085, 7099, 10109, 10840, 2078, 3606, 79962, 84333, 7337, 817, 1848, 8476, 8336, 8969, 55033, 8195, 989, 3020, 5573, 1021, 51086, 8708, 8452, 8621, 51726, 25976, 51232, 56479, 5921, 84930, 672, 22929, 7398, 2066, 11342, 23213, 25878, 7093, 27230, 5515, 4217, 51444, 9953, 8925, 11098, …
GOTERM_BP_ALL	metal ion transport	9	0.0198	0.732814	90134, 3739, 79047, 3778, 2893, 3736, 27345, 3772, 56479,
SP_PIR_KEYWORDS	Glycoprotein	2	0.0044	0.734382	3549, 80146,
GOTERM_BP_ALL	viral life cycle	2	0.0044	0.735023	64581, 10332,
GOTERM_BP_ALL	ATP synthesis coupled proton transport	2	0.0044	0.735023	51606, 514,
GOTERM_BP_ALL	regulation of cell organization and biogenesis	2	0.0044	0.735023	10109, 5921,
GOTERM_MF_ALL	metalloendopeptidase activity	3	0.0066	0.737199	9508, 4311, 7093,
SMART_NAME	SM00423:PSI	2	0.0044	0.737266	3696, 84898,
INTERPRO_NAME	IPR000859:CUB	2	0.0044	0.737694	7093, 29967,
GOTERM_MF_ALL	growth factor binding	2	0.0044	0.737754	3488, 51232,
SP_PIR_KEYWORDS	postsynaptic membrane	2	0.0044	0.739171	2893, 2566,
SP_PIR_KEYWORDS	protease	8	0.0176	0.739206	11098, 63901, 1540, 7398, 4311, 9581, 3549, 64854,
KEGG_PATHWAY	HSA00632:BENZOATE DEGRADATION VIA COA LIGATION	2	0.0044	0.739785	3030, 54981,
GOTERM_BP_ALL	inflammatory response	5	0.011	0.7412	51311, 7099, 9435, 5921, 604,
GOTERM_BP_ALL	physiological interaction between organisms	2	0.0044	0.741245	2778, 133,
GOTERM_BP_ALL	nucleobase, nucleoside, nucleotide and nucleic acid transport	2	0.0044	0.741245	7514, 55998,
UP_SEQ_FEATURE	domain:C2	2	0.0044	0.742025	23236, 5921,
SP_PIR_KEYWORDS	receptor	31	0.0683	0.743881	5801, 3672, 8324, 2649, 5797, 7026, 55827, 64581, 10332, 2066, 55366, 10857, 2690, 344838, 5028, 7253, 51311, 3696, 63892, 4883, 11211, 2893, 7099, 150, 202018, 10886, 64805, 2566, 4306, 9248, 29967,
SP_PIR_KEYWORDS	immunoglobulin domain	11	0.0242	0.74639	4897, 64101, 347902, 25878, 1462, 4684, 5797, 57689, 388364, 50863, 6092,
GOTERM_BP_ALL	sexual reproduction	5	0.011	0.74773	6477, 694, 2649, 51232, 3206,
GOTERM_BP_ALL	humoral immune response	4	0.0088	0.749388	3606, 3662, 64581, 2637,
BIOCARTA	h_tcrPathway:T Cell Receptor Signaling Pathway	2	0.0044	0.751303	3725, 5921,
BIOCARTA	h_integrinPathway:Integrin Signaling Pathway	2	0.0044	0.751303	3672, 3725,
GOTERM_BP_ALL	nucleotide biosynthesis	4	0.0088	0.753012	51606, 54981, 133, 514,
GOTERM_CC_ALL	soluble fraction	5	0.011	0.756986	1848, 133, 9453, 5515, 10516,
KEGG_PATHWAY	HSA04630:JAK-STAT SIGNALING PATHWAY	4	0.0088	0.757897	10252, 4609, 2690, 595,
KEGG_PATHWAY	HSA00650:BUTANOATE METABOLISM	2	0.0044	0.759358	2571, 3030,
GOTERM_MF_ALL	lipid binding	6	0.0132	0.759692	1622, 10857, 8476, 55968, 4306, 8904,
UP_SEQ_FEATURE	domain:Ig-like C2-type 4	2	0.0044	0.761464	4684, 6092,
SMART_NAME	SM00320:WD40	7	0.0154	0.763573	7088, 7091, 8726, 54663, 9948, 55827, 8925,
GOTERM_MF_ALL	protein domain specific binding	2	0.0044	0.764635	26059, 9844,
GOTERM_BP_ALL	G-protein signaling, coupled to cAMP nucleotide second messenger	2	0.0044	0.764711	150, 2778,
GOTERM_CC_ALL	ubiquitin ligase complex	6	0.0132	0.76571	6477, 84333, 672, 648, 11342, 51444,
SP_PIR_KEYWORDS	hydrolase	23	0.0507	0.766138	11098, 51606, 5801, 63901, 1846, 1540, 85464, 5151, 4311, 1656, 64854, 5797, 23236, 57062, 7398, 8505, 1848, 23213, 6595, 5515, 3549, 514, 4121,
GOTERM_BP_ALL	RNA processing	8	0.0176	0.766616	7514, 3181, 9584, 8899, 1029, 55998, 5515, 92906,
UP_SEQ_FEATURE	site:Cleavage	2	0.0044	0.767614	283874, 2135,
GOTERM_MF_ALL	transferase activity, transferring hexosyl groups	4	0.0088	0.767792	8473, 8708, 2135, 201595,
UP_SEQ_FEATURE	repeat:WD 4	4	0.0088	0.768115	7088, 7091, 54663, 9948,
GOTERM_BP_ALL	G-protein signaling, coupled to IP3 second messenger (phospholipase C activating)	2	0.0044	0.770238	9456, 5028,
GOTERM_MF_ALL	guanyl-nucleotide exchange factor activity	3	0.0066	0.772138	7074, 10160, 8925,
GOTERM_BP_ALL	macromolecule metabolism	107	0.2357	0.773175	5801, 55089, 5797, 4752, 4781, 3549, 51091, 9435, 28951, 7514, 3181, 1846, 648, 84085, 5387, 10840, 79962, 3606, 84333, 29883, 5000, 1029, 8336, 8969, 55033, 11166, 11335, 5573, 8708, 8452, 25976, 56479, 5921, 84930, 57062, 7398, 2066, 2135, 23213, 7093, 27230, 4217, 5515, 92906, 8925, 11098, 7161, 6477, 2571, 8365, 8366, 9584, 55998, 1982, 6656, 8343, 8346, 5608, 440689, 8473, 51187, 4482, 3662,…
GOTERM_CC_ALL	basement membrane	2	0.0044	0.773375	3912, 59277,
GOTERM_MF_ALL	unfolded protein binding	4	0.0088	0.773962	79962, 8195, 51726, 51199,
SMART_NAME	SM00249:PHD	3	0.0066	0.775504	55904, 54904, 8028,
GOTERM_BP_ALL	cAMP-mediated signaling	2	0.0044	0.775635	150, 2778,
GOTERM_BP_ALL	reproductive organismal physiological process	2	0.0044	0.775635	2778, 133,
GOTERM_MF_ALL	hydrolase activity, acting on glycosyl bonds	3	0.0066	0.775759	153561, 8505, 4121,
GOTERM_BP_ALL	gametogenesis	4	0.0088	0.777215	6477, 694, 2649, 3206,
SP_PIR_KEYWORDS	deafness	2	0.0044	0.778572	2625, 1687,
INTERPRO_NAME	IPR011992:EF-Hand type	6	0.0132	0.779127	7447, 57620, 5334, 55033, 23236, 51199,
GOTERM_MF_ALL	kinase binding	2	0.0044	0.779426	5801, 694,
INTERPRO_NAME	IPR006652:Kelch repeat	2	0.0044	0.77999	8507, 55975,
GOTERM_BP_ALL	cofactor biosynthesis	4	0.0088	0.780509	51606, 53354, 54981, 514,
GOTERM_BP_ALL	ATP biosynthesis	2	0.0044	0.780906	51606, 514,
GOTERM_BP_ALL	ribosome biogenesis	2	0.0044	0.780906	1029, 51187,
GOTERM_BP_ALL	reproductive physiological process	2	0.0044	0.780906	2778, 133,
SMART_NAME	SM00360:RRM	6	0.0132	0.781752	3181, 9584, 92906, 221662, 79811, 9665,
GOTERM_MF_ALL	ligase activity	10	0.022	0.78243	2752, 6477, 7337, 84333, 672, 648, 11342, 7324, 51444, 8925,
GOTERM_BP_ALL	visual perception	4	0.0088	0.783763	84062, 4990, 8195, 1545,
GOTERM_BP_ALL	sensory perception of light stimulus	4	0.0088	0.783763	84062, 4990, 8195, 1545,
GOTERM_MF_ALL	cation-transporting ATPase activity	2	0.0044	0.784147	51606, 514,
GOTERM_MF_ALL	phospholipase activity	2	0.0044	0.784147	5334, 23236,
GOTERM_MF_ALL	obsolete molecular function	6	0.0132	0.784413	51606, 672, 5431, 55033, 1029, 514,
SMART_NAME	SM00233:PH	7	0.0154	0.785535	7074, 5334, 10160, 8476, 22822, 84632, 5921,
GOTERM_BP_ALL	response to pest, pathogen or parasite	12	0.0264	0.786053	3606, 4332, 51311, 3662, 7099, 9435, 64581, 2637, 122509, 10332, 5921, 604,
SMART_NAME	SM00404:PTPc_motif	2	0.0044	0.786715	5801, 5797,
SMART_NAME	SM00271:DnaJ	2	0.0044	0.786715	79962, 51726,
GOTERM_CC_ALL	organelle lumen	11	0.0242	0.787335	7514, 29883, 5980, 1871, 9584, 5431, 8543, 2957, 6595, 5926, 604,
GOTERM_CC_ALL	membrane-enclosed lumen	11	0.0242	0.787335	7514, 29883, 5980, 1871, 9584, 5431, 8543, 2957, 6595, 5926, 604,
INTERPRO_NAME	IPR000637:HMG-I and HMG-Y, DNA-binding	2	0.0044	0.789454	84656, 8091,
SP_PIR_KEYWORDS	cleavage on pair of basic residues	2	0.0044	0.790339	283874, 133,
UP_SEQ_FEATURE	repeat:ANK 3	3	0.0066	0.790756	51086, 1029, 54880,
SP_PIR_KEYWORDS	nucleotide binding	3	0.0066	0.790962	2778, 1656, 989,
SMART_NAME	SM00612:Kelch	2	0.0044	0.792977	8507, 55975,
GOTERM_BP_ALL	cation homeostasis	3	0.0066	0.794072	51606, 4609, 4306,
GOTERM_CC_ALL	cell fraction	18	0.0396	0.79451	51606, 3739, 9453, 3736, 6616, 3772, 51232, 26059, 10857, 1848, 133, 6715, 5515, 1545, 4121, 29967, 10516, 10818,
GOTERM_CC_ALL	nuclear chromosome	2	0.0044	0.795475	3725, 10472,
UP_SEQ_FEATURE	zinc finger region:C2H2-type 16	2	0.0044	0.79607	58499, 463,
GOTERM_CC_ALL	membrane-bound vesicle	4	0.0088	0.796695	2571, 255928, 148281, 10483,
GOTERM_BP_ALL	chromatin modification	3	0.0066	0.797711	648, 54880, 11335,
GOTERM_CC_ALL	vesicle	4	0.0088	0.799988	2571, 255928, 148281, 10483,
UP_SEQ_FEATURE	repeat:WD 3	4	0.0088	0.800028	7088, 7091, 54663, 9948,
GOTERM_MF_ALL	cytoskeletal protein binding	7	0.0154	0.800058	4897, 8507, 672, 10160, 85464, 9948, 4082,
GOTERM_BP_ALL	ATP metabolism	2	0.0044	0.800784	51606, 514,
SP_PIR_KEYWORDS	GTP binding	2	0.0044	0.801483	2778, 989,
GOTERM_CC_ALL	coated vesicle	3	0.0066	0.802265	255928, 148281, 10483,
KEGG_PATHWAY	HSA00310:LYSINE DEGRADATION	2	0.0044	0.804707	3030, 5352,
GENETIC_ASSOCIATION_DB	SCHIZOPHRENIA	3	0.0066	0.805421	84062, 2893, 6616,
GOTERM_BP_ALL	innate immune response	2	0.0044	0.805466	51311, 7099,
GOTERM_MF_ALL	lyase activity	4	0.0088	0.805532	2571, 3030, 80146, 27301,
GOTERM_BP_ALL	cellular protein metabolism	72	0.1586	0.805752	5801, 55089, 4482, 3662, 4311, 64854, 201595, 5797, 4752, 8899, 9581, 3549, 51091, 28951, 1846, 648, 1540, 84085, 7099, 10109, 10840, 2078, 3606, 79962, 84333, 7337, 817, 1848, 8476, 55033, 8195, 5573, 1021, 51086, 8708, 8452, 8621, 25976, 51726, 5921, 51232, 84930, 672, 7398, 2066, 22929, 11342, 23213, 25878, 7093, 27230, 5515, 4217, 51444, 9953, 8925, 11098, 6477, 2571, 85464, 166614, 51199, 19…
GOTERM_CC_ALL	intercellular junction	3	0.0066	0.806051	57369, 8476, 1832,
GOTERM_MF_ALL	carbon-oxygen lyase activity	2	0.0044	0.806283	3030, 27301,
GOTERM_CC_ALL	protein complex	51	0.1123	0.808201	55089, 3736, 27345, 3190, 3181, 7514, 5718, 648, 11259, 7099, 10109, 84333, 29883, 1871, 817, 79047, 8336, 8969, 3020, 5573, 3672, 2778, 6780, 8543, 3778, 10211, 56479, 672, 11342, 3912, 27230, 5515, 514, 92906, 51444, 10051, 51606, 6477, 54830, 8365, 8366, 3696, 57369, 5431, 3739, 1982, 5926, 8343, 8346, 440689, 5980, 2957, 51187, 604,
SP_PIR_KEYWORDS	Phosphorylation	4	0.0088	0.808353	473, 9948, 989, 5921,
KEGG_PATHWAY	HSA04720:LONG-TERM POTENTIATION	2	0.0044	0.809744	817, 23236,
UP_SEQ_FEATURE	repeat:WD 2	4	0.0088	0.809818	7088, 7091, 54663, 9948,
UP_SEQ_FEATURE	repeat:WD 1	4	0.0088	0.809818	7088, 7091, 54663, 9948,
KEGG_PATHWAY	HSA04510:FOCAL ADHESION	5	0.011	0.810783	3672, 3725, 3696, 3912, 595,
INTERPRO_NAME	IPR000832:GPCR, family 2, secretin-like	2	0.0044	0.811376	8324, 11211,
GOTERM_BP_ALL	mRNA metabolism	5	0.011	0.811441	7514, 9584, 8899, 55998, 92906,
SP_PIR_KEYWORDS	guanine-nucleotide releasing factor	2	0.0044	0.812035	7074, 10160,
SP_PIR_KEYWORDS	P-loop	3	0.0066	0.812654	2778, 1656, 989,
GOTERM_MF_ALL	protein kinase CK2 activity	4	0.0088	0.813472	1021, 8899, 4752, 5573,
SP_PIR_KEYWORDS	ank repeat	4	0.0088	0.814969	51086, 1029, 54880, 134548,
GOTERM_BP_ALL	cell ion homeostasis	3	0.0066	0.815066	51606, 4609, 4306,
GOTERM_MF_ALL	enzyme regulator activity	13	0.0286	0.816848	51606, 5921, 51232, 7074, 10160, 8476, 1029, 4217, 7291, 28951, 5573, 10818, 8925,
UP_SEQ_FEATURE	nucleotide phosphate-binding region:GTP	5	0.011	0.817752	5874, 10123, 2778, 989, 51199,
GOTERM_BP_ALL	enzyme linked receptor protein signaling pathway	4	0.0088	0.819784	5015, 2066, 4088, 10818,
SP_PIR_KEYWORDS	immune response	3	0.0066	0.820258	51311, 7099, 10332,
SMART_NAME	SM00487:DEXDc	3	0.0066	0.820562	57062, 6595, 1656,
SMART_NAME	SM00133:S_TK_X	2	0.0044	0.821644	84930, 8476,
SP_PIR_KEYWORDS	nadp	2	0.0044	0.822028	284273, 84816,
GOTERM_MF_ALL	heparin binding	2	0.0044	0.82235	9508, 4684,
GOTERM_BP_ALL	integrin-mediated signaling pathway	2	0.0044	0.823121	3672, 3696,
GOTERM_MF_ALL	cyclic nucleotide-dependent protein kinase activity	4	0.0088	0.823632	1021, 8899, 4752, 5573,
GOTERM_MF_ALL	cAMP-dependent protein kinase activity	4	0.0088	0.823632	1021, 8899, 4752, 5573,
SMART_NAME	SM00490:HELICc	3	0.0066	0.824592	57062, 6595, 1656,
GOTERM_BP_ALL	catabolism	13	0.0286	0.825412	5718, 6477, 5334, 2571, 84656, 1540, 64854, 23236, 10840, 7337, 7398, 9508, 7324,
INTERPRO_NAME	IPR000219:DH	2	0.0044	0.827262	7074, 10160,
GOTERM_BP_ALL	secretory pathway	4	0.0088	0.827952	3778, 27345, 6616, 10483,
GOTERM_BP_ALL	transmembrane receptor protein tyrosine kinase signaling pathway	3	0.0066	0.827981	5015, 2066, 10818,
INTERPRO_NAME	IPR001410:DEAD/DEAH box helicase	2	0.0044	0.831021	57062, 1656,
GOTERM_CC_ALL	vesicle membrane	2	0.0044	0.833435	2571, 10483,
SP_PIR_KEYWORDS	nucleotidyltransferase	2	0.0044	0.837519	5980, 5431,
GOTERM_CC_ALL	membrane fraction	13	0.0286	0.837665	51606, 3739, 3736, 6616, 3772, 51232, 26059, 10857, 6715, 1545, 29967, 4121, 10818,
GOTERM_BP_ALL	steroid biosynthesis	2	0.0044	0.839178	5087, 133,
GOTERM_BP_ALL	ribosome biogenesis and assembly	2	0.0044	0.839178	1029, 51187,
GOTERM_MF_ALL	monovalent inorganic cation transporter activity	4	0.0088	0.840277	51606, 388753, 3736, 514,
KEGG_PATHWAY	HSA04020:CALCIUM SIGNALING PATHWAY	4	0.0088	0.841227	2066, 2778, 817, 23236,
GOTERM_MF_ALL	endopeptidase activity	9	0.0198	0.841632	11098, 1540, 9508, 7398, 4311, 7093, 9581, 64854, 51232,
SMART_NAME	SM00431:LER	2	0.0044	0.841702	84307, 51282,
UP_SEQ_FEATURE	domain:EF-hand 3	2	0.0044	0.842982	7447, 51199,
BIOCARTA	h_pparaPathway:Mechanism of Gene Regulation by Peroxisome Proliferators via PPARa(alpha)	2	0.0044	0.843014	3725, 4609,
GOTERM_BP_ALL	M phase	4	0.0088	0.843342	10274, 8621, 10051, 4752,
GOTERM_MF_ALL	carbohydrate binding	5	0.011	0.845202	9508, 1462, 4684, 64581, 10332,
GOTERM_BP_ALL	response to other organism	12	0.0264	0.845701	3606, 4332, 51311, 3662, 7099, 9435, 64581, 2637, 122509, 10332, 5921, 604,
GOTERM_BP_ALL	cellular macromolecule metabolism	72	0.1586	0.845875	5801, 55089, 4482, 3662, 4311, 64854, 201595, 5797, 4752, 8899, 9581, 3549, 51091, 28951, 1846, 648, 1540, 84085, 7099, 10109, 10840, 2078, 3606, 79962, 84333, 7337, 817, 1848, 8476, 55033, 8195, 5573, 1021, 51086, 8708, 8452, 8621, 25976, 51726, 5921, 51232, 84930, 672, 7398, 2066, 22929, 11342, 23213, 25878, 7093, 27230, 5515, 4217, 51444, 9953, 8925, 11098, 6477, 2571, 85464, 166614, 51199, 19…
GOTERM_CC_ALL	cell junction	3	0.0066	0.846683	57369, 8476, 1832,
UP_SEQ_FEATURE	signal peptide	61	0.1344	0.847903	10082, 5801, 8324, 5797, 6092, 64101, 56134, 347902, 55366, 3549, 27123, 64388, 1303, 50863, 57620, 51311, 392255, 2893, 7099, 133, 55033, 28514, 1010, 59277, 3488, 80761, 285704, 1462, 57526, 84631, 51726, 51232, 5101, 2066, 3912, 2690, 23213, 84898, 7253, 11098, 9369, 22854, 3696, 1006, 4883, 650, 651, 11211, 2487, 4897, 56142, 5352, 4684, 10468, 114798, 2566, 57689, 2195, 29967, 10516, 652,
INTERPRO_NAME	IPR003877:SPla/RYanodine receptor SPRY	2	0.0044	0.848624	114088, 8925,
SP_PIR_KEYWORDS	vision	2	0.0044	0.848938	84062, 8195,
UP_SEQ_FEATURE	active site:Proton acceptor	11	0.0242	0.850544	84930, 5608, 1021, 51086, 8899, 817, 8476, 166614, 4217, 8621, 4752,
GOTERM_BP_ALL	homeostasis	4	0.0088	0.850581	51606, 51218, 4609, 4306,
GOTERM_MF_ALL	lipase activity	2	0.0044	0.850606	5334, 23236,
SP_PIR_KEYWORDS	membrane protein	2	0.0044	0.851665	3696, 4684,
GENETIC_ASSOCIATION_DB	BREAST CANCER	2	0.0044	0.851775	672, 1545,
GOTERM_CC_ALL	Golgi apparatus	10	0.022	0.85303	8708, 23213, 80146, 9435, 55968, 9953, 9653, 4121, 10483, 8925,
GOTERM_MF_ALL	helicase activity	3	0.0066	0.856146	57062, 6595, 1656,
UP_SEQ_FEATURE	repeat:ANK 1	3	0.0066	0.856757	51086, 1029, 54880,
GOTERM_BP_ALL	purine ribonucleoside triphosphate biosynthesis	2	0.0044	0.85722	51606, 514,
GOTERM_BP_ALL	purine nucleoside triphosphate biosynthesis	2	0.0044	0.85722	51606, 514,
GOTERM_BP_ALL	ribonucleoside triphosphate biosynthesis	2	0.0044	0.85722	51606, 514,
GOTERM_BP_ALL	biological process unknown	12	0.0264	0.858406	81688, 7091, 473, 4026, 26053, 9679, 11259, 4330, 2122, 29980, 5387, 22836,
GOTERM_CC_ALL	microsome	3	0.0066	0.858409	10857, 6715, 1545,
GOTERM_MF_ALL	hydrolase activity	45	0.0991	0.858443	5874, 5801, 153561, 5334, 2778, 4311, 64854, 5797, 79915, 51232, 5921, 55137, 57062, 7398, 11342, 23213, 6595, 7093, 9581, 5515, 3549, 514, 10051, 11098, 51606, 10123, 1846, 1540, 85464, 5151, 1808, 84705, 1656, 23236, 22836, 5980, 9508, 5000, 8505, 1848, 83473, 27301, 4121, 6683, 744,
UP_SEQ_FEATURE	zinc finger region:C2H2-type 15	2	0.0044	0.85858	58499, 463,
SMART_NAME	SM00325:RhoGEF	2	0.0044	0.859511	7074, 10160,
UP_SEQ_FEATURE	repeat:ANK 2	3	0.0066	0.859641	51086, 1029, 54880,
GOTERM_BP_ALL	amino acid metabolism	5	0.011	0.861399	2752, 2571, 4482, 5515, 652,
GOTERM_BP_ALL	ion homeostasis	3	0.0066	0.861995	51606, 4609, 4306,
UP_SEQ_FEATURE	domain:EF-hand 1	3	0.0066	0.862472	7447, 55033, 51199,
GOTERM_BP_ALL	nucleoside triphosphate biosynthesis	2	0.0044	0.863859	51606, 514,
GOTERM_BP_ALL	epidermis development	2	0.0044	0.863859	28514, 1832,
GOTERM_MF_ALL	transferase activity, transferring glycosyl groups	5	0.011	0.864006	8473, 8708, 2135, 201595, 25976,
KEGG_PATHWAY	HSA00500:STARCH AND SUCROSE METABOLISM	2	0.0044	0.864621	6595, 80146,
GOTERM_MF_ALL	signal transducer activity	64	0.141	0.866254	5801, 6498, 8324, 2649, 5797, 677, 55827, 64581, 6092, 55366, 3549, 5028, 64388, 51311, 63892, 392255, 5151, 2893, 7099, 2078, 3606, 29883, 7074, 10886, 133, 28514, 9248, 10818, 5334, 3672, 2778, 2034, 7026, 4091, 10332, 5921, 51232, 672, 2066, 10857, 2690, 25878, 344838, 4217, 84898, 8863, 1622, 7253, 9369, 3696, 4883, 650, 651, 11211, 23236, 150, 202018, 10468, 64805, 2566, 4306, 29967, 10516, …
GOTERM_CC_ALL	vesicular fraction	3	0.0066	0.866661	10857, 6715, 1545,
UP_SEQ_FEATURE	domain:EF-hand 2	3	0.0066	0.867978	7447, 55033, 51199,
GOTERM_MF_ALL	structural constituent of cytoskeleton	2	0.0044	0.868814	1832, 10109,
UP_SEQ_FEATURE	zinc finger region:C2H2-type 6	6	0.0132	0.870086	84307, 6299, 58499, 2122, 53335, 604,
GOTERM_BP_ALL	purine ribonucleoside triphosphate metabolism	2	0.0044	0.870189	51606, 514,
GOTERM_BP_ALL	purine nucleoside triphosphate metabolism	2	0.0044	0.870189	51606, 514,
GOTERM_BP_ALL	ribonucleoside triphosphate metabolism	2	0.0044	0.870189	51606, 514,
GENETIC_ASSOCIATION_DB	TYPE 2 DIABETES	5	0.011	0.870842	5087, 8848, 133, 4760, 2303,
GOTERM_BP_ALL	proteolysis	14	0.0308	0.870966	11098, 6477, 1540, 4311, 64854, 51232, 7337, 7398, 9508, 11342, 7093, 9581, 3549, 7324,
UP_SEQ_FEATURE	repeat:WD 7	2	0.0044	0.872633	7091, 9948,
GOTERM_BP_ALL	amine metabolism	7	0.0154	0.872808	2752, 2571, 4482, 2135, 5515, 9435, 652,
GOTERM_BP_ALL	antimicrobial humoral response (sensu Vertebrata)	2	0.0044	0.873244	64581, 2637,
INTERPRO_NAME	IPR005225:Small GTP-binding protein domain	3	0.0066	0.875733	5874, 10123, 84705,
SP_PIR_KEYWORDS	tyrosine-protein kinase	2	0.0044	0.876378	5608, 2066,
GOTERM_MF_ALL	peptide binding	3	0.0066	0.876466	10886, 4883, 10332,
GOTERM_CC_ALL	postsynaptic membrane	2	0.0044	0.877611	2893, 2566,
UP_SEQ_FEATURE	domain:Ig-like C2-type 2	3	0.0066	0.878389	4684, 50863, 6092,
UP_SEQ_FEATURE	domain:Ig-like C2-type 1	3	0.0066	0.878389	4684, 50863, 6092,
GOTERM_MF_ALL	enzyme activator activity	4	0.0088	0.878778	51606, 4217, 5921, 10818,
GOTERM_BP_ALL	lipid catabolism	2	0.0044	0.879139	5334, 23236,
GOTERM_MF_ALL	ion transporter activity	15	0.033	0.879389	388753, 51606, 3739, 3778, 3736, 2893, 255231, 27345, 3772, 56479, 79047, 90134, 514, 2566, 55283,
INTERPRO_NAME	IPR002110:Ankyrin	5	0.011	0.881904	51086, 1029, 54880, 3549, 134548,
GOTERM_MF_ALL	neurotransmitter receptor activity	2	0.0044	0.882284	10886, 2566,
GOTERM_MF_ALL	GTPase regulator activity	5	0.011	0.882403	7074, 10160, 8476, 8925, 5921,
GOTERM_MF_ALL	GTP binding	7	0.0154	0.883043	5874, 10123, 22929, 2778, 84705, 989, 51199,
GOTERM_BP_ALL	antimicrobial humoral response	2	0.0044	0.884761	64581, 2637,
GOTERM_BP_ALL	response to bacteria	2	0.0044	0.884761	7099, 64581,
GOTERM_MF_ALL	coenzyme binding	2	0.0044	0.884808	1622, 80146,
SP_PIR_KEYWORDS	calmodulin-binding	2	0.0044	0.885071	817, 4082,
GOTERM_BP_ALL	RNA splicing	3	0.0066	0.88552	9584, 8899, 5515,
GOTERM_BP_ALL	cellular catabolism	10	0.022	0.887043	6477, 7337, 84656, 2571, 1540, 9508, 7398, 64854, 7324, 10840,
GOTERM_MF_ALL	neurotransmitter binding	2	0.0044	0.887277	10886, 2566,
GOTERM_BP_ALL	blood coagulation	2	0.0044	0.887474	5028, 10516,
GOTERM_MF_ALL	sugar binding	3	0.0066	0.888508	1462, 64581, 10332,
GOTERM_MF_ALL	electron transporter activity	5	0.011	0.890026	51218, 6715, 57544, 1545, 10840,
BIOCARTA	h_HivnefPathway:HIV-I Nef:negative effector of Fas and TNF	2	0.0044	0.890101	4217, 5921,
GOTERM_BP_ALL	proton transport	2	0.0044	0.890122	51606, 514,
SP_PIR_KEYWORDS	transmembrane protein	11	0.0242	0.892612	150, 7253, 2690, 3739, 4883, 4311, 11211, 5797, 2566, 5028, 1010,
GOTERM_BP_ALL	nucleoside triphosphate metabolism	2	0.0044	0.892709	51606, 514,
GOTERM_BP_ALL	hydrogen transport	2	0.0044	0.892709	51606, 514,
GOTERM_BP_ALL	coagulation	2	0.0044	0.892709	5028, 10516,
KEGG_PATHWAY	HSA04640:HEMATOPOIETIC CELL LINEAGE	2	0.0044	0.893105	3672, 4311,
SP_PIR_KEYWORDS	collagen	2	0.0044	0.893155	5352, 1303,
SP_PIR_KEYWORDS	mrna splicing	2	0.0044	0.893155	9584, 8899,
GOTERM_MF_ALL	guanyl nucleotide binding	7	0.0154	0.893383	5874, 10123, 22929, 2778, 84705, 989, 51199,
GOTERM_CC_ALL	extracellular space	9	0.0198	0.894514	3606, 392255, 133, 23213, 650, 651, 27123, 64388, 652,
GOTERM_BP_ALL	cytoplasm organization and biogenesis	2	0.0044	0.895235	1029, 51187,
UP_SEQ_FEATURE	repeat:ANK 4	2	0.0044	0.899369	51086, 1029,
GOTERM_BP_ALL	small GTPase mediated signal transduction	5	0.011	0.899618	150, 5874, 10123, 8476, 9844,
GOTERM_BP_ALL	protein folding	5	0.011	0.901111	79962, 55033, 8195, 51726, 51199,
GOTERM_BP_ALL	purine ribonucleotide biosynthesis	2	0.0044	0.902462	51606, 514,
SP_PIR_KEYWORDS	blocked amino end	2	0.0044	0.90423	2778, 4082,
GOTERM_MF_ALL	extracellular matrix structural constituent	2	0.0044	0.905226	3912, 1303,
UP_SEQ_FEATURE	zinc finger region:C2H2-type 14	2	0.0044	0.906974	58499, 463,
UP_SEQ_FEATURE	calcium-binding region:2	2	0.0044	0.906974	7447, 55033,
SP_PIR_KEYWORDS	metalloprotease	2	0.0044	0.907661	4311, 7093,
GOTERM_BP_ALL	nitrogen compound metabolism	7	0.0154	0.908802	2752, 2571, 4482, 2135, 5515, 9435, 652,
GOTERM_BP_ALL	purine ribonucleotide metabolism	2	0.0044	0.909192	51606, 514,
GOTERM_BP_ALL	ion transport	15	0.033	0.911153	51606, 3739, 3778, 3736, 2893, 255231, 27345, 3772, 56479, 79047, 90134, 514, 2566, 1303, 55283,
GOTERM_MF_ALL	oxidoreductase activity, acting on the CH-OH group of donors, NAD or NADP as acceptor	2	0.0044	0.911195	84656, 3030,
GOTERM_BP_ALL	purine nucleotide biosynthesis	2	0.0044	0.911331	51606, 514,
GOTERM_BP_ALL	wound healing	2	0.0044	0.911331	5028, 10516,
SMART_NAME	SM00034:CLECT	2	0.0044	0.912888	1462, 64581,
SP_PIR_KEYWORDS	glycosyltransferase	3	0.0066	0.913284	8473, 8708, 2135,
UP_SEQ_FEATURE	calcium-binding region:1	2	0.0044	0.914005	7447, 55033,
SP_PIR_KEYWORDS	prenylation	2	0.0044	0.91416	5874, 144165,
GOTERM_CC_ALL	nuclear envelope	2	0.0044	0.914602	7514, 54830,
GOTERM_BP_ALL	ribonucleotide biosynthesis	2	0.0044	0.915459	51606, 514,
GOTERM_MF_ALL	actin binding	4	0.0088	0.915519	8507, 85464, 9948, 4082,
SMART_NAME	SM00355:ZnF_C2H2	17	0.0374	0.916085	56978, 1960, 10472, 639, 3642, 463, 389058, 84307, 6299, 26137, 59336, 58499, 25925, 2122, 5325, 53335, 604,
INTERPRO_NAME	IPR006025:Peptidase M, neutral zinc metallopeptidases, zinc-binding site	2	0.0044	0.91647	4311, 7093,
GOTERM_MF_ALL	ATP-dependent helicase activity	2	0.0044	0.916789	57062, 1656,
SP_PIR_KEYWORDS	serine protease	2	0.0044	0.917236	11098, 63901,
GOTERM_BP_ALL	purine nucleotide metabolism	2	0.0044	0.917451	51606, 514,
KEGG_PATHWAY	HSA00240:PYRIMIDINE METABOLISM	2	0.0044	0.919971	5431, 219404,
KEGG_PATHWAY	HSA00230:PURINE METABOLISM	3	0.0066	0.921509	5151, 5431, 219404,
SP_PIR_KEYWORDS	metalloprotein	2	0.0044	0.921645	5515, 1545,
GOTERM_CC_ALL	cytoplasmic membrane-bound vesicle	3	0.0066	0.921691	255928, 148281, 10483,
GOTERM_MF_ALL	peptide receptor activity	2	0.0044	0.922032	10886, 4883,
GOTERM_MF_ALL	transferase activity	36	0.0793	0.92267	1021, 53354, 51086, 8708, 9453, 201595, 8621, 9653, 25976, 4752, 51232, 84930, 22929, 54981, 2066, 8899, 2135, 25878, 4217, 28951, 9435, 9953, 51447, 5431, 8395, 166614, 10840, 5608, 22848, 8473, 3030, 5980, 817, 1029, 8476, 5573,
INTERPRO_NAME	IPR003599:Immunoglobulin subtype	11	0.0242	0.923081	4897, 64101, 347902, 25878, 1462, 4684, 5797, 57689, 388364, 50863, 6092,
GOTERM_CC_ALL	cytoplasmic vesicle	3	0.0066	0.923307	255928, 148281, 10483,
GOTERM_MF_ALL	ATPase activity, coupled to transmembrane movement of ions	2	0.0044	0.923706	51606, 514,
GOTERM_CC_ALL	actin cytoskeleton	4	0.0088	0.924605	11259, 989, 10109, 4082,
GOTERM_CC_ALL	clathrin-coated vesicle	2	0.0044	0.924909	255928, 148281,
GOTERM_BP_ALL	ribonucleotide metabolism	2	0.0044	0.92496	51606, 514,
GOTERM_BP_ALL	amino acid and derivative metabolism	5	0.011	0.92599	2752, 2571, 4482, 5515, 652,
GOTERM_BP_ALL	nuclear transport	2	0.0044	0.926728	7514, 55998,
GOTERM_BP_ALL	cellular carbohydrate metabolism	6	0.0132	0.926921	84656, 2571, 2135, 23213, 9435, 9953,
GOTERM_MF_ALL	oxidoreductase activity, acting on CH-OH group of donors	2	0.0044	0.926946	84656, 3030,
GENETIC_ASSOCIATION_DB	METABOLIC	7	0.0154	0.927513	150, 5087, 8848, 133, 4760, 860, 2303,
SP_PIR_KEYWORDS	iron	3	0.0066	0.928439	5352, 5515, 1545,
SP_PIR_KEYWORDS	transducer	11	0.0242	0.928675	150, 7253, 2778, 55366, 10886, 8324, 11211, 64805, 23236, 5028, 9248,
UP_SEQ_FEATURE	zinc finger region:C2H2-type 9	4	0.0088	0.928828	84307, 6299, 58499, 2122,
GOTERM_BP_ALL	carbohydrate metabolism	9	0.0198	0.931508	29883, 84656, 2571, 153561, 2135, 23213, 9435, 9953, 4121,
SP_PIR_KEYWORDS	transport	18	0.0396	0.932578	1622, 51606, 7514, 3739, 55998, 3778, 3736, 2893, 255231, 27345, 3772, 10483, 56479, 90134, 5000, 514, 2566, 55283,
GOTERM_MF_ALL	enzyme inhibitor activity	4	0.0088	0.933017	1029, 28951, 7291, 51232,
GOTERM_MF_ALL	hydrogen ion transporter activity	3	0.0066	0.935138	51606, 388753, 514,
GOTERM_BP_ALL	translation	3	0.0066	0.936886	5515, 51091, 1982,
INTERPRO_NAME	IPR012335:Thioredoxin fold	2	0.0044	0.937283	51218, 57544,
SMART_NAME	SM00219:TyrKc	2	0.0044	0.937315	2066, 51086,
GOTERM_BP_ALL	nucleocytoplasmic transport	2	0.0044	0.937996	7514, 55998,
GOTERM_BP_ALL	I-kappaB kinase/NF-kappaB cascade	2	0.0044	0.937996	51311, 7099,
GOTERM_MF_ALL	P-P-bond-hydrolysis-driven transporter activity	2	0.0044	0.93859	51606, 514,
SMART_NAME	SM00449:SPRY	2	0.0044	0.939164	114088, 8925,
GOTERM_BP_ALL	metal ion homeostasis	2	0.0044	0.939458	4609, 4306,
GOTERM_MF_ALL	calmodulin binding	2	0.0044	0.939909	817, 4082,
GOTERM_MF_ALL	translation factor activity, nucleic acid binding	2	0.0044	0.939909	1982, 162699,
GOTERM_MF_ALL	peptidase activity	11	0.0242	0.940174	11098, 1540, 9508, 7398, 11342, 4311, 7093, 9581, 3549, 64854, 51232,
SP_PIR_KEYWORDS	oxidoreductase	7	0.0154	0.940543	84656, 3030, 4482, 5352, 6715, 1545, 10840,
GOTERM_BP_ALL	humoral defense mechanism (sensu Vertebrata)	2	0.0044	0.940886	64581, 2637,
GOTERM_MF_ALL	carboxylic ester hydrolase activity	2	0.0044	0.941199	5334, 23236,
GOTERM_CC_ALL	cytoskeleton	18	0.0396	0.941333	1500, 1540, 3696, 85464, 6780, 9844, 11259, 1832, 51199, 10109, 8507, 26059, 672, 10160, 9948, 5515, 989, 4082,
SP_PIR_KEYWORDS	mrna processing	2	0.0044	0.942553	9584, 8899,
SP_PIR_KEYWORDS	ribonucleoprotein	3	0.0066	0.94367	3181, 3190, 92906,
GOTERM_MF_ALL	translation regulator activity	2	0.0044	0.943698	1982, 162699,
GOTERM_CC_ALL	Golgi membrane	2	0.0044	0.944863	9435, 10483,
GOTERM_BP_ALL	neurophysiological process	17	0.0374	0.945336	2571, 3778, 4990, 3736, 27345, 6616, 6092, 56479, 2752, 2625, 9948, 84062, 1687, 9456, 8195, 4684, 1545,
GOTERM_CC_ALL	extracellular region	26	0.0573	0.945614	10082, 3488, 2778, 1462, 84631, 51232, 3912, 23213, 3549, 27123, 1303, 64388, 3696, 22854, 392255, 650, 651, 2487, 3606, 9508, 133, 28514, 10468, 10516, 59277, 652,
GOTERM_CC_ALL	non-membrane-bound organelle	35	0.0771	0.945877	55089, 6780, 1832, 4094, 26059, 672, 10160, 3725, 27230, 5515, 10051, 4613, 4082, 1500, 8365, 8366, 1540, 3696, 85464, 10472, 9844, 11259, 8091, 51199, 10109, 5926, 8343, 8346, 8507, 440689, 8336, 8969, 9948, 81789, 51187, 11335, 989, 3020,
GOTERM_CC_ALL	intracellular non-membrane-bound organelle	35	0.0771	0.945877	55089, 6780, 1832, 4094, 26059, 672, 10160, 3725, 27230, 5515, 10051, 4613, 4082, 1500, 8365, 8366, 1540, 3696, 85464, 10472, 9844, 11259, 8091, 51199, 10109, 5926, 8343, 8346, 8507, 440689, 8336, 8969, 9948, 81789, 51187, 11335, 989, 3020,
INTERPRO_NAME	IPR002017:Spectrin repeat	2	0.0044	0.947429	26059, 1832,
GOTERM_BP_ALL	oxidative phosphorylation	2	0.0044	0.947536	51606, 514,
SP_PIR_KEYWORDS	ATP	4	0.0088	0.949097	5608, 1021, 2066, 1656,
UP_SEQ_FEATURE	zinc finger region:C2H2-type 8	4	0.0088	0.949501	84307, 6299, 58499, 2122,
GENETIC_ASSOCIATION_DB	IMMUNE	9	0.0198	0.949526	3606, 7253, 3488, 2571, 4760, 7099, 6683, 2113, 604,
GOTERM_BP_ALL	protein biosynthesis	14	0.0308	0.950196	55089, 8708, 3662, 7099, 201595, 1982, 10840, 3606, 8473, 51187, 27230, 51091, 5515, 4121,
INTERPRO_NAME	IPR012336:Thioredoxin-like fold	2	0.0044	0.95187	51218, 57544,
INTERPRO_NAME	IPR001254:Peptidase S1 and S6, chymotrypsin/Hap	2	0.0044	0.95292	11098, 9248,
GOTERM_BP_ALL	nuclear mRNA splicing, via spliceosome	2	0.0044	0.95344	9584, 8899,
GOTERM_BP_ALL	RNA splicing, via transesterification reactions with bulged adenosine as nucleophile	2	0.0044	0.95344	9584, 8899,
GOTERM_BP_ALL	RNA splicing, via transesterification reactions	2	0.0044	0.95344	9584, 8899,
UP_SEQ_FEATURE	zinc finger region:C2H2-type 13	2	0.0044	0.954176	58499, 463,
UP_SEQ_FEATURE	active site:Proton donor	2	0.0044	0.955363	3030, 4311,
GOTERM_MF_ALL	ATPase activity	5	0.011	0.956152	51606, 57062, 1656, 514, 10051,
GOTERM_BP_ALL	response to chemical stimulus	6	0.0132	0.957086	4482, 8473, 5515, 27345, 64581, 6092,
GOTERM_BP_ALL	response to abiotic stimulus	7	0.0154	0.958356	4482, 8473, 10886, 5515, 27345, 64581, 6092,
GENETIC_ASSOCIATION_DB	CARDIOVASCULAR	4	0.0088	0.960089	7253, 2778, 4883, 7099,
GOTERM_CC_ALL	cellular component unknown	12	0.0264	0.960792	81688, 672, 57062, 5151, 4026, 26053, 9679, 595, 4330, 29980, 2113, 5387,
GOTERM_MF_ALL	transporter activity	29	0.0639	0.961045	388753, 55089, 51218, 6780, 255928, 3778, 3736, 255231, 27345, 3772, 56479, 5921, 90134, 514, 1545, 8904, 7514, 51606, 57369, 3739, 57544, 2893, 10840, 150, 79047, 6715, 2566, 148281, 55283,
SP_PIR_KEYWORDS	phosphotransferase	3	0.0066	0.961467	5608, 1021, 5573,
KEGG_PATHWAY	HSA01430:CELL COMMUNICATION	2	0.0044	0.961833	57369, 3912,
INTERPRO_NAME	IPR003579:Ras small GTPase, Rab type	2	0.0044	0.962246	5874, 10123,
GOTERM_BP_ALL	lipid metabolism	10	0.022	0.962381	5087, 3030, 5334, 8708, 133, 9453, 5515, 23236, 7026, 8904,
GOTERM_BP_ALL	signal transduction	64	0.141	0.964074	6498, 8324, 64581, 10252, 55366, 9456, 5028, 27123, 1500, 51311, 1846, 5151, 1808, 9844, 2893, 7099, 2969, 4088, 2078, 7088, 29883, 7074, 10886, 1848, 133, 8476, 28514, 9248, 5573, 10818, 5874, 3488, 5334, 3672, 2778, 6862, 2034, 7026, 10332, 5921, 672, 2066, 51567, 5515, 4217, 8863, 7253, 10123, 5015, 8365, 8366, 3696, 11211, 2487, 166614, 23236, 150, 5608, 7091, 8473, 7020, 64805, 2566, 4306, 2…
GOTERM_MF_ALL	ATPase activity, coupled	4	0.0088	0.96467	51606, 57062, 1656, 514,
GOTERM_BP_ALL	macromolecule biosynthesis	15	0.033	0.966417	55089, 8708, 3662, 7099, 201595, 1982, 10840, 3606, 8473, 51187, 27230, 51091, 5515, 9953, 4121,
GOTERM_MF_ALL	transmembrane receptor activity	25	0.0551	0.966471	5801, 8324, 5797, 6092, 51232, 10332, 2066, 55366, 2690, 25878, 5028, 7253, 51311, 4883, 11211, 2893, 7099, 150, 202018, 10886, 64805, 9248, 2566, 10516, 29967,
GOTERM_CC_ALL	microtubule cytoskeleton	4	0.0088	0.967864	672, 6780, 5515, 51199,
GOTERM_BP_ALL	negative regulation of programmed cell death	2	0.0044	0.968232	347902, 5921,
GOTERM_BP_ALL	lipid biosynthesis	3	0.0066	0.96978	5087, 133, 9453,
UP_SEQ_FEATURE	glycosylation site:N-linked (GlcNAc...)	69	0.152	0.969947	5801, 4311, 8324, 3736, 5797, 27345, 6092, 56134, 64101, 55366, 347902, 3549, 9435, 5028, 27123, 64388, 1303, 50863, 57620, 51311, 392255, 2893, 7099, 80146, 10886, 55033, 28514, 1010, 59277, 3672, 80761, 8708, 285704, 1462, 57526, 9653, 51232, 5101, 2066, 3912, 2690, 90134, 2135, 23213, 9953, 7253, 11098, 9369, 22854, 3696, 1006, 3739, 650, 651, 11211, 2487, 150, 4897, 56142, 5352, 4684, 10468, …
GOTERM_MF_ALL	ATPase activity, coupled to transmembrane movement of substances	2	0.0044	0.97002	51606, 514,
GOTERM_MF_ALL	ATPase activity, coupled to movement of substances	2	0.0044	0.97002	51606, 514,
UP_SEQ_FEATURE	zinc finger region:C2H2-type 7	4	0.0088	0.970293	84307, 6299, 58499, 2122,
SP_PIR_KEYWORDS	g-protein coupled receptor	9	0.0198	0.970368	150, 7253, 55366, 10886, 8324, 11211, 64805, 5028, 9248,
GOTERM_BP_ALL	muscle contraction	2	0.0044	0.971129	3778, 3736,
GOTERM_MF_ALL	nucleotidyltransferase activity	2	0.0044	0.971296	5980, 5431,
GOTERM_MF_ALL	nuclease activity	2	0.0044	0.971296	5980, 27301,
INTERPRO_NAME	IPR001478:PDZ/DHR/GLGF	2	0.0044	0.971669	7074, 23024,
GOTERM_MF_ALL	primary active transporter activity	3	0.0066	0.973329	51606, 388753, 514,
GENETIC_ASSOCIATION_DB	SYSTEMIC LUPUS ERYTHEMATOSUS	2	0.0044	0.974119	7099, 2113,
KEGG_PATHWAY	HSA04910:INSULIN SIGNALING PATHWAY	2	0.0044	0.975059	10211, 5573,
KEGG_PATHWAY	HSA00190:OXIDATIVE PHOSPHORYLATION	2	0.0044	0.975059	51606, 514,
GOTERM_MF_ALL	hydrolase activity, acting on acid anhydrides, catalyzing transmembrane movement of substances	2	0.0044	0.975351	51606, 514,
GOTERM_CC_ALL	endomembrane system	5	0.011	0.975905	7514, 2571, 54830, 9435, 10483,
GOTERM_BP_ALL	cellular biosynthesis	23	0.0507	0.976187	51606, 2571, 53354, 55089, 8708, 3662, 7099, 201595, 1982, 10840, 2752, 5087, 3606, 8473, 54981, 133, 51187, 27230, 5515, 51091, 514, 9953, 4121,
GOTERM_BP_ALL	steroid metabolism	2	0.0044	0.977809	5087, 133,
INTERPRO_NAME	IPR001806:Ras GTPase	2	0.0044	0.978745	5874, 10123,
GOTERM_BP_ALL	carboxylic acid metabolism	7	0.0154	0.978903	2752, 2571, 3030, 4482, 5515, 652, 10840,
GOTERM_BP_ALL	organic acid metabolism	7	0.0154	0.979535	2752, 2571, 3030, 4482, 5515, 652, 10840,
UP_SEQ_FEATURE	zinc finger region:C2H2-type 12	2	0.0044	0.980242	58499, 463,
GOTERM_BP_ALL	protein targeting	2	0.0044	0.980312	7514, 79962,
GOTERM_BP_ALL	inorganic anion transport	2	0.0044	0.981676	2566, 1303,
INTERPRO_NAME	IPR007110:Immunoglobulin-like	11	0.0242	0.982146	4897, 64101, 347902, 25878, 1462, 4684, 5797, 57689, 388364, 50863, 6092,
GOTERM_MF_ALL	serine-type endopeptidase activity	2	0.0044	0.982218	11098, 9581,
INTERPRO_NAME	IPR002048:Calcium-binding EF-hand	3	0.0066	0.983373	7447, 55033, 51199,
SP_PIR_KEYWORDS	ribosomal protein	2	0.0044	0.983744	51258, 51187,
GOTERM_BP_ALL	intracellular protein transport	4	0.0088	0.983991	7514, 5874, 79962, 10483,
GOTERM_MF_ALL	receptor activity	37	0.0815	0.985293	5801, 3672, 8324, 2649, 5797, 7026, 55827, 64581, 10332, 51232, 6092, 2066, 55366, 10857, 2690, 25878, 344838, 5028, 84898, 9369, 7253, 51311, 3696, 63892, 4883, 2893, 11211, 7099, 150, 202018, 10886, 64805, 2566, 9248, 4306, 29967, 10516,
GOTERM_BP_ALL	cytoskeleton organization and biogenesis	5	0.011	0.986591	150, 8476, 9844, 10109, 5921,
GOTERM_MF_ALL	iron ion binding	3	0.0066	0.986891	5352, 5515, 1545,
UP_SEQ_FEATURE	zinc finger region:C2H2-type 11	2	0.0044	0.987703	58499, 463,
SMART_NAME	SM00228:PDZ	2	0.0044	0.987978	7074, 23024,
GOTERM_MF_ALL	serine-type peptidase activity	2	0.0044	0.988991	11098, 9581,
UP_SEQ_FEATURE	transmembrane region	69	0.152	0.990688	5801, 204962, 255928, 4311, 8324, 3736, 255231, 5797, 81614, 27345, 3772, 6092, 56134, 64101, 55366, 347902, 9435, 5028, 57620, 51311, 2893, 7099, 80146, 283874, 10886, 6715, 28514, 9248, 1010, 55283, 3672, 80761, 8708, 3778, 57526, 84631, 9653, 56479, 51232, 5101, 2066, 10857, 2690, 90134, 2135, 344838, 9953, 221301, 7253, 9369, 3696, 57369, 1006, 3739, 4883, 11211, 150, 4897, 56142, 4684, 64805…
KEGG_PATHWAY	HSA04060:CYTOKINE-CYTOKINE RECEPTOR INTERACTION	3	0.0066	0.990962	3606, 2690, 650,
GOTERM_BP_ALL	cell surface receptor linked signal transduction	27	0.0595	0.991063	3672, 2778, 8324, 2066, 55366, 9456, 51567, 5515, 27123, 5028, 1500, 7253, 5015, 3696, 11211, 2487, 2893, 4088, 150, 7088, 7091, 10886, 28514, 64805, 2566, 9248, 10818,
GENETIC_ASSOCIATION_DB	NEURODEG	2	0.0044	0.991418	4311, 2566,
GOTERM_BP_ALL	biosynthesis	24	0.0529	0.991508	51606, 2571, 53354, 55089, 8708, 9453, 3662, 7099, 201595, 1982, 10840, 2752, 5087, 3606, 8473, 54981, 133, 51187, 27230, 5515, 51091, 514, 9953, 4121,
SP_PIR_KEYWORDS	Polymorphism	4	0.0088	0.991512	10082, 51311, 22891, 8904,
GOTERM_BP_ALL	cellular lipid metabolism	6	0.0132	0.991559	5087, 3030, 8708, 133, 9453, 5515,
SMART_NAME	SM00248:ANK	3	0.0066	0.991637	51086, 54880, 134548,
GOTERM_BP_ALL	anion transport	2	0.0044	0.991889	2566, 1303,
GOTERM_MF_ALL	oxidoreductase activity	10	0.022	0.99272	284273, 388753, 84656, 3030, 4482, 5352, 6715, 84816, 1545, 10840,
INTERPRO_NAME	IPR011990:Tetratricopeptide-like helical	2	0.0044	0.992975	8473, 54879,
GOTERM_MF_ALL	structural molecule activity	13	0.0286	0.993814	1500, 54830, 55089, 22854, 1832, 84466, 10109, 3912, 51187, 51258, 989, 1303, 59277,
UP_SEQ_FEATURE	zinc finger region:C2H2-type 10	2	0.0044	0.994988	58499, 2122,
GOTERM_MF_ALL	G-protein coupled receptor activity	11	0.0242	0.995604	150, 7253, 202018, 55366, 10886, 4883, 8324, 11211, 64805, 5028, 9248,
GOTERM_BP_ALL	generation of precursor metabolites and energy	9	0.0198	0.995654	51606, 388753, 84656, 2571, 51218, 57544, 514, 1545, 862,
UP_SEQ_FEATURE	disulfide bond	45	0.0991	0.995686	3488, 3672, 4311, 1462, 8324, 5797, 6092, 64101, 2066, 55366, 347902, 3912, 2690, 5028, 9953, 64388, 50863, 9369, 11098, 7253, 22854, 3696, 392255, 4883, 650, 651, 2487, 11211, 150, 4897, 10886, 133, 28514, 10468, 4684, 64805, 2566, 9248, 57689, 2195, 59277, 10516, 29967, 652, 5573,
SP_PIR_KEYWORDS	Membrane	2	0.0044	0.996258	3549, 80146,
GOTERM_CC_ALL	organelle envelope	3	0.0066	0.996312	7514, 54830, 514,
GOTERM_BP_ALL	intracellular transport	7	0.0154	0.996328	7514, 51606, 5874, 79962, 55998, 10332, 10483,
GOTERM_BP_ALL	organismal physiological process	42	0.0925	0.996499	4332, 4223, 2778, 3662, 3778, 3736, 27345, 64581, 6616, 2637, 10332, 5921, 6092, 56479, 2752, 2625, 84062, 9456, 3212, 9435, 5028, 1545, 2571, 51311, 650, 651, 4990, 7099, 860, 3606, 133, 9948, 1687, 8195, 4684, 64805, 6938, 4306, 2113, 10516, 652, 604,
GOTERM_BP_ALL	establishment of cellular localization	7	0.0154	0.996792	7514, 51606, 5874, 79962, 55998, 10332, 10483,
SMART_NAME	SM00409:IG	10	0.022	0.996844	4897, 64101, 347902, 25878, 1462, 4684, 5797, 57689, 50863, 6092,
GOTERM_CC_ALL	envelope	3	0.0066	0.996864	7514, 54830, 514,
GOTERM_BP_ALL	cellular localization	7	0.0154	0.997052	7514, 51606, 5874, 79962, 55998, 10332, 10483,
SP_PIR_KEYWORDS	transit peptide	2	0.0044	0.997458	3030, 84816,
SP_PIR_KEYWORDS	protein transport	2	0.0044	0.997962	7514, 10483,
GOTERM_BP_ALL	establishment of protein localization	6	0.0132	0.998193	7514, 5874, 79962, 2778, 8899, 10483,
GOTERM_CC_ALL	organelle membrane	5	0.011	0.998333	51606, 2571, 514, 9435, 10483,
GOTERM_BP_ALL	sensory perception	8	0.0176	0.99834	2625, 9948, 1687, 84062, 4990, 8195, 1545, 6092,
GOTERM_MF_ALL	rhodopsin-like receptor activity	8	0.0176	0.99844	150, 7253, 55366, 10886, 4883, 64805, 5028, 9248,
GOTERM_CC_ALL	intrinsic to membrane	88	0.1938	0.998659	10082, 5801, 204962, 55144, 255928, 4311, 3736, 8324, 255231, 5797, 81614, 27345, 64581, 3772, 6092, 56134, 64101, 55366, 347902, 9456, 9435, 5028, 50863, 162699, 7514, 57620, 133022, 51311, 2893, 7099, 23245, 80146, 283874, 10886, 79047, 6715, 28514, 9248, 1010, 55283, 10818, 3672, 80761, 8708, 3778, 57526, 84631, 10211, 9653, 10332, 51232, 56479, 5101, 2066, 10857, 2690, 90134, 2135, 344838, 51…
GOTERM_BP_ALL	protein localization	6	0.0132	0.998697	7514, 5874, 79962, 2778, 8899, 10483,
GOTERM_CC_ALL	cytosol	3	0.0066	0.998709	5718, 8473, 5515,
GOTERM_BP_ALL	electron transport	4	0.0088	0.998719	388753, 51218, 57544, 1545,
GOTERM_CC_ALL	integral to membrane	87	0.1916	0.999026	10082, 5801, 204962, 55144, 255928, 4311, 3736, 8324, 255231, 5797, 81614, 27345, 64581, 3772, 6092, 56134, 64101, 55366, 347902, 9456, 9435, 5028, 50863, 162699, 7514, 57620, 133022, 51311, 2893, 7099, 23245, 80146, 283874, 10886, 79047, 6715, 28514, 9248, 1010, 55283, 10818, 3672, 80761, 8708, 3778, 57526, 84631, 10211, 9653, 10332, 51232, 56479, 5101, 2066, 10857, 2690, 90134, 2135, 344838, 51…
GOTERM_MF_ALL	structural constituent of ribosome	3	0.0066	0.999032	55089, 51258, 51187,
INTERPRO_NAME	IPR000276:Rhodopsin-like GPCR superfamily	7	0.0154	0.999075	150, 7253, 55366, 10886, 64805, 5028, 9248,
GOTERM_CC_ALL	ribonucleoprotein complex	6	0.0132	0.999323	3181, 55089, 3190, 51187, 27230, 92906,
GOTERM_BP_ALL	protein transport	5	0.011	0.999329	7514, 5874, 79962, 8899, 10483,
GOTERM_MF_ALL	carrier activity	4	0.0088	0.999339	51606, 388753, 55089, 514,
INTERPRO_NAME	IPR003596:Immunoglobulin V-type	2	0.0044	0.999364	57689, 6092,
GOTERM_BP_ALL	G-protein coupled receptor protein signaling pathway	13	0.0286	0.999453	7253, 2778, 11211, 8324, 150, 55366, 10886, 9456, 64805, 9248, 5028, 2566, 10818,
GOTERM_MF_ALL	catalytic activity	101	0.2225	0.999462	388753, 5801, 5797, 4752, 2752, 3549, 9435, 28951, 1846, 648, 5151, 11259, 10840, 84333, 5000, 1029, 83473, 55033, 5573, 8708, 25976, 5921, 84930, 57062, 7398, 2066, 2135, 23213, 7093, 4217, 5515, 1545, 10051, 8925, 11098, 10123, 6477, 2571, 5431, 23236, 5608, 3030, 8473, 4482, 9453, 4311, 64854, 201595, 55137, 8899, 6595, 9581, 84656, 51447, 1540, 1808, 25871, 84705, 1656, 80146, 22836, 284273, …
SP_PIR_KEYWORDS	sensory transduction	3	0.0066	0.999615	84062, 8195, 6092,
GOTERM_CC_ALL	ribosome	3	0.0066	0.999659	55089, 51187, 27230,
GOTERM_BP_ALL	immune response	13	0.0286	0.999744	51311, 4332, 3662, 7099, 2637, 64581, 5921, 10332, 3606, 9435, 6938, 2113, 604,
SP_PIR_KEYWORDS	mitochondrion	3	0.0066	0.999761	3030, 84816, 514,
UP_SEQ_FEATURE	transit peptide:Mitochondrion	2	0.0044	0.999788	3030, 84816,
GOTERM_BP_ALL	response to stimulus	41	0.0903	0.999804	4482, 4332, 27244, 3662, 2034, 27345, 64581, 2637, 10332, 6092, 5921, 672, 7398, 2625, 84062, 27230, 5515, 4217, 9435, 5028, 1545, 7161, 51311, 4990, 7099, 5387, 3606, 5608, 8473, 5980, 10886, 133, 9948, 1687, 8195, 6938, 27301, 122509, 2113, 10516, 604,
GOTERM_BP_ALL	response to biotic stimulus	15	0.033	0.999887	51311, 4332, 3662, 7099, 2637, 64581, 10332, 5921, 3606, 2625, 9435, 6938, 122509, 2113, 604,
INTERPRO_NAME	IPR007086:Zinc finger, C2H2-subtype	2	0.0044	0.999896	84307, 604,
GOTERM_BP_ALL	defense response	14	0.0308	0.999897	51311, 4332, 3662, 7099, 2637, 64581, 10332, 5921, 3606, 2625, 9435, 6938, 2113, 604,
GOTERM_BP_ALL	establishment of localization	47	0.1035	0.999901	388753, 5874, 55089, 51218, 2778, 255928, 3778, 3736, 255231, 694, 27345, 64581, 6616, 3772, 10332, 56479, 2690, 90134, 8899, 514, 1545, 1303, 8904, 4082, 9369, 1622, 51606, 7514, 6477, 3739, 10472, 55998, 9844, 2893, 57544, 10109, 10483, 150, 4897, 79962, 5000, 79047, 10468, 2566, 148281, 55283, 29967,
GOTERM_BP_ALL	localization	47	0.1035	0.999918	388753, 5874, 55089, 51218, 2778, 255928, 3778, 3736, 255231, 694, 27345, 64581, 6616, 3772, 10332, 56479, 2690, 90134, 8899, 514, 1545, 1303, 8904, 4082, 9369, 1622, 51606, 7514, 6477, 3739, 10472, 55998, 9844, 2893, 57544, 10109, 10483, 150, 4897, 79962, 5000, 79047, 10468, 2566, 148281, 55283, 29967,
GOTERM_CC_ALL	mitochondrion	6	0.0132	0.999928	388753, 3030, 51218, 5515, 84816, 514,
COG_KOG_ONTOLOGY	General function prediction only	4	0.0088	0.999938	284273, 51086, 84705, 5325,
GOTERM_CC_ALL	membrane	113	0.2489	0.999941	10082, 5801, 204962, 55089, 55144, 5797, 81614, 27345, 3772, 64581, 6092, 10252, 56134, 347902, 9456, 9435, 162699, 4082, 7514, 57620, 51311, 9844, 2893, 23245, 10886, 79047, 28514, 1010, 9248, 55283, 3672, 285704, 8708, 3778, 1832, 56479, 5101, 2066, 10857, 2135, 84062, 344838, 5515, 1545, 84898, 388364, 221301, 7253, 9369, 2571, 3696, 22854, 3739, 57685, 4883, 2487, 10483, 150, 56142, 202018, 1…
GOTERM_BP_ALL	transport	38	0.0837	0.999995	388753, 5874, 55089, 51218, 255928, 3778, 3736, 255231, 27345, 64581, 6616, 3772, 10332, 56479, 2690, 90134, 8899, 514, 1545, 1303, 8904, 1622, 51606, 7514, 3739, 10472, 55998, 9844, 2893, 57544, 10483, 79962, 5000, 79047, 2566, 148281, 55283, 29967,
GOTERM_CC_ALL	cytoplasm	57	0.1256	0.999999	388753, 55089, 51218, 255928, 694, 10252, 26059, 51091, 9435, 28951, 1303, 7514, 1500, 5718, 9844, 80146, 4154, 10840, 2309, 1848, 6715, 55033, 84816, 80761, 6780, 8708, 56475, 9653, 51726, 5921, 672, 10160, 10857, 2135, 84062, 23213, 27230, 5515, 514, 1545, 9953, 53335, 8925, 51606, 6477, 55998, 23236, 55968, 1982, 10483, 3030, 8473, 5352, 8505, 51187, 148281, 4121,
GOTERM_MF_ALL	glycine hydroxymethyltransferase activity	1	0.0022	1	10840,
GOTERM_BP_ALL	pyridine nucleotide biosynthesis	1	0.0022	1	54981,
SP_PIR_KEYWORDS	coenzyme a biosynthesis	1	0.0022	1	53354,
INTERPRO_NAME	IPR007603:Protein of unknown function DUF580	1	0.0022	1	204962,
UP_SEQ_FEATURE	metal ion-binding site:Magnesium	1	0.0022	1	3778,
INTERPRO_NAME	IPR001025:Bromo adjacent region	1	0.0022	1	473,
SP_PIR_KEYWORDS	coated pits	1	0.0022	1	29967,
INTERPRO_NAME	IPR001019:Guanine nucleotide binding protein (G-protein), alpha subunit	1	0.0022	1	2778,
INTERPRO_NAME	IPR001012:UBX	1	0.0022	1	55968,
INTERPRO_NAME	IPR001007:von Willebrand factor, type C	1	0.0022	1	51232,
SP_PIR_KEYWORDS	chromosome partition	1	0.0022	1	10274,
INTERPRO_NAME	IPR001006:Procollagen-lysine 5-dioxygenase	1	0.0022	1	5352,
INTERPRO_NAME	IPR001005:Myb, DNA-binding	1	0.0022	1	473,
SP_PIR_KEYWORDS	chromoprotein	1	0.0022	1	1545,
INTERPRO_NAME	IPR007576:CITED	1	0.0022	1	4435,
INTERPRO_NAME	IPR000998:MAM	1	0.0022	1	5797,
INTERPRO_NAME	IPR000988:Ribosomal protein L24E	1	0.0022	1	51187,
GOTERM_MF_ALL	glutamate-ammonia ligase activity	1	0.0022	1	2752,
SP_PIR_KEYWORDS	chloride channel	1	0.0022	1	2566,
INTERPRO_NAME	IPR000980:SH2 motif	1	0.0022	1	5921,
SP_PIR_KEYWORDS	chloride	1	0.0022	1	2566,
INTERPRO_NAME	IPR000975:Interleukin-1	1	0.0022	1	3606,
SP_PIR_KEYWORDS	chemotaxis	1	0.0022	1	6092,
PIR_SUPERFAMILY_NAME	SF036571:RNase P, subunit p25	1	0.0022	1	54913,
GOTERM_MF_ALL	glutamate receptor activity	1	0.0022	1	2893,
SP_PIR_KEYWORDS	cf(1)	1	0.0022	1	514,
GOTERM_MF_ALL	glutamate decarboxylase activity	1	0.0022	1	2571,
UP_SEQ_FEATURE	metal ion-binding site:Iron (heme axial ligand)	1	0.0022	1	1545,
SP_PIR_KEYWORDS	centromere	1	0.0022	1	81789,
GOTERM_MF_ALL	glucuronyl-galactosyl-proteoglycan 4-alpha-N-acetylglucosaminyltransferase activity	1	0.0022	1	2135,
INTERPRO_NAME	IPR007531:Dysbindin	1	0.0022	1	84062,
INTERPRO_NAME	IPR000949:ELM2	1	0.0022	1	473,
GOTERM_BP_ALL	proteoglycan biosynthesis	1	0.0022	1	9953,
GOTERM_BP_ALL	protein-cofactor linkage	1	0.0022	1	2571,
PIR_SUPERFAMILY_NAME	SF016940:interleukin-2 receptor beta chain	1	0.0022	1	2690,
INTERPRO_NAME	IPR000938:CAP-Gly	1	0.0022	1	1540,
SP_PIR_KEYWORDS	cell binding	1	0.0022	1	3912,
INTERPRO_NAME	IPR000928:SNAP-25	1	0.0022	1	6616,
UP_SEQ_FEATURE	metal ion-binding site:Iron	1	0.0022	1	5352,
GOTERM_BP_ALL	protein splicing	1	0.0022	1	3549,
GOTERM_BP_ALL	protein secretion	1	0.0022	1	2778,
INTERPRO_NAME	IPR000917:Sulfatase	1	0.0022	1	23213,
SP_PIR_KEYWORDS	carboxy-lyase	1	0.0022	1	2571,
SP_PIR_KEYWORDS	carbon-oxygen lyase	1	0.0022	1	3030,
GOTERM_BP_ALL	protein processing	1	0.0022	1	3549,
SP_PIR_KEYWORDS	carbon-carbon lyase	1	0.0022	1	2571,
SP_PIR_KEYWORDS	carbohydrate metabolism	1	0.0022	1	9435,
GOTERM_BP_ALL	protein oligomerization	1	0.0022	1	989,
INTERPRO_NAME	IPR007491:Protein of unknown function DUF537	1	0.0022	1	9665,
SP_PIR_KEYWORDS	camp-binding	1	0.0022	1	5573,
SP_PIR_KEYWORDS	calmodulin binding	1	0.0022	1	4082,
PIR_SUPERFAMILY_NAME	SF036489:10-formyltetrahydrofolate dehydrogenase	1	0.0022	1	10840,
GOTERM_MF_ALL	geranyltranstransferase activity	1	0.0022	1	9453,
GOTERM_BP_ALL	protein import into nucleus	1	0.0022	1	7514,
INTERPRO_NAME	IPR000884:Thrombospondin, type I	1	0.0022	1	9508,
GOTERM_BP_ALL	protein import	1	0.0022	1	7514,
SP_PIR_KEYWORDS	bromodomain	1	0.0022	1	6595,
GOTERM_BP_ALL	protein heterooligomerization	1	0.0022	1	989,
UP_SEQ_FEATURE	metal ion-binding site:Calcium 3	1	0.0022	1	148281,
UP_SEQ_FEATURE	metal ion-binding site:Calcium 2	1	0.0022	1	148281,
UP_SEQ_FEATURE	metal ion-binding site:Calcium 1 (via carbonyl oxygen)	1	0.0022	1	148281,
GOTERM_MF_ALL	gamma DNA-directed DNA polymerase activity	1	0.0022	1	5980,
UP_SEQ_FEATURE	metal ion-binding site:Calcium 1	1	0.0022	1	148281,
SP_PIR_KEYWORDS	blood pressure control	1	0.0022	1	133,
GOTERM_MF_ALL	galactosyltransferase activity	1	0.0022	1	8708,
SP_PIR_KEYWORDS	blood coagulation	1	0.0022	1	5028,
SP_PIR_KEYWORDS	biological rhythms	1	0.0022	1	8863,
UP_SEQ_FEATURE	lipid moiety-binding region:S-geranylgeranyl cysteine	1	0.0022	1	5874,
UP_SEQ_FEATURE	lipid moiety-binding region:Omega-hydroxyceramide glutamate ester	1	0.0022	1	1832,
SP_PIR_KEYWORDS	bardet-biedl syndrome	1	0.0022	1	8195,
GOTERM_BP_ALL	protein amino acid O-linked glycosylation	1	0.0022	1	8473,
GOTERM_BP_ALL	protein amino acid N-linked glycosylation	1	0.0022	1	4121,
PIR_SUPERFAMILY_NAME	SF036407:selenophosphate synthetase	1	0.0022	1	22929,
GOTERM_BP_ALL	protein amino acid ADP-ribosylation	1	0.0022	1	25976,
UP_SEQ_FEATURE	lipid moiety-binding region:N-palmitoyl cysteine	1	0.0022	1	3549,
SP_PIR_KEYWORDS	autocatalytic cleavage	1	0.0022	1	3549,
GOTERM_MF_ALL	formyltetrahydrofolate dehydrogenase activity	1	0.0022	1	10840,
INTERPRO_NAME	IPR000798:Ezrin/radixin/moesin ERM	1	0.0022	1	10160,
UP_SEQ_FEATURE	lipid moiety-binding region:Cholesterol glycine ester	1	0.0022	1	3549,
SP_PIR_KEYWORDS	ascorbic acid	1	0.0022	1	5352,
UP_SEQ_FEATURE	glycosylation site:O-linked (Xyl...) (chondroitin sulfate)	1	0.0022	1	1303,
GOTERM_BP_ALL	progesterone metabolism	1	0.0022	1	133,
GOTERM_BP_ALL	progesterone biosynthesis	1	0.0022	1	133,
UP_SEQ_FEATURE	glycosylation site:O-linked (GlcNAc) (alternate)	1	0.0022	1	4609,
GOTERM_BP_ALL	primary neural tube formation	1	0.0022	1	8543,
INTERPRO_NAME	IPR000764:Uridine kinase	1	0.0022	1	54981,
PIR_SUPERFAMILY_NAME	SF036346:cyclin-dependent kinase inhibitor p19	1	0.0022	1	1029,
PIR_SUPERFAMILY_NAME	SF036344:neurexin	1	0.0022	1	9369,
UP_SEQ_FEATURE	glycosylation site:O-linked	1	0.0022	1	3488,
INTERPRO_NAME	IPR000747:'Homeobox' engrailed-type protein	1	0.0022	1	2020,
GOTERM_MF_ALL	fatty acid binding	1	0.0022	1	1622,
GOTERM_MF_ALL	farnesyltranstransferase activity	1	0.0022	1	9453,
PIR_SUPERFAMILY_NAME	SF036324:delta-4 protein	1	0.0022	1	28514,
SP_PIR_KEYWORDS	angiogenesis	1	0.0022	1	2034,
INTERPRO_NAME	IPR007330:MIT	1	0.0022	1	6683,
GOTERM_MF_ALL	extracellular matrix structural constituent conferring tensile strength	1	0.0022	1	1303,
GOTERM_BP_ALL	posterior compartment specification	1	0.0022	1	5090,
INTERPRO_NAME	IPR000728:AIR synthase related protein	1	0.0022	1	22929,
INTERPRO_NAME	IPR000727:Target SNARE coiled-coil region	1	0.0022	1	6616,
PIR_SUPERFAMILY_NAME	SF036309:human SNF2alpha protein	1	0.0022	1	6595,
GOTERM_MF_ALL	exonuclease activity	1	0.0022	1	5980,
GOTERM_MF_ALL	exogenous peptide antigen binding	1	0.0022	1	10332,
INTERPRO_NAME	IPR000718:Peptidase M13, neprilysin	1	0.0022	1	4311,
INTERPRO_NAME	IPR000717:Proteasome component region PCI	1	0.0022	1	5718,
INTERPRO_NAME	IPR000716:Thyroglobulin type-1	1	0.0022	1	3488,
INTERPRO_NAME	IPR007311:ST7	1	0.0022	1	54879,
UP_SEQ_FEATURE	glycosylation site:N-linked (GlcNAc...) (high mannose)	1	0.0022	1	4883,
SP_PIR_KEYWORDS	amidation	1	0.0022	1	133,
SP_PIR_KEYWORDS	amidated carboxyl end	1	0.0022	1	133,
GOTERM_MF_ALL	eukaryotic initiation factor 4E binding	1	0.0022	1	5015,
SP_PIR_KEYWORDS	alternative promoter usage	1	0.0022	1	9369,
UP_SEQ_FEATURE	glycosylation site:N-linked (GlcNAc...) (complex)	1	0.0022	1	4883,
SP_PIR_KEYWORDS	alternative initiation	1	0.0022	1	2957,
GOTERM_MF_ALL	eta DNA polymerase activity	1	0.0022	1	5980,
INTERPRO_NAME	IPR000697:EVH1	1	0.0022	1	9456,
SP_PIR_KEYWORDS	albinism	1	0.0022	1	84062,
UP_SEQ_FEATURE	domain:t-SNARE coiled-coil homology 2	1	0.0022	1	6616,
GOTERM_MF_ALL	epsilon DNA polymerase activity	1	0.0022	1	5980,
SP_PIR_KEYWORDS	age-related macular degeneration	1	0.0022	1	10516,
UP_SEQ_FEATURE	domain:t-SNARE coiled-coil homology 1	1	0.0022	1	6616,
GOTERM_MF_ALL	epidermal growth factor receptor activity	1	0.0022	1	2066,
SP_PIR_KEYWORDS	adp-ribosylation	1	0.0022	1	2778,
INTERPRO_NAME	IPR007275:YT521-B-like protein	1	0.0022	1	253943,
PIR_SUPERFAMILY_NAME	SF003206:SEC23 protein	1	0.0022	1	10483,
SP_PIR_KEYWORDS	acyltransferase	1	0.0022	1	3030,
SP_PIR_KEYWORDS	acyl-CoA binding	1	0.0022	1	1622,
SP_PIR_KEYWORDS	acute lymphoblastic leukemia	1	0.0022	1	5087,
SP_PIR_KEYWORDS	actin binding	1	0.0022	1	4082,
UP_SEQ_FEATURE	domain:WW	1	0.0022	1	25937,
GOTERM_MF_ALL	enoyl-CoA hydratase activity	1	0.0022	1	3030,
UP_SEQ_FEATURE	zinc finger region:SIAH-type	1	0.0022	1	6477,
GOTERM_MF_ALL	endopeptidase inhibitor activity	1	0.0022	1	51232,
INTERPRO_NAME	IPR000647:CTF/NF-I	1	0.0022	1	4781,
SP_PIR_KEYWORDS	Zinc-finger	1	0.0022	1	473,
SP_PIR_KEYWORDS	Zinc	1	0.0022	1	473,
UP_SEQ_FEATURE	domain:WH1	1	0.0022	1	9456,
SP_PIR_KEYWORDS	Wnt signaling pathway	1	0.0022	1	1500,
GOTERM_MF_ALL	endonuclease activity	1	0.0022	1	27301,
UP_SEQ_FEATURE	zinc finger region:RING-type; degenerate	1	0.0022	1	23024,
INTERPRO_NAME	IPR000634:Serine/threonine dehydratase, pyridoxal-phosphate-binding site	1	0.0022	1	92906,
GOTERM_BP_ALL	positive regulation of protein amino acid phosphorylation	1	0.0022	1	652,
UP_SEQ_FEATURE	zinc finger region:Phorbol-ester/DAG-type	1	0.0022	1	8476,
SP_PIR_KEYWORDS	Ubl conjugation pathway	1	0.0022	1	51444,
SP_PIR_KEYWORDS	Ubl conjugation	1	0.0022	1	8343, 8346,
GOTERM_MF_ALL	electrochemical potential-driven transporter activity	1	0.0022	1	55089,
UP_SEQ_FEATURE	zinc finger region:PHD-type 2	1	0.0022	1	8028,
UP_SEQ_FEATURE	zinc finger region:PHD-type 1	1	0.0022	1	8028,
GOTERM_BP_ALL	positive regulation of osteoblast differentiation	1	0.0022	1	652,
INTERPRO_NAME	IPR000608:Ubiquitin-conjugating enzyme, E2	1	0.0022	1	7324,
GOTERM_BP_ALL	positive regulation of ossification	1	0.0022	1	652,
SP_PIR_KEYWORDS	Transmembrane	1	0.0022	1	80146,
UP_SEQ_FEATURE	domain:VWFC 6	1	0.0022	1	51232,
INTERPRO_NAME	IPR000600:ROK	1	0.0022	1	2778,
UP_SEQ_FEATURE	domain:VWFC 5	1	0.0022	1	51232,
UP_SEQ_FEATURE	domain:VWFC 4	1	0.0022	1	51232,
UP_SEQ_FEATURE	domain:VWFC 3	1	0.0022	1	51232,
UP_SEQ_FEATURE	domain:VWFC 2	1	0.0022	1	51232,
UP_SEQ_FEATURE	domain:VWFC 1	1	0.0022	1	51232,
UP_SEQ_FEATURE	zinc finger region:MYND-type	1	0.0022	1	862,
GOTERM_BP_ALL	positive regulation of neuron differentiation	1	0.0022	1	4897,
GOTERM_BP_ALL	positive regulation of neurogenesis	1	0.0022	1	6092,
UP_SEQ_FEATURE	domain:VWFA 4	1	0.0022	1	1303,
GOTERM_BP_ALL	positive regulation of myoblast differentiation	1	0.0022	1	694,
UP_SEQ_FEATURE	domain:VWFA 3	1	0.0022	1	1303,
GOTERM_BP_ALL	positive regulation of myeloid cell differentiation	1	0.0022	1	2309,
UP_SEQ_FEATURE	domain:VWFA 2	1	0.0022	1	1303,
INTERPRO_NAME	IPR000582:Acyl-coA-binding protein, ACBP	1	0.0022	1	1622,
INTERPRO_NAME	IPR007188:Arp2/3 complex, 34kDa subunit p34-Arc	1	0.0022	1	10109,
UP_SEQ_FEATURE	domain:VWFA 1	1	0.0022	1	1303,
UP_SEQ_FEATURE	zinc finger region:GATA-type	1	0.0022	1	473,
GOTERM_BP_ALL	positive regulation of lymphocyte proliferation	1	0.0022	1	3606,
GOTERM_BP_ALL	positive regulation of lymphocyte activation	1	0.0022	1	3606,
UP_SEQ_FEATURE	domain:UBX	1	0.0022	1	55968,
UP_SEQ_FEATURE	domain:Tyrosine-protein phosphatase 2	1	0.0022	1	5797,
UP_SEQ_FEATURE	domain:Tyrosine-protein phosphatase 1	1	0.0022	1	5797,
GOTERM_MF_ALL	dioxygenase activity	1	0.0022	1	5352,
SP_PIR_KEYWORDS	Signal-anchor	1	0.0022	1	80146,
INTERPRO_NAME	IPR000538:Link	1	0.0022	1	1462,
GOTERM_MF_ALL	dimethylallyltranstransferase activity	1	0.0022	1	9453,
GOTERM_BP_ALL	positive regulation of interleukin-6 biosynthesis	1	0.0022	1	7099,
GOTERM_BP_ALL	positive regulation of interleukin-4 biosynthesis	1	0.0022	1	3662,
GOTERM_MF_ALL	dihydropyrimidinase activity	1	0.0022	1	1808,
GOTERM_BP_ALL	positive regulation of interleukin-2 biosynthesis	1	0.0022	1	3662,
GOTERM_BP_ALL	positive regulation of interleukin-12 biosynthesis	1	0.0022	1	7099,
GOTERM_BP_ALL	positive regulation of interleukin-10 biosynthesis	1	0.0022	1	3662,
GOTERM_BP_ALL	positive regulation of interleukin-1 biosynthesis	1	0.0022	1	7099,
PIR_SUPERFAMILY_NAME	SF016545:Not Yet Assigned	1	0.0022	1	133,
GOTERM_BP_ALL	positive regulation of inflammatory response	1	0.0022	1	5921,
INTERPRO_NAME	IPR000517:Ribosomal protein L30	1	0.0022	1	55089,
UP_SEQ_FEATURE	domain:Thyroglobulin type-1	1	0.0022	1	3488,
UP_SEQ_FEATURE	zinc finger region:C3H1-type 4	1	0.0022	1	4154,
UP_SEQ_FEATURE	zinc finger region:C3H1-type 3	1	0.0022	1	4154,
INTERPRO_NAME	IPR007123:Gelsolin region	1	0.0022	1	10483,
INTERPRO_NAME	IPR007121:RNA polymerase, beta subunit	1	0.0022	1	5431,
INTERPRO_NAME	IPR007120:RNA polymerase Rpb2, domain 6	1	0.0022	1	5431,
INTERPRO_NAME	IPR000500:Connexins	1	0.0022	1	57369,
SP_PIR_KEYWORDS	Repressor	1	0.0022	1	473,
GOTERM_MF_ALL	diacylglycerol binding	1	0.0022	1	8476,
SP_PIR_KEYWORDS	Repeat	1	0.0022	1	22822,
INTERPRO_NAME	IPR000494:EGF receptor, L domain	1	0.0022	1	2066,
PIR_SUPERFAMILY_NAME	SF003039:transcription factor Krueppel	1	0.0022	1	604,
INTERPRO_NAME	IPR007108:Cut homeobox	1	0.0022	1	23314,
INTERPRO_NAME	IPR007106:SIX/SINE homeobox	1	0.0022	1	4990,
INTERPRO_NAME	IPR007105:SIX	1	0.0022	1	4990,
UP_SEQ_FEATURE	zinc finger region:C2H2-type 9; atypical	1	0.0022	1	463,
PIR_SUPERFAMILY_NAME	SF003028:transcription factor GATA-4	1	0.0022	1	2626,
PIR_SUPERFAMILY_NAME	SF003027:transcription factor GATA-2	1	0.0022	1	2625,
UP_SEQ_FEATURE	zinc finger region:C2H2-type 8; atypical	1	0.0022	1	463,
UP_SEQ_FEATURE	zinc finger region:C2H2-type 7; atypical	1	0.0022	1	463,
UP_SEQ_FEATURE	zinc finger region:C2H2-type 6; degenerate	1	0.0022	1	463,
UP_SEQ_FEATURE	domain:TSP N-terminal	1	0.0022	1	1303,
UP_SEQ_FEATURE	zinc finger region:C2H2-type 5; atypical	1	0.0022	1	463,
GOTERM_BP_ALL	positive regulation of erythrocyte differentiation	1	0.0022	1	2309,
GOTERM_MF_ALL	delta DNA polymerase activity	1	0.0022	1	5980,
GOTERM_BP_ALL	positive regulation of epithelial cell proliferation	1	0.0022	1	3912,
GOTERM_MF_ALL	damaged DNA binding	1	0.0022	1	5387,
GOTERM_BP_ALL	positive regulation of endothelial cell differentiation	1	0.0022	1	694,
UP_SEQ_FEATURE	domain:TFS2-N	1	0.0022	1	162699,
UP_SEQ_FEATURE	domain:TAFH	1	0.0022	1	862,
INTERPRO_NAME	IPR000436:Sushi/SCR/CCP	1	0.0022	1	1462,
UP_SEQ_FEATURE	zinc finger region:C2H2-type 22	1	0.0022	1	463,
UP_SEQ_FEATURE	zinc finger region:C2H2-type 21	1	0.0022	1	463,
UP_SEQ_FEATURE	zinc finger region:C2H2-type 20	1	0.0022	1	463,
GOTERM_MF_ALL	cytochrome-c oxidase activity	1	0.0022	1	388753,
UP_SEQ_FEATURE	zinc finger region:C2H2-type 19	1	0.0022	1	463,
INTERPRO_NAME	IPR000421:Coagulation factor 5/8 type, C-terminal	1	0.0022	1	129684,
UP_SEQ_FEATURE	zinc finger region:C2H2-type 18; atypical	1	0.0022	1	463,
INTERPRO_NAME	IPR000413:Integrins alpha chain	1	0.0022	1	3672,
INTERPRO_NAME	IPR000408:Regulator of chromosome condensation, RCC1	1	0.0022	1	8925,
PIR_SUPERFAMILY_NAME	SF016441:general transcription factor II-I	1	0.0022	1	2969,
GOTERM_MF_ALL	cyclophilin-type peptidyl-prolyl cis-trans isomerase activity	1	0.0022	1	55033,
GOTERM_BP_ALL	positive regulation of cell activation	1	0.0022	1	3606,
GOTERM_MF_ALL	cyclophilin	1	0.0022	1	55033,
UP_SEQ_FEATURE	domain:Sushi	1	0.0022	1	1462,
UP_SEQ_FEATURE	zinc finger region:C2H2-type 10; atypical	1	0.0022	1	463,
GOTERM_MF_ALL	cyclic-nucleotide phosphodiesterase activity	1	0.0022	1	5151,
GOTERM_BP_ALL	positive regulation of bone remodeling	1	0.0022	1	652,
GOTERM_BP_ALL	positive regulation of bone mineralization	1	0.0022	1	652,
GOTERM_MF_ALL	cyclic nucleotide binding	1	0.0022	1	5573,
INTERPRO_NAME	IPR000379:Esterase/lipase/thioesterase	1	0.0022	1	9581,
UP_SEQ_FEATURE	zinc finger region:B box-type 2	1	0.0022	1	114088,
GOTERM_BP_ALL	positive regulation of axonogenesis	1	0.0022	1	6092,
UP_SEQ_FEATURE	zinc finger region:B box-type 1	1	0.0022	1	114088,
GOTERM_BP_ALL	positive regulation of anti-apoptosis	1	0.0022	1	5921,
GOTERM_BP_ALL	positive regulation of angiogenesis	1	0.0022	1	694,
INTERPRO_NAME	IPR000367:G-protein alpha subunit, group S	1	0.0022	1	2778,
GOTERM_BP_ALL	positive regulation of amino acid metabolism	1	0.0022	1	652,
SP_PIR_KEYWORDS	Nucleosome core	1	0.0022	1	440689,
GOTERM_BP_ALL	positive regulation of activated T cell proliferation	1	0.0022	1	3606,
SP_PIR_KEYWORDS	Neurogenesis	1	0.0022	1	4684,
GOTERM_BP_ALL	positive regulation of T cell proliferation	1	0.0022	1	3606,
INTERPRO_NAME	IPR006977:Yip1 domain	1	0.0022	1	81555,
GOTERM_BP_ALL	positive regulation of T cell activation	1	0.0022	1	3606,
SP_PIR_KEYWORDS	NADP	1	0.0022	1	10840,
SP_PIR_KEYWORDS	NAD	1	0.0022	1	80146,
UP_SEQ_FEATURE	domain:SPRY	1	0.0022	1	114088,
INTERPRO_NAME	IPR000330:SNF2-related	1	0.0022	1	6595,
GOTERM_MF_ALL	collagen binding	1	0.0022	1	3672,
UP_SEQ_FEATURE	domain:SPAZ	1	0.0022	1	10579,
GOTERM_BP_ALL	positive regulation of JNK activity	1	0.0022	1	4217,
INTERPRO_NAME	IPR000320:Hedgehog amino-terminal signaling region	1	0.0022	1	3549,
GOTERM_BP_ALL	positive regulation of DNA repair	1	0.0022	1	672,
PIR_SUPERFAMILY_NAME	SF016361:Caenorhabditis elegans hypothetical protein K11D12.2	1	0.0022	1	2957,
INTERPRO_NAME	IPR000315:Zinc finger, B-box	1	0.0022	1	114088,
GOTERM_BP_ALL	positive regulation of DNA metabolism	1	0.0022	1	672,
UP_SEQ_FEATURE	site:Role in the control of polyamine-mediated channel gating and in the blocking by intracellular magnesium	1	0.0022	1	3772,
SP_PIR_KEYWORDS	Metal-binding	1	0.0022	1	473,
UP_SEQ_FEATURE	site:Required for endocytosis and down-regulation	1	0.0022	1	2690,
INTERPRO_NAME	IPR000299:Band 4.1	1	0.0022	1	10160,
UP_SEQ_FEATURE	domain:SH3	1	0.0022	1	5921,
UP_SEQ_FEATURE	domain:SH2 2	1	0.0022	1	5921,
UP_SEQ_FEATURE	domain:SH2 1	1	0.0022	1	5921,
INTERPRO_NAME	IPR000292:Formate/nitrite transporter	1	0.0022	1	63892,
UP_SEQ_FEATURE	domain:SCD	1	0.0022	1	10274,
SP_PIR_KEYWORDS	Lyase	1	0.0022	1	80146,
GOTERM_MF_ALL	cis-trans isomerase activity	1	0.0022	1	55033,
UP_SEQ_FEATURE	domain:SAM	1	0.0022	1	57620,
INTERPRO_NAME	IPR006900:Sec23/Sec24 helical region	1	0.0022	1	10483,
INTERPRO_NAME	IPR006896:Sec23/Sec24 trunk region	1	0.0022	1	10483,
INTERPRO_NAME	IPR006895:Zinc finger, Sec23/Sec24-type	1	0.0022	1	10483,
UP_SEQ_FEATURE	domain:Runt	1	0.0022	1	860,
GOTERM_MF_ALL	cholesterol binding	1	0.0022	1	3549,
PIR_SUPERFAMILY_NAME	SF009379:mouse TSC-22 protein	1	0.0022	1	8848,
INTERPRO_NAME	IPR000225:Armadillo	1	0.0022	1	1500,
PIR_SUPERFAMILY_NAME	SF009374:transcription factor CBF alpha 2	1	0.0022	1	860,
UP_SEQ_FEATURE	domain:Ras-GAP	1	0.0022	1	5921,
GOTERM_BP_ALL	plasma membrane organization and biogenesis	1	0.0022	1	27230,
SP_PIR_KEYWORDS	Hydrolase	1	0.0022	1	9581,
UP_SEQ_FEATURE	site:MLL fusion point (in acute myeloid leukemia patient C)	1	0.0022	1	8028,
UP_SEQ_FEATURE	site:MLL fusion point (in acute myeloid leukemia patient B)	1	0.0022	1	8028,
UP_SEQ_FEATURE	site:MLL fusion point (in acute myeloid leukemia patient A)	1	0.0022	1	8028,
PIR_SUPERFAMILY_NAME	SF009355:pantothenate kinase, acetyl-CoA regulated, stand-alone type	1	0.0022	1	53354,
INTERPRO_NAME	IPR000198:RhoGAP	1	0.0022	1	158763,
UP_SEQ_FEATURE	domain:RRM	1	0.0022	1	55998,
SP_PIR_KEYWORDS	Golgi stack	1	0.0022	1	80146,
UP_SEQ_FEATURE	site:Involved in cholesterol transfer	1	0.0022	1	3549,
UP_SEQ_FEATURE	site:Involved in auto-cleavage	1	0.0022	1	3549,
INTERPRO_NAME	IPR000169:Peptidase, cysteine peptidase active site	1	0.0022	1	51232,
INTERPRO_NAME	IPR006816:Engulfment and cell motility, ELM	1	0.0022	1	9844,
UP_SEQ_FEATURE	domain:RBD	1	0.0022	1	7074,
PIR_SUPERFAMILY_NAME	SF035808:phosphoesterase, brain protein 239 type	1	0.0022	1	744,
GOTERM_MF_ALL	caspase regulator activity	1	0.0022	1	4217,
INTERPRO_NAME	IPR006796:Dickkopf, N-terminal cysteine-rich	1	0.0022	1	27123,
GOTERM_MF_ALL	caspase activator activity	1	0.0022	1	4217,
INTERPRO_NAME	IPR000142:P2Y purinoceptor	1	0.0022	1	5028,
SP_PIR_KEYWORDS	Extracellular matrix	1	0.0022	1	84631,
INTERPRO_NAME	IPR000116:High mobility group proteins HMG-I and HMG-Y	1	0.0022	1	8091,
GOTERM_MF_ALL	carboxylic acid transporter activity	1	0.0022	1	55089,
UP_SEQ_FEATURE	site:Important for catalytic activity	1	0.0022	1	22929,
INTERPRO_NAME	IPR000097:AP endonuclease, family 1	1	0.0022	1	27301,
INTERPRO_NAME	IPR000095:PAK-box/P21-Rho-binding	1	0.0022	1	8476,
GOTERM_BP_ALL	phosphate transport	1	0.0022	1	1303,
UP_SEQ_FEATURE	site:Implicated in ligand binding	1	0.0022	1	150,
INTERPRO_NAME	IPR000092:Polyprenyl synthetase	1	0.0022	1	9453,
UP_SEQ_FEATURE	site:Implicated in catechol agonist binding and receptor activation	1	0.0022	1	150,
SP_PIR_KEYWORDS	Differentiation	1	0.0022	1	4684,
SP_PIR_KEYWORDS	Decarboxylase	1	0.0022	1	80146,
SP_PIR_KEYWORDS	DNA-binding	1	0.0022	1	440689,
GOTERM_MF_ALL	calmodulin-dependent protein kinase I activity	1	0.0022	1	817,
INTERPRO_NAME	IPR006730:PA26 p53-induced protein (sestrin)	1	0.0022	1	27244,
SP_PIR_KEYWORDS	DNA repair	1	0.0022	1	5387,
GOTERM_BP_ALL	phagocytosis, recognition	1	0.0022	1	64581,
GOTERM_BP_ALL	phagocytosis, engulfment	1	0.0022	1	9844,
GOTERM_MF_ALL	calcium-dependent phospholipid binding	1	0.0022	1	8904,
INTERPRO_NAME	IPR006721:ATPase, F1 complex, epsilon subunit, mitochondrial	1	0.0022	1	514,
UP_SEQ_FEATURE	site:Essential for auto-cleavage	1	0.0022	1	3549,
GOTERM_MF_ALL	calcium- and calmodulin-dependent protein kinase activity	1	0.0022	1	817,
INTERPRO_NAME	IPR000048:IQ calmodulin-binding region	1	0.0022	1	55827,
GOTERM_BP_ALL	peripheral nervous system development	1	0.0022	1	9935,
PIR_SUPERFAMILY_NAME	SF002642:transcription factor isl-1	1	0.0022	1	3670,
INTERPRO_NAME	IPR000038:Cell division/GTP binding protein	1	0.0022	1	989,
GOTERM_BP_ALL	peptidyl-tyrosine phosphorylation	1	0.0022	1	5515,
GOTERM_BP_ALL	peptidyl-tyrosine modification	1	0.0022	1	5515,
GOTERM_MF_ALL	cAMP-dependent protein kinase regulator activity	1	0.0022	1	5573,
INTERPRO_NAME	IPR000025:Melatonin receptor	1	0.0022	1	9248,
INTERPRO_NAME	IPR006695:CENP-B, N-terminal DNA-binding	1	0.0022	1	81789,
UP_SEQ_FEATURE	domain:PPIase FKBP-type	1	0.0022	1	55033,
INTERPRO_NAME	IPR013322:TRAF-type	1	0.0022	1	6477,
GOTERM_MF_ALL	cAMP binding	1	0.0022	1	5573,
PIR_SUPERFAMILY_NAME	SF002624:alpha-fetoprotein enhancer-binding protein	1	0.0022	1	463,
INTERPRO_NAME	IPR006689:ARF/SAR superfamily	1	0.0022	1	10123,
INTERPRO_NAME	IPR006688:ADP-ribosylation factor	1	0.0022	1	10123,
PIR_SUPERFAMILY_NAME	SF002619:homeotic protein goosecoid	1	0.0022	1	145258,
INTERPRO_NAME	IPR006687:GTP-binding protein SAR1	1	0.0022	1	10123,
SP_PIR_KEYWORDS	Chromosomal translocation	1	0.0022	1	473,
SP_PIR_KEYWORDS	Chromosomal protein	1	0.0022	1	440689,
PIR_SUPERFAMILY_NAME	SF002612:homeotic protein Hox A5	1	0.0022	1	3215,
INTERPRO_NAME	IPR006680:Amidohydrolase 1	1	0.0022	1	1808,
PIR_SUPERFAMILY_NAME	SF002611:homeotic protein Hox B3	1	0.0022	1	3200,
PIR_SUPERFAMILY_NAME	SF002610:homeotic protein Hox B2	1	0.0022	1	3212,
UP_SEQ_FEATURE	domain:PKHD	1	0.0022	1	5352,
PIR_SUPERFAMILY_NAME	SF016081:Not Yet Assigned	1	0.0022	1	677,
GOTERM_BP_ALL	peptidyl-amino acid modification	1	0.0022	1	5515,
PIR_SUPERFAMILY_NAME	SF002606:homeotic protein Hox A7	1	0.0022	1	3234,
INTERPRO_NAME	IPR006671:Cyclin, N-terminal	1	0.0022	1	595,
INTERPRO_NAME	IPR006670:Cyclin	1	0.0022	1	595,
GOTERM_BP_ALL	peptide transport	1	0.0022	1	10332,
PIR_SUPERFAMILY_NAME	SF016073:transformation upregulated nuclear protein HNRPK	1	0.0022	1	3190,
INTERPRO_NAME	IPR006663:Thioredoxin domain 2	1	0.0022	1	57544,
INTERPRO_NAME	IPR006662:Thioredoxin-related	1	0.0022	1	57544,
GOTERM_BP_ALL	peptide hormone secretion	1	0.0022	1	6616,
INTERPRO_NAME	IPR013290:Myeloid transforming gene on chromosome 8 (MTG8)	1	0.0022	1	862,
INTERPRO_NAME	IPR013289:Eight-Twenty-One	1	0.0022	1	862,
GOTERM_BP_ALL	peptide antigen transport	1	0.0022	1	10332,
PIR_SUPERFAMILY_NAME	SF002585:heat shock protein dnaJ	1	0.0022	1	51726,
GENETIC_ASSOCIATION_DB	TUMOUR GRADE	1	0.0022	1	595,
UP_SEQ_FEATURE	domain:PI5K	1	0.0022	1	8395,
UP_SEQ_FEATURE	domain:PI-PLC Y-box	1	0.0022	1	23236,
UP_SEQ_FEATURE	domain:PI-PLC X-box	1	0.0022	1	23236,
GENETIC_ASSOCIATION_DB	TUMOR PROGRESSION	1	0.0022	1	672,
GOTERM_BP_ALL	pentose-phosphate shunt	1	0.0022	1	84656,
INTERPRO_NAME	IPR006634:TRAM, LAG1 and CLN8 homology	1	0.0022	1	133022,
COG_KOG_ONTOLOGY	Translation, ribosomal structure and biogenesis	1	0.0022	1	10840,
GOTERM_BP_ALL	pathogenesis	1	0.0022	1	10332,
UP_SEQ_FEATURE	domain:PDZ 2	1	0.0022	1	23024,
INTERPRO_NAME	IPR006627:Protein of unknown function TDU	1	0.0022	1	389136,
UP_SEQ_FEATURE	domain:PDZ 1	1	0.0022	1	23024,
UP_SEQ_FEATURE	domain:PDZ	1	0.0022	1	7074,
UP_SEQ_FEATURE	domain:PCI	1	0.0022	1	5718,
INTERPRO_NAME	IPR006620:Prolyl 4-hydroxylase, alpha subunit	1	0.0022	1	5352,
GOTERM_BP_ALL	pH reduction	1	0.0022	1	51606,
GOTERM_BP_ALL	oxygen and reactive oxygen species metabolism	1	0.0022	1	4482,
SP_PIR_KEYWORDS	Apoptosis	1	0.0022	1	22822,
GOTERM_MF_ALL	beta-1,3-galactosyltransferase activity	1	0.0022	1	8708,
INTERPRO_NAME	IPR006600:Centromere protein B, DNA-binding region	1	0.0022	1	81789,
GOTERM_MF_ALL	beta DNA polymerase activity	1	0.0022	1	5980,
SP_PIR_KEYWORDS	Antigen	1	0.0022	1	10806,
PIR_SUPERFAMILY_NAME	SF029264:BRcore-Z protein	1	0.0022	1	604,
GOTERM_MF_ALL	benzodiazepine receptor binding	1	0.0022	1	1622,
GOTERM_MF_ALL	benzodiazepine receptor activity	1	0.0022	1	2566,
UP_SEQ_FEATURE	site:Cleavage (by anthrax lethal factor)	1	0.0022	1	5608,
COG_KOG_ONTOLOGY	Nucleotide transport and metabolism	1	0.0022	1	54981,
COG_KOG_ONTOLOGY	Nuclear structure / Intracellular trafficking and secretion	1	0.0022	1	7514,
COG_KOG_ONTOLOGY	Lipid metabolism	1	0.0022	1	84656,
PIR_SUPERFAMILY_NAME	SF002512:integrin, beta subunit	1	0.0022	1	3696,
GENETIC_ASSOCIATION_DB	SYSTEMIC RESPONSIVENESS TO LIPOPOLYSACCHARIDE	1	0.0022	1	7099,
GOTERM_BP_ALL	osteoclast differentiation	1	0.0022	1	7099,
PIR_SUPERFAMILY_NAME	SF029249:B-cell CLL/lymphoma 5 protein	1	0.0022	1	604,
GOTERM_BP_ALL	osteoblast differentiation	1	0.0022	1	652,
PIR_SUPERFAMILY_NAME	SF002508:neural cell adhesion molecule L1	1	0.0022	1	4897,
PIR_SUPERFAMILY_NAME	SF002507:neural cell adhesion molecule	1	0.0022	1	4684,
UP_SEQ_FEATURE	domain:NTF2; truncated	1	0.0022	1	55998,
INTERPRO_NAME	IPR006576:BRK	1	0.0022	1	6595,
SP_PIR_KEYWORDS	Activator	1	0.0022	1	4211,
GOTERM_MF_ALL	astacin activity	1	0.0022	1	7093,
COG_KOG_ONTOLOGY	Energy production and conversion	1	0.0022	1	862,
INTERPRO_NAME	IPR006562:HSA	1	0.0022	1	6595,
SP_PIR_KEYWORDS	ATP binding	1	0.0022	1	5573,
INTERPRO_NAME	IPR006560:AWS	1	0.0022	1	54904,
UP_SEQ_FEATURE	site:Cleavage (by BONT/E)	1	0.0022	1	6616,
INTERPRO_NAME	IPR006556:Protein of unknown function FAF1	1	0.0022	1	55968,
GOTERM_BP_ALL	organic acid transport	1	0.0022	1	55089,
INTERPRO_NAME	IPR006552:VWC out	1	0.0022	1	51232,
UP_SEQ_FEATURE	site:Cleavage (auto-)	1	0.0022	1	3549,
GOTERM_MF_ALL	arylsulfatase activity	1	0.0022	1	23213,
GENETIC_ASSOCIATION_DB	STILL'S DISEASE	1	0.0022	1	3606,
COG_KOG_ONTOLOGY	Chromatin structure and dynamics	1	0.0022	1	54904,
UP_SEQ_FEATURE	domain:MIT	1	0.0022	1	6683,
INTERPRO_NAME	IPR006536:HnRNP-L/PTB/hephaestus splicing factor	1	0.0022	1	92906,
UP_SEQ_FEATURE	domain:MIF4G	1	0.0022	1	1982,
GENETIC_ASSOCIATION_DB	SPASTIC PARAPLEGIA	1	0.0022	1	6683,
PIR_SUPERFAMILY_NAME	SF002443:acetylcholine receptor	1	0.0022	1	2566,
PIR_SUPERFAMILY_NAME	SF015920:Arabidopsis thaliana exportin 1	1	0.0022	1	7514,
PIR_SUPERFAMILY_NAME	SF002437:ionotropic glutamate receptor AMPA	1	0.0022	1	2893,
INTERPRO_NAME	IPR006509:Splicing factor, CC1-like	1	0.0022	1	9584,
COG_KOG_ONTOLOGY	Amino acid transport and metabolism	1	0.0022	1	80146,
UP_SEQ_FEATURE	domain:MAM	1	0.0022	1	5797,
GOTERM_BP_ALL	one-carbon compound metabolism	1	0.0022	1	10840,
UP_SEQ_FEATURE	domain:MA3	1	0.0022	1	1982,
INTERPRO_NAME	IPR013129:Transcription factor jumonji	1	0.0022	1	3720,
GOTERM_MF_ALL	antigen binding	1	0.0022	1	10332,
UP_SEQ_FEATURE	domain:Link 2	1	0.0022	1	1462,
UP_SEQ_FEATURE	domain:Link 1	1	0.0022	1	1462,
GOTERM_BP_ALL	odontogenesis (sensu Vertebrata)	1	0.0022	1	28514,
PIR_SUPERFAMILY_NAME	SF002411:endozepine	1	0.0022	1	1622,
GOTERM_MF_ALL	ankyrin binding	1	0.0022	1	4897,
GOTERM_BP_ALL	odontogenesis	1	0.0022	1	28514,
PIR_SUPERFAMILY_NAME	SF002408:glycoprotein hormone receptor	1	0.0022	1	7253,
PIR_SUPERFAMILY_NAME	SF002406:vertebrate rhodopsin	1	0.0022	1	150,
UP_SEQ_FEATURE	domain:Laminin IV type B	1	0.0022	1	3912,
GOTERM_MF_ALL	androgen receptor binding	1	0.0022	1	672,
INTERPRO_NAME	IPR013106:Immunoglobulin V-set	1	0.0022	1	1462,
PIR_SUPERFAMILY_NAME	SF002400:GTP-binding regulatory protein Gs alpha chain	1	0.0022	1	2778,
GOTERM_BP_ALL	obsolete biological process	1	0.0022	1	7026,
UP_SEQ_FEATURE	domain:Laminin G-like 6	1	0.0022	1	9369,
UP_SEQ_FEATURE	domain:Laminin G-like 5	1	0.0022	1	9369,
UP_SEQ_FEATURE	site:Breakpoint for translocation to form HMGA2-LPP and MLL-LPP	1	0.0022	1	4026,
UP_SEQ_FEATURE	domain:Laminin G-like 4	1	0.0022	1	9369,
UP_SEQ_FEATURE	site:Breakpoint for translocation to form HMGA2-LPP	1	0.0022	1	4026,
UP_SEQ_FEATURE	domain:Laminin G-like 3	1	0.0022	1	9369,
UP_SEQ_FEATURE	domain:Laminin G-like 2	1	0.0022	1	9369,
UP_SEQ_FEATURE	domain:Laminin G-like 1	1	0.0022	1	9369,
UP_SEQ_FEATURE	domain:Laminin EGF-like 9	1	0.0022	1	3912,
UP_SEQ_FEATURE	site:Breakpoint for translocation to form CAA67062A-PBX1 oncogene	1	0.0022	1	5087,
UP_SEQ_FEATURE	domain:Laminin EGF-like 8	1	0.0022	1	3912,
INTERPRO_NAME	IPR013092:Connexin, N terminal	1	0.0022	1	57369,
UP_SEQ_FEATURE	domain:Laminin EGF-like 7	1	0.0022	1	3912,
GENETIC_ASSOCIATION_DB	SEPTIC SHOCK	1	0.0022	1	7099,
UP_SEQ_FEATURE	domain:Laminin EGF-like 6	1	0.0022	1	3912,
UP_SEQ_FEATURE	site:Breakpoint for translocation to form AML1-MTG8 in AML-M2	1	0.0022	1	862,
UP_SEQ_FEATURE	domain:Laminin EGF-like 5; truncated	1	0.0022	1	3912,
UP_SEQ_FEATURE	domain:Laminin EGF-like 4	1	0.0022	1	3912,
GOTERM_MF_ALL	amino acid transporter activity	1	0.0022	1	55089,
INTERPRO_NAME	IPR013057:Amino acid transporter, transmembrane	1	0.0022	1	55089,
PIR_SUPERFAMILY_NAME	SF008887:human CAGR1 protein	1	0.0022	1	4081,
GOTERM_MF_ALL	amine transporter activity	1	0.0022	1	55089,
GOTERM_MF_ALL	amine receptor activity	1	0.0022	1	150,
GENETIC_ASSOCIATION_DB	RIEGER SYNDROME	1	0.0022	1	5308,
GENETIC_ASSOCIATION_DB	RHEUMATOID ARTHRITIS	1	0.0022	1	7099,
INTERPRO_NAME	IPR013026:Tetratricopeptide region	1	0.0022	1	8473,
UP_SEQ_FEATURE	domain:Laminin EGF-like 13	1	0.0022	1	3912,
UP_SEQ_FEATURE	domain:Laminin EGF-like 12	1	0.0022	1	3912,
[truncated: 1,804 more rows]
