# Supplementary material for: In silico regulatory analysis for exploring human disease progression
Source: Biol Direct. 2008 Jun 18;3:24. doi: 10.1186/1745-6150-3-24 (PMC2464594; doi:10.1186/1745-6150-3-24)
Supplement: Additional file 4 — Using both known and newly predicted targets, this file contains a list of genes which relate to apoptosis as given by the DAVID functional analysis tools. The genes appear several times in various, similar annotation categories which are related to cell death pathways. [file 1745-6150-3-24-S4.zip › All_Wt1_targets_apoptosis_related.txt]

Using both known and newly predicted targets, these are the genes which relate to apoptosis
as given by the DAVID functional analysis tools.  The genes appear several times in various, similar
annotation categories.

SP_PIR_KEYWORDS:apoptosis	3 Gene(s)
ENTREZ_GENE_ID	DAVID Gene Name	Species
842	CASPASE 9, APOPTOSIS-RELATED CYSTEINE PEPTIDASE	9606:9606:Homo sapiens
838	CASPASE 5, APOPTOSIS-RELATED CYSTEINE PEPTIDASE	9606:9606:Homo sapiens
581	BCL2-ASSOCIATED X PROTEIN	9606:9606:Homo sapiens

GOTERM_BP_ALL:death	10 Gene(s)
ENTREZ_GENE_ID	DAVID Gene Name	Species
207	V-AKT MURINE THYMOMA VIRAL ONCOGENE HOMOLOG 1	9606:9606:Homo sapiens
842	CASPASE 9, APOPTOSIS-RELATED CYSTEINE PEPTIDASE	9606:9606:Homo sapiens
148	ADRENERGIC, ALPHA-1A-, RECEPTOR	9606:9606:Homo sapiens
3329	HEAT SHOCK 60KDA PROTEIN 1 (CHAPERONIN)	9606:9606:Homo sapiens
8877	SPHINGOSINE KINASE 1	9606:9606:Homo sapiens
2668	GLIAL CELL DERIVED NEUROTROPHIC FACTOR	9606:9606:Homo sapiens
7001	PEROXIREDOXIN 2	9606:9606:Homo sapiens
5590	PROTEIN KINASE C, ZETA	9606:9606:Homo sapiens
838	CASPASE 5, APOPTOSIS-RELATED CYSTEINE PEPTIDASE	9606:9606:Homo sapiens
581	BCL2-ASSOCIATED X PROTEIN	9606:9606:Homo sapiens

GOTERM_BP_ALL:cell death	10 Gene(s)
ENTREZ_GENE_ID	DAVID Gene Name	Species
207	V-AKT MURINE THYMOMA VIRAL ONCOGENE HOMOLOG 1	9606:9606:Homo sapiens
842	CASPASE 9, APOPTOSIS-RELATED CYSTEINE PEPTIDASE	9606:9606:Homo sapiens
148	ADRENERGIC, ALPHA-1A-, RECEPTOR	9606:9606:Homo sapiens
3329	HEAT SHOCK 60KDA PROTEIN 1 (CHAPERONIN)	9606:9606:Homo sapiens
8877	SPHINGOSINE KINASE 1	9606:9606:Homo sapiens
2668	GLIAL CELL DERIVED NEUROTROPHIC FACTOR	9606:9606:Homo sapiens
7001	PEROXIREDOXIN 2	9606:9606:Homo sapiens
5590	PROTEIN KINASE C, ZETA	9606:9606:Homo sapiens
838	CASPASE 5, APOPTOSIS-RELATED CYSTEINE PEPTIDASE	9606:9606:Homo sapiens
581	BCL2-ASSOCIATED X PROTEIN	9606:9606:Homo sapiens

GOTERM_BP_ALL:programmed cell death	10 Gene(s)
ENTREZ_GENE_ID	DAVID Gene Name	Species
207	V-AKT MURINE THYMOMA VIRAL ONCOGENE HOMOLOG 1	9606:9606:Homo sapiens
842	CASPASE 9, APOPTOSIS-RELATED CYSTEINE PEPTIDASE	9606:9606:Homo sapiens
148	ADRENERGIC, ALPHA-1A-, RECEPTOR	9606:9606:Homo sapiens
3329	HEAT SHOCK 60KDA PROTEIN 1 (CHAPERONIN)	9606:9606:Homo sapiens
8877	SPHINGOSINE KINASE 1	9606:9606:Homo sapiens
2668	GLIAL CELL DERIVED NEUROTROPHIC FACTOR	9606:9606:Homo sapiens
7001	PEROXIREDOXIN 2	9606:9606:Homo sapiens
5590	PROTEIN KINASE C, ZETA	9606:9606:Homo sapiens
838	CASPASE 5, APOPTOSIS-RELATED CYSTEINE PEPTIDASE	9606:9606:Homo sapiens
581	BCL2-ASSOCIATED X PROTEIN	9606:9606:Homo sapiens

GOTERM_BP_ALL:apoptosis	10 Gene(s)
ENTREZ_GENE_ID	DAVID Gene Name	Species
207	V-AKT MURINE THYMOMA VIRAL ONCOGENE HOMOLOG 1	9606:9606:Homo sapiens
842	CASPASE 9, APOPTOSIS-RELATED CYSTEINE PEPTIDASE	9606:9606:Homo sapiens
148	ADRENERGIC, ALPHA-1A-, RECEPTOR	9606:9606:Homo sapiens
3329	HEAT SHOCK 60KDA PROTEIN 1 (CHAPERONIN)	9606:9606:Homo sapiens
8877	SPHINGOSINE KINASE 1	9606:9606:Homo sapiens
2668	GLIAL CELL DERIVED NEUROTROPHIC FACTOR	9606:9606:Homo sapiens
7001	PEROXIREDOXIN 2	9606:9606:Homo sapiens
5590	PROTEIN KINASE C, ZETA	9606:9606:Homo sapiens
838	CASPASE 5, APOPTOSIS-RELATED CYSTEINE PEPTIDASE	9606:9606:Homo sapiens
581	BCL2-ASSOCIATED X PROTEIN	9606:9606:Homo sapiens

KEGG_PATHWAY:HSA04210:APOPTOSIS	3 Gene(s)
ENTREZ_GENE_ID	DAVID Gene Name	Species
207	V-AKT MURINE THYMOMA VIRAL ONCOGENE HOMOLOG 1	9606:9606:Homo sapiens
842	CASPASE 9, APOPTOSIS-RELATED CYSTEINE PEPTIDASE	9606:9606:Homo sapiens
581	BCL2-ASSOCIATED X PROTEIN	9606:9606:Homo sapiens

GOTERM_BP_ALL:regulation of apoptosis	9 Gene(s)
ENTREZ_GENE_ID	DAVID Gene Name	Species
207	V-AKT MURINE THYMOMA VIRAL ONCOGENE HOMOLOG 1	9606:9606:Homo sapiens
842	CASPASE 9, APOPTOSIS-RELATED CYSTEINE PEPTIDASE	9606:9606:Homo sapiens
3329	HEAT SHOCK 60KDA PROTEIN 1 (CHAPERONIN)	9606:9606:Homo sapiens
8877	SPHINGOSINE KINASE 1	9606:9606:Homo sapiens
2668	GLIAL CELL DERIVED NEUROTROPHIC FACTOR	9606:9606:Homo sapiens
7001	PEROXIREDOXIN 2	9606:9606:Homo sapiens
5590	PROTEIN KINASE C, ZETA	9606:9606:Homo sapiens
838	CASPASE 5, APOPTOSIS-RELATED CYSTEINE PEPTIDASE	9606:9606:Homo sapiens
581	BCL2-ASSOCIATED X PROTEIN	9606:9606:Homo sapiens

GOTERM_BP_ALL:regulation of programmed cell death	9 Gene(s)
ENTREZ_GENE_ID	DAVID Gene Name	Species
207	V-AKT MURINE THYMOMA VIRAL ONCOGENE HOMOLOG 1	9606:9606:Homo sapiens
842	CASPASE 9, APOPTOSIS-RELATED CYSTEINE PEPTIDASE	9606:9606:Homo sapiens
3329	HEAT SHOCK 60KDA PROTEIN 1 (CHAPERONIN)	9606:9606:Homo sapiens
8877	SPHINGOSINE KINASE 1	9606:9606:Homo sapiens
2668	GLIAL CELL DERIVED NEUROTROPHIC FACTOR	9606:9606:Homo sapiens
7001	PEROXIREDOXIN 2	9606:9606:Homo sapiens
5590	PROTEIN KINASE C, ZETA	9606:9606:Homo sapiens
838	CASPASE 5, APOPTOSIS-RELATED CYSTEINE PEPTIDASE	9606:9606:Homo sapiens
581	BCL2-ASSOCIATED X PROTEIN	9606:9606:Homo sapiens

GOTERM_BP_ALL:negative regulation of programmed cell death	6 Gene(s)
ENTREZ_GENE_ID	DAVID Gene Name	Species
207	V-AKT MURINE THYMOMA VIRAL ONCOGENE HOMOLOG 1	9606:9606:Homo sapiens
8877	SPHINGOSINE KINASE 1	9606:9606:Homo sapiens
2668	GLIAL CELL DERIVED NEUROTROPHIC FACTOR	9606:9606:Homo sapiens
7001	PEROXIREDOXIN 2	9606:9606:Homo sapiens
5590	PROTEIN KINASE C, ZETA	9606:9606:Homo sapiens
581	BCL2-ASSOCIATED X PROTEIN	9606:9606:Homo sapiens

GOTERM_BP_ALL:negative regulation of apoptosis	6 Gene(s)
ENTREZ_GENE_ID	DAVID Gene Name	Species
207	V-AKT MURINE THYMOMA VIRAL ONCOGENE HOMOLOG 1	9606:9606:Homo sapiens
8877	SPHINGOSINE KINASE 1	9606:9606:Homo sapiens
2668	GLIAL CELL DERIVED NEUROTROPHIC FACTOR	9606:9606:Homo sapiens
7001	PEROXIREDOXIN 2	9606:9606:Homo sapiens
5590	PROTEIN KINASE C, ZETA	9606:9606:Homo sapiens
581	BCL2-ASSOCIATED X PROTEIN	9606:9606:Homo sapiens

GOTERM_BP_ALL:anti-apoptosis	6 Gene(s)
ENTREZ_GENE_ID	DAVID Gene Name	Species
207	V-AKT MURINE THYMOMA VIRAL ONCOGENE HOMOLOG 1	9606:9606:Homo sapiens
8877	SPHINGOSINE KINASE 1	9606:9606:Homo sapiens
2668	GLIAL CELL DERIVED NEUROTROPHIC FACTOR	9606:9606:Homo sapiens
7001	PEROXIREDOXIN 2	9606:9606:Homo sapiens
5590	PROTEIN KINASE C, ZETA	9606:9606:Homo sapiens
581	BCL2-ASSOCIATED X PROTEIN	9606:9606:Homo sapiens

BIOCARTA:h_chemicalPathway:Apoptotic Signaling in Response to DNA Damage	3 Gene(s)
ENTREZ_GENE_ID	DAVID Gene Name	Species
207	V-AKT MURINE THYMOMA VIRAL ONCOGENE HOMOLOG 1	9606:9606:Homo sapiens
842	CASPASE 9, APOPTOSIS-RELATED CYSTEINE PEPTIDASE	9606:9606:Homo sapiens
581	BCL2-ASSOCIATED X PROTEIN	9606:9606:Homo sapiens
