# Supplementary material for: In silico regulatory analysis for exploring human disease progression
Source: Biol Direct. 2008 Jun 18;3:24. doi: 10.1186/1745-6150-3-24 (PMC2464594; doi:10.1186/1745-6150-3-24)
Supplement: Additional file 5 — Using just the newly predicted targets, this file contains a list of genes which relate to cellular adhesion, cytoskeleton, or motility as given by the DAVID functional analysis tools. [file 1745-6150-3-24-S5.zip]

Archive with 3 entries (3 files):
- Wt1_NewPredictions_cell_adhesion_genes.txt
- Wt1_NewPredictions_cytoskeleton genes.txt
- Wt1_NewPredictions_locomotion and motility.txt
