# Supplementary material for: In silico regulatory analysis for exploring human disease progression
Source: Biol Direct. 2008 Jun 18;3:24. doi: 10.1186/1745-6150-3-24 (PMC2464594; doi:10.1186/1745-6150-3-24)
Supplement: Additional file 5 — Using just the newly predicted targets, this file contains a list of genes which relate to cellular adhesion, cytoskeleton, or motility as given by the DAVID functional analysis tools. [file 1745-6150-3-24-S5.zip › Wt1_NewPredictions_cell_adhesion_genes.txt]

Term Cluster 3	36 Gene(s)
ENTREZ_GENE_ID	DAVID Gene Name	Species
7223	TRANSIENT RECEPTOR POTENTIAL CATION CHANNEL, SUBFAMILY C, MEMBER 4	9606:9606:Homo sapiens
1008	CADHERIN 10, TYPE 2 (T2-CADHERIN)	9606:9606:Homo sapiens
2902	GLUTAMATE RECEPTOR, IONOTROPIC, N-METHYL D-ASPARTATE 1	9606:9606:Homo sapiens
22871	NEUROLIGIN 1	9606:9606:Homo sapiens
23767	FIBRONECTIN LEUCINE RICH TRANSMEMBRANE PROTEIN 3	9606:9606:Homo sapiens
1016	CADHERIN 18, TYPE 2	9606:9606:Homo sapiens
1272	CONTACTIN 1	9606:9606:Homo sapiens
8788	DELTA-LIKE 1 HOMOLOG (DROSOPHILA)	9606:9606:Homo sapiens
53841	MUCIN AND CADHERIN-LIKE	9606:9606:Homo sapiens
948	CD36 ANTIGEN (COLLAGEN TYPE I RECEPTOR, THROMBOSPONDIN RECEPTOR)	9606:9606:Homo sapiens
56884	FOLLISTATIN-LIKE 5	9606:9606:Homo sapiens
11047	ADHESION REGULATING MOLECULE 1	9606:9606:Homo sapiens
977	CD151 ANTIGEN (RAPH BLOOD GROUP)	9606:9606:Homo sapiens
6387	CHEMOKINE (C-X-C MOTIF) LIGAND 12 (STROMAL CELL-DERIVED FACTOR 1)	9606:9606:Homo sapiens
3714	JAGGED 2	9606:9606:Homo sapiens
649	BONE MORPHOGENETIC PROTEIN 1	9606:9606:Homo sapiens
1837	DYSTROBREVIN, ALPHA	9606:9606:Homo sapiens
4301	MYELOID/LYMPHOID OR MIXED-LINEAGE LEUKEMIA (TRITHORAX HOMOLOG, DROSOPHILA); TRANSLOCATED TO, 4	9606:9606:Homo sapiens
27255	CONTACTIN 6	9606:9606:Homo sapiens
28513	CADHERIN 19, TYPE 2	9606:9606:Homo sapiens
1007	CADHERIN 9, TYPE 2 (T1-CADHERIN)	9606:9606:Homo sapiens
152330	CONTACTIN 4	9606:9606:Homo sapiens
89766	UROMODULIN-LIKE 1	9606:9606:Homo sapiens
27253	PROTOCADHERIN 17	9606:9606:Homo sapiens
8912	CALCIUM CHANNEL, VOLTAGE-DEPENDENT, ALPHA 1H SUBUNIT	9606:9606:Homo sapiens
53834	FIBROBLAST GROWTH FACTOR RECEPTOR-LIKE 1	9606:9606:Homo sapiens
489	ATPASE, CA++ TRANSPORTING, UBIQUITOUS	9606:9606:Homo sapiens
65217	PROTOCADHERIN 15	9606:9606:Homo sapiens
782	CALCIUM CHANNEL, VOLTAGE-DEPENDENT, BETA 1 SUBUNIT	9606:9606:Homo sapiens
1496	CATENIN (CADHERIN-ASSOCIATED PROTEIN), ALPHA 2	9606:9606:Homo sapiens
43	ACETYLCHOLINESTERASE (YT BLOOD GROUP)	9606:9606:Homo sapiens
5818	POLIOVIRUS RECEPTOR-RELATED 1 (HERPESVIRUS ENTRY MEDIATOR C; NECTIN)	9606:9606:Homo sapiens
53942	NEURAL ADHESION MOLECULE	9606:9606:Homo sapiens
84698	CALCYPHOSINE 2	9606:9606:Homo sapiens
1010	CADHERIN 12, TYPE 2 (N-CADHERIN 2)	9606:9606:Homo sapiens
1756	DYSTROPHIN (MUSCULAR DYSTROPHY, DUCHENNE AND BECKER TYPES)	9606:9606:Homo sapiens
