# Supplementary material for: In silico regulatory analysis for exploring human disease progression
Source: Biol Direct. 2008 Jun 18;3:24. doi: 10.1186/1745-6150-3-24 (PMC2464594; doi:10.1186/1745-6150-3-24)
Supplement: Additional file 5 — Using just the newly predicted targets, this file contains a list of genes which relate to cellular adhesion, cytoskeleton, or motility as given by the DAVID functional analysis tools. [file 1745-6150-3-24-S5.zip › Wt1_NewPredictions_cytoskeleton genes.txt]

Term Cluster 12	32 Gene(s)
ENTREZ_GENE_ID	DAVID Gene Name	Species
84517	ACTIN RELATED PROTEIN M1	9606:9606:Homo sapiens
219927	MITOCHONDRIAL RIBOSOMAL PROTEIN L21	9606:9606:Homo sapiens
4641	MYOSIN IC	9606:9606:Homo sapiens
71	ACTIN, BETA	9606:9606:Homo sapiens
3184	HETEROGENEOUS NUCLEAR RIBONUCLEOPROTEIN D (AU-RICH ELEMENT RNA BINDING PROTEIN 1, 37KDA)	9606:9606:Homo sapiens
3159	HIGH MOBILITY GROUP AT-HOOK 1	9606:9606:Homo sapiens
286	ANKYRIN 1, ERYTHROCYTIC	9606:9606:Homo sapiens
1788	DNA (CYTOSINE-5-)-METHYLTRANSFERASE 3 ALPHA	9606:9606:Homo sapiens
4133	MICROTUBULE-ASSOCIATED PROTEIN 2	9606:9606:Homo sapiens
889	KRIT1, ANKYRIN REPEAT CONTAINING	9606:9606:Homo sapiens
151648	SHUGOSHIN-LIKE 1 (S. POMBE)	9606:9606:Homo sapiens
79778	MICAL-LIKE 2	9606:9606:Homo sapiens
4046	LYMPHOCYTE-SPECIFIC PROTEIN 1	9606:9606:Homo sapiens
8715	NUCLEOLAR PROTEIN 4	9606:9606:Homo sapiens
120	ADDUCIN 3 (GAMMA)	9606:9606:Homo sapiens
4301	MYELOID/LYMPHOID OR MIXED-LINEAGE LEUKEMIA (TRITHORAX HOMOLOG, DROSOPHILA); TRANSLOCATED TO, 4	9606:9606:Homo sapiens
5339	PLECTIN 1, INTERMEDIATE FILAMENT BINDING PROTEIN 500KDA	9606:9606:Homo sapiens
54830	HYPOTHETICAL PROTEIN FLJ20130	9606:9606:Homo sapiens
7168	TROPOMYOSIN 1 (ALPHA)	9606:9606:Homo sapiens
9260	PDZ AND LIM DOMAIN 7 (ENIGMA)	9606:9606:Homo sapiens
8470	SORBIN AND SH3 DOMAIN CONTAINING 2	9606:9606:Homo sapiens
6386	SYNDECAN BINDING PROTEIN (SYNTENIN)	9606:9606:Homo sapiens
11259	DOWNREGULATED IN OVARIAN CANCER 1	9606:9606:Homo sapiens
23192	ATG4 AUTOPHAGY RELATED 4 HOMOLOG B (S. CEREVISIAE)	9606:9606:Homo sapiens
6119	REPLICATION PROTEIN A3, 14KDA	9606:9606:Homo sapiens
1496	CATENIN (CADHERIN-ASSOCIATED PROTEIN), ALPHA 2	9606:9606:Homo sapiens
395	RHO GTPASE ACTIVATING PROTEIN 6	9606:9606:Homo sapiens
5783	PROTEIN TYROSINE PHOSPHATASE, NON-RECEPTOR TYPE 13 (APO-1/CD95 (FAS)-ASSOCIATED PHOSPHATASE)	9606:9606:Homo sapiens
64236	PDZ-LIM PROTEIN MYSTIQUE	9606:9606:Homo sapiens
11335	CHROMOBOX HOMOLOG 3 (HP1 GAMMA HOMOLOG, DROSOPHILA)	9606:9606:Homo sapiens
8936	WAS PROTEIN FAMILY, MEMBER 1	9606:9606:Homo sapiens
1756	DYSTROPHIN (MUSCULAR DYSTROPHY, DUCHENNE AND BECKER TYPES)	9606:9606:Homo sapiens
