# Supplementary material for: In silico regulatory analysis for exploring human disease progression
Source: Biol Direct. 2008 Jun 18;3:24. doi: 10.1186/1745-6150-3-24 (PMC2464594; doi:10.1186/1745-6150-3-24)
Supplement: Additional file 5 — Using just the newly predicted targets, this file contains a list of genes which relate to cellular adhesion, cytoskeleton, or motility as given by the DAVID functional analysis tools. [file 1745-6150-3-24-S5.zip › Wt1_NewPredictions_locomotion and motility.txt]

Term Cluster 24	9 Gene(s)
ENTREZ_GENE_ID	DAVID Gene Name	Species
7168	TROPOMYOSIN 1 (ALPHA)	9606:9606:Homo sapiens
152330	CONTACTIN 4	9606:9606:Homo sapiens
71	ACTIN, BETA	9606:9606:Homo sapiens
3265	V-HA-RAS HARVEY RAT SARCOMA VIRAL ONCOGENE HOMOLOG	9606:9606:Homo sapiens
3714	JAGGED 2	9606:9606:Homo sapiens
4046	LYMPHOCYTE-SPECIFIC PROTEIN 1	9606:9606:Homo sapiens
6386	SYNDECAN BINDING PROTEIN (SYNTENIN)	9606:9606:Homo sapiens
8877	SPHINGOSINE KINASE 1	9606:9606:Homo sapiens
8936	WAS PROTEIN FAMILY, MEMBER 1	9606:9606:Homo sapiens
