# Supplementary material for: In silico regulatory analysis for exploring human disease progression
Source: Biol Direct. 2008 Jun 18;3:24. doi: 10.1186/1745-6150-3-24 (PMC2464594; doi:10.1186/1745-6150-3-24)
Supplement: Additional file 6 — Using both known and newly predicted targets, this file contains a list of genes which are annotated to terms by DAVID which are somehow related to the nervous system. Three main categories are present (represented by folders) which each contain several functional terms and the genes annotated to them. The three main categories are "Neuron related", "Sensory perception", and "Voltage gated channels and membrane receptors". [file 1745-6150-3-24-S6.zip]

Archive with 32 entries (29 files):
- Neuron related/
- Neuron related/axonogenesis.txt
- Neuron related/neurite morphogenesis.txt
- Neuron related/neurogenesis.txt
- Neuron related/neuron development.txt
- Neuron related/Neuron related genes.xls
- Neuron related/neuron_differentiation.txt
- Neuron related/neuron_morphogenesis during differentiation.txt
- Neuron related/neurophysiological process.txt
- Neuron related/neurotransmitter_receptor.txt
- Neuron related/Readme.txt
- Neuron related/synapse_post_synaptic membrane.txt
- Neuron related/synaptic transmission.txt
- Neuron related/transmission of nerve impulses.txt
- Sensory perception/
- Sensory perception/Deafness.txt
- Sensory perception/Readme.txt
- Sensory perception/sensory perception of light.txt
- Sensory perception/sensory perception of mech stimulus.txt
- Sensory perception/sensory perception of sound.txt
- Sensory perception/sensory perception.txt
- Sensory perception/sensory related.xls
- Sensory perception/visual perception.txt
- voltage gated channels and membrane receptors/
- voltage gated channels and membrane receptors/calcium channel.txt
- voltage gated channels and membrane receptors/integral to plasma membrane.txt
- voltage gated channels and membrane receptors/neuroactive ligand receptor interaction.txt
- voltage gated channels and membrane receptors/Readme.txt
- voltage gated channels and membrane receptors/transmembrane receptor.txt
- voltage gated channels and membrane receptors/voltage channels-membrane proteins-neuroactive.xls
- voltage gated channels and membrane receptors/voltage gated channel.txt
- voltage gated channels and membrane receptors/voltage gated ion channel.txt
