# Supplementary material for: In silico regulatory analysis for exploring human disease progression
Source: Biol Direct. 2008 Jun 18;3:24. doi: 10.1186/1745-6150-3-24 (PMC2464594; doi:10.1186/1745-6150-3-24)
Supplement: Additional file 6 — Using both known and newly predicted targets, this file contains a list of genes which are annotated to terms by DAVID which are somehow related to the nervous system. Three main categories are present (represented by folders) which each contain several functional terms and the genes annotated to them. The three main categories are "Neuron related", "Sensory perception", and "Voltage gated channels and membrane receptors". [file 1745-6150-3-24-S6.zip › Neuron related/Neuron related genes.xls]

## Sheet: Sheet1
Gene ID
43
148
977
1131
1837
1890
2070
2138
2556
2902
2913
3358
3714
3749
3785
5076
5080
6386
6387
7068
10242
10815
11281
22871
57689
65217
80835
152330
