# Supplementary material for: In silico regulatory analysis for exploring human disease progression
Source: Biol Direct. 2008 Jun 18;3:24. doi: 10.1186/1745-6150-3-24 (PMC2464594; doi:10.1186/1745-6150-3-24)
Supplement: Additional file 6 — Using both known and newly predicted targets, this file contains a list of genes which are annotated to terms by DAVID which are somehow related to the nervous system. Three main categories are present (represented by folders) which each contain several functional terms and the genes annotated to them. The three main categories are "Neuron related", "Sensory perception", and "Voltage gated channels and membrane receptors". [file 1745-6150-3-24-S6.zip › Neuron related/neuron_differentiation.txt]

GOTERM_BP_ALL:neuron differentiation	4 Gene(s)
ENTREZ_GENE_ID	DAVID Gene Name	Species
152330	CONTACTIN 4	9606:9606:Homo sapiens
22871	NEUROLIGIN 1	9606:9606:Homo sapiens
5076	PAIRED BOX GENE 2	9606:9606:Homo sapiens
57689	LEUCINE RICH REPEAT CONTAINING 4C	9606:9606:Homo sapiens
