# Supplementary material for: In silico regulatory analysis for exploring human disease progression
Source: Biol Direct. 2008 Jun 18;3:24. doi: 10.1186/1745-6150-3-24 (PMC2464594; doi:10.1186/1745-6150-3-24)
Supplement: Additional file 6 — Using both known and newly predicted targets, this file contains a list of genes which are annotated to terms by DAVID which are somehow related to the nervous system. Three main categories are present (represented by folders) which each contain several functional terms and the genes annotated to them. The three main categories are "Neuron related", "Sensory perception", and "Voltage gated channels and membrane receptors". [file 1745-6150-3-24-S6.zip › Neuron related/neurophysiological process.txt]

GOTERM_BP_ALL:neurophysiological process	24 Gene(s)
ENTREZ_GENE_ID	DAVID Gene Name	Species
2913	GLUTAMATE RECEPTOR, METABOTROPIC 3	9606:9606:Homo sapiens
7068	THYROID HORMONE RECEPTOR, BETA (ERYTHROBLASTIC LEUKEMIA VIRAL (V-ERB-A) ONCOGENE HOMOLOG 2, AVIAN)	9606:9606:Homo sapiens
3785	POTASSIUM VOLTAGE-GATED CHANNEL, KQT-LIKE SUBFAMILY, MEMBER 2	9606:9606:Homo sapiens
152330	CONTACTIN 4	9606:9606:Homo sapiens
2070	EYES ABSENT HOMOLOG 4 (DROSOPHILA)	9606:9606:Homo sapiens
80835	TASTE RECEPTOR, TYPE 1, MEMBER 1	9606:9606:Homo sapiens
2902	GLUTAMATE RECEPTOR, IONOTROPIC, N-METHYL D-ASPARTATE 1	9606:9606:Homo sapiens
10815	COMPLEXIN 1	9606:9606:Homo sapiens
22871	NEUROLIGIN 1	9606:9606:Homo sapiens
2138	EYES ABSENT HOMOLOG 1 (DROSOPHILA)	9606:9606:Homo sapiens
3358	5-HYDROXYTRYPTAMINE (SEROTONIN) RECEPTOR 2C	9606:9606:Homo sapiens
6386	SYNDECAN BINDING PROTEIN (SYNTENIN)	9606:9606:Homo sapiens
65217	PROTOCADHERIN 15	9606:9606:Homo sapiens
5080	PAIRED BOX GENE 6 (ANIRIDIA, KERATITIS)	9606:9606:Homo sapiens
43	ACETYLCHOLINESTERASE (YT BLOOD GROUP)	9606:9606:Homo sapiens
10242	POTASSIUM LARGE CONDUCTANCE CALCIUM-ACTIVATED CHANNEL, SUBFAMILY M, BETA MEMBER 2	9606:9606:Homo sapiens
977	CD151 ANTIGEN (RAPH BLOOD GROUP)	9606:9606:Homo sapiens
6387	CHEMOKINE (C-X-C MOTIF) LIGAND 12 (STROMAL CELL-DERIVED FACTOR 1)	9606:9606:Homo sapiens
3714	JAGGED 2	9606:9606:Homo sapiens
11281	POU DOMAIN, CLASS 6, TRANSCRIPTION FACTOR 2	9606:9606:Homo sapiens
5076	PAIRED BOX GENE 2	9606:9606:Homo sapiens
3749	POTASSIUM VOLTAGE-GATED CHANNEL, SHAW-RELATED SUBFAMILY, MEMBER 4	9606:9606:Homo sapiens
1890	ENDOTHELIAL CELL GROWTH FACTOR 1 (PLATELET-DERIVED)	9606:9606:Homo sapiens
1837	DYSTROBREVIN, ALPHA	9606:9606:Homo sapiens
