# Supplementary material for: In silico regulatory analysis for exploring human disease progression
Source: Biol Direct. 2008 Jun 18;3:24. doi: 10.1186/1745-6150-3-24 (PMC2464594; doi:10.1186/1745-6150-3-24)
Supplement: Additional file 6 — Using both known and newly predicted targets, this file contains a list of genes which are annotated to terms by DAVID which are somehow related to the nervous system. Three main categories are present (represented by folders) which each contain several functional terms and the genes annotated to them. The three main categories are "Neuron related", "Sensory perception", and "Voltage gated channels and membrane receptors". [file 1745-6150-3-24-S6.zip › Neuron related/synapse_post_synaptic membrane.txt]

Term Cluster 52	6 Gene(s)
ENTREZ_GENE_ID	DAVID Gene Name	Species
43	ACETYLCHOLINESTERASE (YT BLOOD GROUP)	9606:9606:Homo sapiens
2556	GAMMA-AMINOBUTYRIC ACID (GABA) A RECEPTOR, ALPHA 3	9606:9606:Homo sapiens
2902	GLUTAMATE RECEPTOR, IONOTROPIC, N-METHYL D-ASPARTATE 1	9606:9606:Homo sapiens
22871	NEUROLIGIN 1	9606:9606:Homo sapiens
1131	CHOLINERGIC RECEPTOR, MUSCARINIC 3	9606:9606:Homo sapiens
1837	DYSTROBREVIN, ALPHA	9606:9606:Homo sapiens
