# Supplementary material for: In silico regulatory analysis for exploring human disease progression
Source: Biol Direct. 2008 Jun 18;3:24. doi: 10.1186/1745-6150-3-24 (PMC2464594; doi:10.1186/1745-6150-3-24)
Supplement: Additional file 6 — Using both known and newly predicted targets, this file contains a list of genes which are annotated to terms by DAVID which are somehow related to the nervous system. Three main categories are present (represented by folders) which each contain several functional terms and the genes annotated to them. The three main categories are "Neuron related", "Sensory perception", and "Voltage gated channels and membrane receptors". [file 1745-6150-3-24-S6.zip › Neuron related/synaptic transmission.txt]

GOTERM_BP_ALL:synaptic transmission	11 Gene(s)
ENTREZ_GENE_ID	DAVID Gene Name	Species
2913	GLUTAMATE RECEPTOR, METABOTROPIC 3	9606:9606:Homo sapiens
43	ACETYLCHOLINESTERASE (YT BLOOD GROUP)	9606:9606:Homo sapiens
152330	CONTACTIN 4	9606:9606:Homo sapiens
3785	POTASSIUM VOLTAGE-GATED CHANNEL, KQT-LIKE SUBFAMILY, MEMBER 2	9606:9606:Homo sapiens
2902	GLUTAMATE RECEPTOR, IONOTROPIC, N-METHYL D-ASPARTATE 1	9606:9606:Homo sapiens
10815	COMPLEXIN 1	9606:9606:Homo sapiens
22871	NEUROLIGIN 1	9606:9606:Homo sapiens
3358	5-HYDROXYTRYPTAMINE (SEROTONIN) RECEPTOR 2C	9606:9606:Homo sapiens
6386	SYNDECAN BINDING PROTEIN (SYNTENIN)	9606:9606:Homo sapiens
3749	POTASSIUM VOLTAGE-GATED CHANNEL, SHAW-RELATED SUBFAMILY, MEMBER 4	9606:9606:Homo sapiens
1837	DYSTROBREVIN, ALPHA	9606:9606:Homo sapiens
