# Supplementary material for: In silico regulatory analysis for exploring human disease progression
Source: Biol Direct. 2008 Jun 18;3:24. doi: 10.1186/1745-6150-3-24 (PMC2464594; doi:10.1186/1745-6150-3-24)
Supplement: Additional file 6 — Using both known and newly predicted targets, this file contains a list of genes which are annotated to terms by DAVID which are somehow related to the nervous system. Three main categories are present (represented by folders) which each contain several functional terms and the genes annotated to them. The three main categories are "Neuron related", "Sensory perception", and "Voltage gated channels and membrane receptors". [file 1745-6150-3-24-S6.zip › Sensory perception/Deafness.txt]

SP_PIR_KEYWORDS:deafness
Current Gene List: Wt1 known and predicted targets (P>=0.95)

ENTREZ_GENE_ID 	Gene Name 	Related Genes 	Species
7068 	thyroid hormone receptor, beta (erythroblastic leukemia viral (v-erb-a) oncogene homolog 2, avian) 	RG 	Homo sapiens
2070 	eyes absent homolog 4 (drosophila) 	RG 	Homo sapiens
977 	cd151 antigen (raph blood group) 	RG 	Homo sapiens
2138 	eyes absent homolog 1 (drosophila) 	RG 	Homo sapiens
65217 	protocadherin 15 	RG 	Homo sapiens
