# Supplementary material for: In silico regulatory analysis for exploring human disease progression
Source: Biol Direct. 2008 Jun 18;3:24. doi: 10.1186/1745-6150-3-24 (PMC2464594; doi:10.1186/1745-6150-3-24)
Supplement: Additional file 6 — Using both known and newly predicted targets, this file contains a list of genes which are annotated to terms by DAVID which are somehow related to the nervous system. Three main categories are present (represented by folders) which each contain several functional terms and the genes annotated to them. The three main categories are "Neuron related", "Sensory perception", and "Voltage gated channels and membrane receptors". [file 1745-6150-3-24-S6.zip › Sensory perception/sensory related.xls]

## Sheet: Sheet1
Sensory related genes			used terms:		SP_PIR_KEYWORDS:deafness
					GOTERM_BP_ALL:sensory perception of sound
					GOTERM_BP_ALL:sensory perception of mechanical stimulus
7068	thyroid hormone receptor, beta (erythroblastic leukemia viral (v-erb-a) oncogene homolog 2, avian)				GOTERM_BP_ALL:sensory perception of light stimulus
2070	eyes absent homolog 4 (drosophila)				GOTERM_BP_ALL:visual perception
977	cd151 antigen (raph blood group)				GOTERM_BP_ALL:sensory perception
2138	eyes absent homolog 1 (drosophila)
65217	protocadherin 15
11281	POU DOMAIN, CLASS 6, TRANSCRIPTION FACTOR 2
5080	PAIRED BOX GENE 6 (ANIRIDIA, KERATITIS)
65217	PROTOCADHERIN 15
5076	PAIRED BOX GENE 2
80835	TASTE RECEPTOR, TYPE 1, MEMBER 1
6387	CHEMOKINE (C-X-C MOTIF) LIGAND 12 (STROMAL CELL-DERIVED FACTOR 1)
3714	JAGGED 2
1890	ENDOTHELIAL CELL GROWTH FACTOR 1 (PLATELET-DERIVED)
