# Supplementary material for: In silico regulatory analysis for exploring human disease progression
Source: Biol Direct. 2008 Jun 18;3:24. doi: 10.1186/1745-6150-3-24 (PMC2464594; doi:10.1186/1745-6150-3-24)
Supplement: Additional file 6 — Using both known and newly predicted targets, this file contains a list of genes which are annotated to terms by DAVID which are somehow related to the nervous system. Three main categories are present (represented by folders) which each contain several functional terms and the genes annotated to them. The three main categories are "Neuron related", "Sensory perception", and "Voltage gated channels and membrane receptors". [file 1745-6150-3-24-S6.zip › Sensory perception/visual perception.txt]

GOTERM_BP_ALL:visual perception	6 Gene(s)
ENTREZ_GENE_ID	DAVID Gene Name	Species
2070	EYES ABSENT HOMOLOG 4 (DROSOPHILA)	9606:9606:Homo sapiens
977	CD151 ANTIGEN (RAPH BLOOD GROUP)	9606:9606:Homo sapiens
11281	POU DOMAIN, CLASS 6, TRANSCRIPTION FACTOR 2	9606:9606:Homo sapiens
5080	PAIRED BOX GENE 6 (ANIRIDIA, KERATITIS)	9606:9606:Homo sapiens
65217	PROTOCADHERIN 15	9606:9606:Homo sapiens
5076	PAIRED BOX GENE 2	9606:9606:Homo sapiens
