# Supplementary material for: In silico regulatory analysis for exploring human disease progression
Source: Biol Direct. 2008 Jun 18;3:24. doi: 10.1186/1745-6150-3-24 (PMC2464594; doi:10.1186/1745-6150-3-24)
Supplement: Additional file 6 — Using both known and newly predicted targets, this file contains a list of genes which are annotated to terms by DAVID which are somehow related to the nervous system. Three main categories are present (represented by folders) which each contain several functional terms and the genes annotated to them. The three main categories are "Neuron related", "Sensory perception", and "Voltage gated channels and membrane receptors". [file 1745-6150-3-24-S6.zip › voltage gated channels and membrane receptors/integral to plasma membrane.txt]

GOTERM_CC_ALL:integral to plasma membrane	37 Gene(s)
ENTREZ_GENE_ID	DAVID Gene Name	Species
6531	SOLUTE CARRIER FAMILY 6 (NEUROTRANSMITTER TRANSPORTER, DOPAMINE), MEMBER 3	9606:9606:Homo sapiens
2556	GAMMA-AMINOBUTYRIC ACID (GABA) A RECEPTOR, ALPHA 3	9606:9606:Homo sapiens
2902	GLUTAMATE RECEPTOR, IONOTROPIC, N-METHYL D-ASPARTATE 1	9606:9606:Homo sapiens
23767	FIBRONECTIN LEUCINE RICH TRANSMEMBRANE PROTEIN 3	9606:9606:Homo sapiens
22871	NEUROLIGIN 1	9606:9606:Homo sapiens
3358	5-HYDROXYTRYPTAMINE (SEROTONIN) RECEPTOR 2C	9606:9606:Homo sapiens
148	ADRENERGIC, ALPHA-1A-, RECEPTOR	9606:9606:Homo sapiens
1902	ENDOTHELIAL DIFFERENTIATION, LYSOPHOSPHATIDIC ACID G-PROTEIN-COUPLED RECEPTOR, 2	9606:9606:Homo sapiens
7106	TETRASPANIN 4	9606:9606:Homo sapiens
948	CD36 ANTIGEN (COLLAGEN TYPE I RECEPTOR, THROMBOSPONDIN RECEPTOR)	9606:9606:Homo sapiens
11047	ADHESION REGULATING MOLECULE 1	9606:9606:Homo sapiens
4481	MACROPHAGE SCAVENGER RECEPTOR 1	9606:9606:Homo sapiens
977	CD151 ANTIGEN (RAPH BLOOD GROUP)	9606:9606:Homo sapiens
6573	SOLUTE CARRIER FAMILY 19 (FOLATE TRANSPORTER), MEMBER 1	9606:9606:Homo sapiens
1942	EPHRIN-A1	9606:9606:Homo sapiens
1131	CHOLINERGIC RECEPTOR, MUSCARINIC 3	9606:9606:Homo sapiens
3714	JAGGED 2	9606:9606:Homo sapiens
2913	GLUTAMATE RECEPTOR, METABOTROPIC 3	9606:9606:Homo sapiens
9123	SOLUTE CARRIER FAMILY 16 (MONOCARBOXYLIC ACID TRANSPORTERS), MEMBER 3	9606:9606:Homo sapiens
3785	POTASSIUM VOLTAGE-GATED CHANNEL, KQT-LIKE SUBFAMILY, MEMBER 2	9606:9606:Homo sapiens
4179	CD46 ANTIGEN, COMPLEMENT REGULATORY PROTEIN	9606:9606:Homo sapiens
8912	CALCIUM CHANNEL, VOLTAGE-DEPENDENT, ALPHA 1H SUBUNIT	9606:9606:Homo sapiens
3643	INSULIN RECEPTOR	9606:9606:Homo sapiens
658	BONE MORPHOGENETIC PROTEIN RECEPTOR, TYPE IB	9606:9606:Homo sapiens
6331	SODIUM CHANNEL, VOLTAGE-GATED, TYPE V, ALPHA (LONG QT SYNDROME 3)	9606:9606:Homo sapiens
6386	SYNDECAN BINDING PROTEIN (SYNTENIN)	9606:9606:Homo sapiens
489	ATPASE, CA++ TRANSPORTING, UBIQUITOUS	9606:9606:Homo sapiens
2823	GLYCOPROTEIN M6A	9606:9606:Homo sapiens
9194	SOLUTE CARRIER FAMILY 16 (MONOCARBOXYLIC ACID TRANSPORTERS), MEMBER 7	9606:9606:Homo sapiens
782	CALCIUM CHANNEL, VOLTAGE-DEPENDENT, BETA 1 SUBUNIT	9606:9606:Homo sapiens
2261	FIBROBLAST GROWTH FACTOR RECEPTOR 3 (ACHONDROPLASIA, THANATOPHORIC DWARFISM)	9606:9606:Homo sapiens
10242	POTASSIUM LARGE CONDUCTANCE CALCIUM-ACTIVATED CHANNEL, SUBFAMILY M, BETA MEMBER 2	9606:9606:Homo sapiens
10886	NEUROPEPTIDE G PROTEIN-COUPLED RECEPTOR; NEUROPEPTIDE FF 2	9606:9606:Homo sapiens
55117	SOLUTE CARRIER FAMILY 6, MEMBER 15	9606:9606:Homo sapiens
6915	THROMBOXANE A2 RECEPTOR	9606:9606:Homo sapiens
3749	POTASSIUM VOLTAGE-GATED CHANNEL, SHAW-RELATED SUBFAMILY, MEMBER 4	9606:9606:Homo sapiens
10818	FIBROBLAST GROWTH FACTOR RECEPTOR SUBSTRATE 2	9606:9606:Homo sapiens
