# Supplementary material for: In silico regulatory analysis for exploring human disease progression
Source: Biol Direct. 2008 Jun 18;3:24. doi: 10.1186/1745-6150-3-24 (PMC2464594; doi:10.1186/1745-6150-3-24)
Supplement: Additional file 6 — Using both known and newly predicted targets, this file contains a list of genes which are annotated to terms by DAVID which are somehow related to the nervous system. Three main categories are present (represented by folders) which each contain several functional terms and the genes annotated to them. The three main categories are "Neuron related", "Sensory perception", and "Voltage gated channels and membrane receptors". [file 1745-6150-3-24-S6.zip › voltage gated channels and membrane receptors/neuroactive ligand receptor interaction.txt]

KEGG_PATHWAY:HSA04080:NEUROACTIVE LIGAND-RECEPTOR INTERACTION	10 Gene(s)
ENTREZ_GENE_ID	DAVID Gene Name	Species
2913	GLUTAMATE RECEPTOR, METABOTROPIC 3	9606:9606:Homo sapiens
7068	THYROID HORMONE RECEPTOR, BETA (ERYTHROBLASTIC LEUKEMIA VIRAL (V-ERB-A) ONCOGENE HOMOLOG 2, AVIAN)	9606:9606:Homo sapiens
2556	GAMMA-AMINOBUTYRIC ACID (GABA) A RECEPTOR, ALPHA 3	9606:9606:Homo sapiens
2902	GLUTAMATE RECEPTOR, IONOTROPIC, N-METHYL D-ASPARTATE 1	9606:9606:Homo sapiens
10886	NEUROPEPTIDE G PROTEIN-COUPLED RECEPTOR; NEUROPEPTIDE FF 2	9606:9606:Homo sapiens
3358	5-HYDROXYTRYPTAMINE (SEROTONIN) RECEPTOR 2C	9606:9606:Homo sapiens
148	ADRENERGIC, ALPHA-1A-, RECEPTOR	9606:9606:Homo sapiens
1131	CHOLINERGIC RECEPTOR, MUSCARINIC 3	9606:9606:Homo sapiens
1902	ENDOTHELIAL DIFFERENTIATION, LYSOPHOSPHATIDIC ACID G-PROTEIN-COUPLED RECEPTOR, 2	9606:9606:Homo sapiens
6915	THROMBOXANE A2 RECEPTOR	9606:9606:Homo sapiens
