# Supplementary material for: In silico regulatory analysis for exploring human disease progression
Source: Biol Direct. 2008 Jun 18;3:24. doi: 10.1186/1745-6150-3-24 (PMC2464594; doi:10.1186/1745-6150-3-24)
Supplement: Additional file 6 — Using both known and newly predicted targets, this file contains a list of genes which are annotated to terms by DAVID which are somehow related to the nervous system. Three main categories are present (represented by folders) which each contain several functional terms and the genes annotated to them. The three main categories are "Neuron related", "Sensory perception", and "Voltage gated channels and membrane receptors". [file 1745-6150-3-24-S6.zip › voltage gated channels and membrane receptors/transmembrane receptor.txt]

GOTERM_MF_ALL:transmembrane receptor activity	20 Gene(s)
ENTREZ_GENE_ID	DAVID Gene Name	Species
2913	GLUTAMATE RECEPTOR, METABOTROPIC 3	9606:9606:Homo sapiens
2556	GAMMA-AMINOBUTYRIC ACID (GABA) A RECEPTOR, ALPHA 3	9606:9606:Homo sapiens
11141	INTERLEUKIN 1 RECEPTOR ACCESSORY PROTEIN-LIKE 1	9606:9606:Homo sapiens
80835	TASTE RECEPTOR, TYPE 1, MEMBER 1	9606:9606:Homo sapiens
2902	GLUTAMATE RECEPTOR, IONOTROPIC, N-METHYL D-ASPARTATE 1	9606:9606:Homo sapiens
3643	INSULIN RECEPTOR	9606:9606:Homo sapiens
148	ADRENERGIC, ALPHA-1A-, RECEPTOR	9606:9606:Homo sapiens
3358	5-HYDROXYTRYPTAMINE (SEROTONIN) RECEPTOR 2C	9606:9606:Homo sapiens
658	BONE MORPHOGENETIC PROTEIN RECEPTOR, TYPE IB	9606:9606:Homo sapiens
2263	FIBROBLAST GROWTH FACTOR RECEPTOR 2 (BACTERIA-EXPRESSED KINASE, KERATINOCYTE GROWTH FACTOR RECEPTOR, CRANIOFACIAL DYSOSTOSIS 1, CROUZON SYNDROME, PFEIFFER SYNDROME, JACKSON-WEISS SYNDROME)	9606:9606:Homo sapiens
1902	ENDOTHELIAL DIFFERENTIATION, LYSOPHOSPHATIDIC ACID G-PROTEIN-COUPLED RECEPTOR, 2	9606:9606:Homo sapiens
1956	EPIDERMAL GROWTH FACTOR RECEPTOR (ERYTHROBLASTIC LEUKEMIA VIRAL (V-ERB-B) ONCOGENE HOMOLOG, AVIAN)	9606:9606:Homo sapiens
2261	FIBROBLAST GROWTH FACTOR RECEPTOR 3 (ACHONDROPLASIA, THANATOPHORIC DWARFISM)	9606:9606:Homo sapiens
4481	MACROPHAGE SCAVENGER RECEPTOR 1	9606:9606:Homo sapiens
10886	NEUROPEPTIDE G PROTEIN-COUPLED RECEPTOR; NEUROPEPTIDE FF 2	9606:9606:Homo sapiens
1131	CHOLINERGIC RECEPTOR, MUSCARINIC 3	9606:9606:Homo sapiens
64805	PURINERGIC RECEPTOR P2Y, G-PROTEIN COUPLED, 12	9606:9606:Homo sapiens
6915	THROMBOXANE A2 RECEPTOR	9606:9606:Homo sapiens
23266	LATROPHILIN 2	9606:9606:Homo sapiens
1271	CILIARY NEUROTROPHIC FACTOR RECEPTOR	9606:9606:Homo sapiens
