# Supplementary material for: In silico regulatory analysis for exploring human disease progression
Source: Biol Direct. 2008 Jun 18;3:24. doi: 10.1186/1745-6150-3-24 (PMC2464594; doi:10.1186/1745-6150-3-24)
Supplement: Additional file 6 — Using both known and newly predicted targets, this file contains a list of genes which are annotated to terms by DAVID which are somehow related to the nervous system. Three main categories are present (represented by folders) which each contain several functional terms and the genes annotated to them. The three main categories are "Neuron related", "Sensory perception", and "Voltage gated channels and membrane receptors". [file 1745-6150-3-24-S6.zip › voltage gated channels and membrane receptors/voltage channels-membrane proteins-neuroactive.xls]

## Sheet: Sheet1
ENTREZ_GENE_ID	DAVID Gene Name							terms used:		SP_PIR_KEYWORDS:voltage-gated channel
148	ADRENERGIC, ALPHA-1A-, RECEPTOR									GOTERM_MF_ALL:voltage-gated ion channel activity
489	ATPASE, CA++ TRANSPORTING, UBIQUITOUS									GOTERM_MF_ALL:transmembrane receptor activity
658	BONE MORPHOGENETIC PROTEIN RECEPTOR, TYPE IB									SP_PIR_KEYWORDS:calcium channel
782	CALCIUM CHANNEL, VOLTAGE-DEPENDENT, BETA 1 SUBUNIT									KEGG_PATHWAY:HSA04080:NEUROACTIVE LIGAND-RECEPTOR INTERACTION
948	CD36 ANTIGEN (COLLAGEN TYPE I RECEPTOR, THROMBOSPONDIN RECEPTOR)									GOTERM_CC_ALL:integral to plasma membrane
977	CD151 ANTIGEN (RAPH BLOOD GROUP)
1131	CHOLINERGIC RECEPTOR, MUSCARINIC 3
1271	CILIARY NEUROTROPHIC FACTOR RECEPTOR
1902	ENDOTHELIAL DIFFERENTIATION, LYSOPHOSPHATIDIC ACID G-PROTEIN-COUPLED RECEPTOR, 2
1942	EPHRIN-A1
1956	EPIDERMAL GROWTH FACTOR RECEPTOR (ERYTHROBLASTIC LEUKEMIA VIRAL (V-ERB-B) ONCOGENE HOMOLOG, AVIAN)
2261	FIBROBLAST GROWTH FACTOR RECEPTOR 3 (ACHONDROPLASIA, THANATOPHORIC DWARFISM)
2263	FIBROBLAST GROWTH FACTOR RECEPTOR 2 (BACTERIA-EXPRESSED KINASE, KERATINOCYTE GROWTH FACTOR RECEPTOR, CRANIOFACIAL DYSOSTOSIS 1, CROUZON SYNDROME, PFEIFFER SYNDROME, JACKSON-WEISS SYNDROME)
2556	GAMMA-AMINOBUTYRIC ACID (GABA) A RECEPTOR, ALPHA 3
2823	GLYCOPROTEIN M6A
2902	GLUTAMATE RECEPTOR, IONOTROPIC, N-METHYL D-ASPARTATE 1
2913	GLUTAMATE RECEPTOR, METABOTROPIC 3
3358	5-HYDROXYTRYPTAMINE (SEROTONIN) RECEPTOR 2C
3643	INSULIN RECEPTOR
3714	JAGGED 2
3749	POTASSIUM VOLTAGE-GATED CHANNEL, SHAW-RELATED SUBFAMILY, MEMBER 4
3773	POTASSIUM INWARDLY-RECTIFYING CHANNEL, SUBFAMILY J, MEMBER 16
3785	POTASSIUM VOLTAGE-GATED CHANNEL, KQT-LIKE SUBFAMILY, MEMBER 2
4179	CD46 ANTIGEN, COMPLEMENT REGULATORY PROTEIN
4481	MACROPHAGE SCAVENGER RECEPTOR 1
6331	SODIUM CHANNEL, VOLTAGE-GATED, TYPE V, ALPHA (LONG QT SYNDROME 3)
6386	SYNDECAN BINDING PROTEIN (SYNTENIN)
6531	SOLUTE CARRIER FAMILY 6 (NEUROTRANSMITTER TRANSPORTER, DOPAMINE), MEMBER 3
6573	SOLUTE CARRIER FAMILY 19 (FOLATE TRANSPORTER), MEMBER 1
6915	THROMBOXANE A2 RECEPTOR
7068	THYROID HORMONE RECEPTOR, BETA (ERYTHROBLASTIC LEUKEMIA VIRAL (V-ERB-A) ONCOGENE HOMOLOG 2, AVIAN)
7106	TETRASPANIN 4
7223	TRANSIENT RECEPTOR POTENTIAL CATION CHANNEL, SUBFAMILY C, MEMBER 4
8514	POTASSIUM VOLTAGE-GATED CHANNEL, SHAKER-RELATED SUBFAMILY, BETA MEMBER 2
8912	CALCIUM CHANNEL, VOLTAGE-DEPENDENT, ALPHA 1H SUBUNIT
9123	SOLUTE CARRIER FAMILY 16 (MONOCARBOXYLIC ACID TRANSPORTERS), MEMBER 3
9194	SOLUTE CARRIER FAMILY 16 (MONOCARBOXYLIC ACID TRANSPORTERS), MEMBER 7
10242	POTASSIUM LARGE CONDUCTANCE CALCIUM-ACTIVATED CHANNEL, SUBFAMILY M, BETA MEMBER 2
10818	FIBROBLAST GROWTH FACTOR RECEPTOR SUBSTRATE 2
10886	NEUROPEPTIDE G PROTEIN-COUPLED RECEPTOR; NEUROPEPTIDE FF 2
11047	ADHESION REGULATING MOLECULE 1
11141	INTERLEUKIN 1 RECEPTOR ACCESSORY PROTEIN-LIKE 1
22871	NEUROLIGIN 1
23266	LATROPHILIN 2
23767	FIBRONECTIN LEUCINE RICH TRANSMEMBRANE PROTEIN 3
55117	SOLUTE CARRIER FAMILY 6, MEMBER 15
64805	PURINERGIC RECEPTOR P2Y, G-PROTEIN COUPLED, 12
80835	TASTE RECEPTOR, TYPE 1, MEMBER 1
													SP_PIR_KEYWORDS:voltage-gated channel
													GOTERM_MF_ALL:voltage-gated ion channel activity
													GOTERM_MF_ALL:transmembrane receptor activity
													SP_PIR_KEYWORDS:calcium channel
													KEGG_PATHWAY:HSA04080:NEUROACTIVE LIGAND-RECEPTOR INTERACTION
													GOTERM_CC_ALL:integral to plasma membrane
