# Supplementary material for: In silico regulatory analysis for exploring human disease progression
Source: Biol Direct. 2008 Jun 18;3:24. doi: 10.1186/1745-6150-3-24 (PMC2464594; doi:10.1186/1745-6150-3-24)
Supplement: Additional file 6 — Using both known and newly predicted targets, this file contains a list of genes which are annotated to terms by DAVID which are somehow related to the nervous system. Three main categories are present (represented by folders) which each contain several functional terms and the genes annotated to them. The three main categories are "Neuron related", "Sensory perception", and "Voltage gated channels and membrane receptors". [file 1745-6150-3-24-S6.zip › voltage gated channels and membrane receptors/voltage gated channel.txt]

SP_PIR_KEYWORDS:voltage-gated channel	7 Gene(s)
ENTREZ_GENE_ID	DAVID Gene Name	Species
8514	POTASSIUM VOLTAGE-GATED CHANNEL, SHAKER-RELATED SUBFAMILY, BETA MEMBER 2	9606:9606:Homo sapiens
782	CALCIUM CHANNEL, VOLTAGE-DEPENDENT, BETA 1 SUBUNIT	9606:9606:Homo sapiens
3785	POTASSIUM VOLTAGE-GATED CHANNEL, KQT-LIKE SUBFAMILY, MEMBER 2	9606:9606:Homo sapiens
8912	CALCIUM CHANNEL, VOLTAGE-DEPENDENT, ALPHA 1H SUBUNIT	9606:9606:Homo sapiens
6331	SODIUM CHANNEL, VOLTAGE-GATED, TYPE V, ALPHA (LONG QT SYNDROME 3)	9606:9606:Homo sapiens
3749	POTASSIUM VOLTAGE-GATED CHANNEL, SHAW-RELATED SUBFAMILY, MEMBER 4	9606:9606:Homo sapiens
3773	POTASSIUM INWARDLY-RECTIFYING CHANNEL, SUBFAMILY J, MEMBER 16	9606:9606:Homo sapiens
