# Supplementary material for: In silico regulatory analysis for exploring human disease progression
Source: Biol Direct. 2008 Jun 18;3:24. doi: 10.1186/1745-6150-3-24 (PMC2464594; doi:10.1186/1745-6150-3-24)
Supplement: Additional file 7 — Using both known and newly predicted targets, this file contains a list of genes and the chromosomal cytobands to which they are mapped. p-values generated by DAVID are also given to show statistical enrichment. [file 1745-6150-3-24-S7.zip]

Archive with 4 entries (2 files):
- Additional File 7/
- Additional File 7/Supplementary File 7/
- Additional File 7/Supplementary File 7/Supplementary File 7.xls
- Additional File 7/Supplementary File 7/Wt1 Targets in Important Chromosomal Loci.xls
