# Supplementary material for: In silico regulatory analysis for exploring human disease progression
Source: Biol Direct. 2008 Jun 18;3:24. doi: 10.1186/1745-6150-3-24 (PMC2464594; doi:10.1186/1745-6150-3-24)
Supplement: Additional file 7 — Using both known and newly predicted targets, this file contains a list of genes and the chromosomal cytobands to which they are mapped. p-values generated by DAVID are also given to show statistical enrichment. [file 1745-6150-3-24-S7.zip › Additional File 7/Supplementary File 7/Supplementary File 7.xls]

## Sheet: Wt1_alltargets_cytobands
Category	Term	Count	%	PValue	Genes (entrez gene ID)
CYTOBAND	16p13.3	11	0.0302	5.83769e-06	7249, 124093, 8912, 197335, 65259, 146325, 84264, 124056, 6650, 197342, 79412,
CYTOBAND	11p15.5	9	0.0247	9.25619e-06	3265, 51214, 977, 430, 4046, 7106, 3481, 53841, 6050,
CYTOBAND	17q25	5	0.0137	1.95369e-05	3607, 9123, 71, 2194, 10458,
CYTOBAND	1p36.3	3	0.0082	0.000671643	8510, 8514, 49856,
CYTOBAND	4p16.3	5	0.0137	0.00489913	2868, 10336, 2261, 10815, 339983,
CYTOBAND	18q22-q23	2	0.0055	0.0119207	28513, 81832,
CYTOBAND	4q34	2	0.0055	0.0119207	116966, 2823,
CYTOBAND	5p14-p13	2	0.0055	0.0142878	1008, 1010,
CYTOBAND	3p26-p25	2	0.0055	0.0166492	152330, 27255,
CYTOBAND	Xp21.2	2	0.0055	0.028372	257397, 1756,
CYTOBAND	2p23	2	0.0055	0.0306998	8648, 1788,
CYTOBAND	18q12	2	0.0055	0.033022	8715, 1837,
CYTOBAND	20p12	2	0.0055	0.0353387	57144, 83959,
CYTOBAND	5p15.3	2	0.0055	0.0353387	6531, 57491,
CYTOBAND	4p16	2	0.0055	0.0468393	1487, 53834,
CYTOBAND	7p22	2	0.0055	0.0468393	6119, 5154,
CYTOBAND	8p21	2	0.0055	0.0514011	64236, 649,
CYTOBAND	9q22	2	0.0055	0.0514011	8013, 4969,
CYTOBAND	10q26	2	0.0055	0.0536739	2263, 84504,
CYTOBAND	14q32	2	0.0055	0.0582031	8788, 3714,
CYTOBAND	8q24	2	0.0055	0.0604596	5339, 414919,
CYTOBAND	10q24	2	0.0055	0.0694319	5076, 2253,
CYTOBAND	11p13	3	0.0082	0.0705308	5080, 51352, 7490,
CYTOBAND	19q13.42	3	0.0082	0.0712049	126208, 57106, 11338,
CYTOBAND	21q22.3	4	0.011	0.0742942	23275, 89766, 6573, 56894,
CYTOBAND	16q24	2	0.0055	0.0936674	863, 2294,
CYTOBAND	1p36	2	0.0055	0.108761	1855, 79258,
CYTOBAND	9q34	2	0.0055	0.140266	5524, 20,
CYTOBAND	8q24.3	4	0.011	0.151676	441381, 23513, 1936, 83482,
CYTOBAND	1p36.33	3	0.0082	0.166618	54991, 118424, 26155,
CYTOBAND	4q31.3	2	0.0055	0.233809	27236, 55294,
CYTOBAND	17p13.3	3	0.0082	0.239537	3090, 23277, 489,
CYTOBAND	8q13.3	2	0.0055	0.246575	2138, 10499,
CYTOBAND	15q23	2	0.0055	0.248512	64799, 26035,
CYTOBAND	21q22.2	2	0.0055	0.253901	6493, 51227,
CYTOBAND	12p12.1	2	0.0055	0.255702	3265, 6660,
CYTOBAND	4q24	2	0.0055	0.257509	54790, 27068,
CYTOBAND	8p22	2	0.0055	0.261049	23362, 4481,
CYTOBAND	11p15.3	2	0.0055	0.283784	65975, 55553,
CYTOBAND	12p13.2	2	0.0055	0.284328	55729, 64581,
CYTOBAND	Xq28	3	0.0082	0.300514	2556, 55559, 1852,
CYTOBAND	9q34.3	3	0.0082	0.305235	2902, 29085, 54932,
CYTOBAND	1p36.22	2	0.0055	0.312474	93611, 54897,
CYTOBAND	6q25.3	2	0.0055	0.34523	79683, 26575,
CYTOBAND	16q24.3	2	0.0055	0.380049	4597, 54849,
CYTOBAND	17p13.2	2	0.0055	0.407787	84254, 50488,
CYTOBAND	10p15.1	2	0.0055	0.41066	1787, 54522,
CYTOBAND	1p31.1	2	0.0055	0.434279	79739, 23266,
CYTOBAND	6q21	2	0.0055	0.453648	5980, 154215,
CYTOBAND	7p22.3	2	0.0055	0.469948	79778, 202915,
CYTOBAND	20q13.33	2	0.0055	0.486885	5688, 11047,
CYTOBAND	19p13.3	3	0.0082	0.531653	23030, 22904, 6915,
CYTOBAND	10q26.3	2	0.0055	0.537262	282973, 196743,
CYTOBAND	5p15.33	2	0.0055	0.561081	7015, 153571,
CYTOBAND	2q37.3	2	0.0055	0.590721	51078, 23192,
CYTOBAND	3p21.31	2	0.0055	0.60753	25915, 55152,
CYTOBAND	14q32.33	2	0.0055	0.711925	122622, 283638,
CYTOBAND	9	2	0.0055	0.933033	54932, 20,
CYTOBAND	7	2	0.0055	0.999523	26100, 11335,
CYTOBAND	10q11.1	1	0.0027	1	6387,
CYTOBAND	6q23	1	0.0027	1	2070,
CYTOBAND	18q23	1	0.0027	1	4772,
CYTOBAND	2p12-p11.1	1	0.0027	1	1496,
CYTOBAND	6q22.31	1	0.0027	1	5570,
CYTOBAND	18q22.2	1	0.0027	1	81832,
CYTOBAND	18q21.33	1	0.0027	1	23556,
CYTOBAND	6q22-q23	1	0.0027	1	4602,
CYTOBAND	20q13.31	1	0.0027	1	55544,
CYTOBAND	20q13.3	1	0.0027	1	3785,
CYTOBAND	10p14	1	0.0027	1	399717,
CYTOBAND	20q13.2-q13.3	1	0.0027	1	7165,
CYTOBAND	6q21-q22	1	0.0027	1	8936,
CYTOBAND	4p12	1	0.0027	1	170712,
CYTOBAND	10p11.23	1	0.0027	1	220929,
CYTOBAND	1q42.2	1	0.0027	1	80003,
CYTOBAND	10p11.2-q21	1	0.0027	1	65217,
CYTOBAND	20q12	1	0.0027	1	9935,
CYTOBAND	13q34	1	0.0027	1	3621,
CYTOBAND	20q11.2-q13.1	1	0.0027	1	9935,
CYTOBAND	1q42	1	0.0027	1	375,
CYTOBAND	6q13-q22.33	1	0.0027	1	51389,
CYTOBAND	1q41-q44	1	0.0027	1	1131,
CYTOBAND	1q41	1	0.0027	1	2104,
CYTOBAND	6q12	1	0.0027	1	346007,
CYTOBAND	5q35.3	1	0.0027	1	9260,
CYTOBAND	5q35.2-q35.3	1	0.0027	1	64324,
CYTOBAND	1q32	1	0.0027	1	4179,
CYTOBAND	11q25	1	0.0027	1	27087,
CYTOBAND	13q22	1	0.0027	1	11278,
CYTOBAND	1q31.3	1	0.0027	1	54530,
CYTOBAND	13q21.2	1	0.0027	1	81550,
CYTOBAND	1q31.1	1	0.0027	1	339479,
CYTOBAND	13q21.1	1	0.0027	1	27253,
CYTOBAND	6p25.2	1	0.0027	1	56897,
CYTOBAND	13q14.2	1	0.0027	1	22862,
CYTOBAND	20p11	1	0.0027	1	23767,
CYTOBAND	5q32	1	0.0027	1	9832,
CYTOBAND	11q23	1	0.0027	1	5818,
CYTOBAND	13q14.11	1	0.0027	1	55068,
CYTOBAND	11q22.2-q22.3	1	0.0027	1	838,
CYTOBAND	5q31.1	1	0.0027	1	6932,
CYTOBAND	6p24	1	0.0027	1	7020,
CYTOBAND	11q22	1	0.0027	1	8898,
CYTOBAND	13q13.1-q13.2	1	0.0027	1	7223,
CYTOBAND	11q21-q22.2	1	0.0027	1	53942,
CYTOBAND	1q24	1	0.0027	1	29922,
CYTOBAND	5q31-5q32	1	0.0027	1	5521,
CYTOBAND	5q31	1	0.0027	1	4090,
CYTOBAND	11q13.2	1	0.0027	1	219927,
CYTOBAND	1q21-q22	1	0.0027	1	1942,
CYTOBAND	6p21.1-p21.3	1	0.0027	1	8464,
CYTOBAND	5q14	1	0.0027	1	4208,
CYTOBAND	5q13.2	1	0.0027	1	153561,
CYTOBAND	6p21	1	0.0027	1	3159,
CYTOBAND	5q13-q14	1	0.0027	1	7518,
CYTOBAND	5q13	1	0.0027	1	10571,
CYTOBAND	1pter-p35	1	0.0027	1	2027,
CYTOBAND	1p36.33-p36.2	1	0.0027	1	5590,
CYTOBAND	5q12-q13	1	0.0027	1	2297,
CYTOBAND	1p36.3-p36.2	1	0.0027	1	2027,
CYTOBAND	1p36.3-p36.1	1	0.0027	1	842,
CYTOBAND	11p14.1-p13	1	0.0027	1	196296,
CYTOBAND	11p14.1	1	0.0027	1	196296,
CYTOBAND	1p36.23	1	0.0027	1	80835,
CYTOBAND	5p15.2-p15.1	1	0.0027	1	1016,
CYTOBAND	11p12	1	0.0027	1	57689,
CYTOBAND	11p11.2	1	0.0027	1	4192,
CYTOBAND	1p36.13	1	0.0027	1	27245,
CYTOBAND	16p13.12	1	0.0027	1	197335,
CYTOBAND	5p14.3	1	0.0027	1	10571,
CYTOBAND	7q32	1	0.0027	1	4232,
CYTOBAND	7q31.33	1	0.0027	1	401398,
CYTOBAND	5p14	1	0.0027	1	1007,
CYTOBAND	7q31.2	1	0.0027	1	22797,
CYTOBAND	5p13.2	1	0.0027	1	25836,
CYTOBAND	5p13.1-p12	1	0.0027	1	2668,
CYTOBAND	5p12	1	0.0027	1	153684,
CYTOBAND	7q31	1	0.0027	1	93986,
CYTOBAND	16p11	1	0.0027	1	11273,
CYTOBAND	7q22.1	1	0.0027	1	1523,
CYTOBAND	1p35	1	0.0027	1	399474,
CYTOBAND	1p34.3	1	0.0027	1	192669,
CYTOBAND	7q22	1	0.0027	1	43,
CYTOBAND	7q21.12	1	0.0027	1	154661,
CYTOBAND	17q25.3	1	0.0027	1	2873,
CYTOBAND	17q25.2	1	0.0027	1	8877,
CYTOBAND	7q21.1-q21.2	1	0.0027	1	2913,
CYTOBAND	7q21.1	1	0.0027	1	5243,
CYTOBAND	1p32.3	1	0.0027	1	114883,
CYTOBAND	7q21-q22	1	0.0027	1	889,
CYTOBAND	17q23.1-q24.2	1	0.0027	1	3773,
CYTOBAND	17q23	1	0.0027	1	6909,
CYTOBAND	1p31	1	0.0027	1	5142,
CYTOBAND	7q11.2	1	0.0027	1	948,
CYTOBAND	1p22.2	1	0.0027	1	84146,
CYTOBAND	7p22.1	1	0.0027	1	26100,
CYTOBAND	17q21-q22	1	0.0027	1	782,
CYTOBAND	1p21	1	0.0027	1	3749,
CYTOBAND	7p21.1	1	0.0027	1	9734,
CYTOBAND	1p13.3	1	0.0027	1	5906,
CYTOBAND	1p13.2	1	0.0027	1	3265,
CYTOBAND	17q12	1	0.0027	1	3975,
CYTOBAND	17q11.2	1	0.0027	1	90313,
CYTOBAND	7p15.2	1	0.0027	1	11335,
CYTOBAND	7p15-p12	1	0.0027	1	71,
CYTOBAND	7p15	1	0.0027	1	3181,
CYTOBAND	7p14.3	1	0.0027	1	404744,
CYTOBAND	17pter-p11	1	0.0027	1	2027,
CYTOBAND	7p14-p13	1	0.0027	1	11281,
CYTOBAND	14q32.32	1	0.0027	1	207,
CYTOBAND	17p13	1	0.0027	1	4641,
CYTOBAND	7p12.1	1	0.0027	1	401337,
CYTOBAND	8q24.22	1	0.0027	1	51105,
CYTOBAND	7p12	1	0.0027	1	1956,
CYTOBAND	8q24.13	1	0.0027	1	11244,
CYTOBAND	8q24.12	1	0.0027	1	7227,
CYTOBAND	14q24.3	1	0.0027	1	2530,
CYTOBAND	13	1	0.0027	1	11278,
CYTOBAND	12q24.33	1	0.0027	1	80324,
CYTOBAND	14q24.1	1	0.0027	1	56936,
CYTOBAND	8q22.2-q22.3	1	0.0027	1	157680,
CYTOBAND	8q22.2	1	0.0027	1	157680,
CYTOBAND	3q26.31	1	0.0027	1	22871,
CYTOBAND	14q23.1	1	0.0027	1	5494,
CYTOBAND	8q22-q23	1	0.0027	1	157680,
CYTOBAND	3q26.2-q27.1	1	0.0027	1	10242,
CYTOBAND	14q22.2	1	0.0027	1	23034,
CYTOBAND	8q21.2	1	0.0027	1	138046,
CYTOBAND	3q26.2	1	0.0027	1	84517,
CYTOBAND	12q24	1	0.0027	1	9612,
CYTOBAND	8q21.12	1	0.0027	1	5569,
CYTOBAND	14q21.3	1	0.0027	1	161357,
CYTOBAND	3q25.31-q25.32	1	0.0027	1	389170,
CYTOBAND	14q21.2	1	0.0027	1	145581,
CYTOBAND	3q25.1	1	0.0027	1	11342,
CYTOBAND	3q25	1	0.0027	1	4154,
CYTOBAND	12q21.3	1	0.0027	1	55117,
CYTOBAND	3q24-q25	1	0.0027	1	64805,
CYTOBAND	8q12.1	1	0.0027	1	79145,
CYTOBAND	12q21.1	1	0.0027	1	84698,
CYTOBAND	8q12	1	0.0027	1	6386,
CYTOBAND	8q11.23	1	0.0027	1	9705,
CYTOBAND	12q21	1	0.0027	1	25834,
CYTOBAND	12q15	1	0.0027	1	10818,
CYTOBAND	12q14.3	1	0.0027	1	117177,
CYTOBAND	14q11.2	1	0.0027	1	57447,
CYTOBAND	12q14.1	1	0.0027	1	338811,
CYTOBAND	3q21.3	1	0.0027	1	60678,
CYTOBAND	14q11.1	1	0.0027	1	404785,
CYTOBAND	19q13.3-q13.4	1	0.0027	1	581,
CYTOBAND	12q14	1	0.0027	1	114882,
CYTOBAND	8pter-p23.3	1	0.0027	1	23362,
CYTOBAND	14q	1	0.0027	1	2972,
CYTOBAND	2q37.2	1	0.0027	1	9759,
CYTOBAND	Yp11.3	1	0.0027	1	6736,
CYTOBAND	3q13.2	1	0.0027	1	26137,
CYTOBAND	12q13	1	0.0027	1	9194,
CYTOBAND	19q13	1	0.0027	1	7392,
CYTOBAND	3q13.1	1	0.0027	1	56987,
CYTOBAND	12q12	1	0.0027	1	283461,
CYTOBAND	2q34-q35	1	0.0027	1	4133,
CYTOBAND	8p21.2	1	0.0027	1	64236,
CYTOBAND	12q11-q12	1	0.0027	1	1272,
CYTOBAND	2q33.3	1	0.0027	1	117583,
CYTOBAND	2q33.1	1	0.0027	1	3329,
CYTOBAND	3q12.1	1	0.0027	1	11259,
CYTOBAND	8p21-p11.2	1	0.0027	1	148,
CYTOBAND	19p13.3-p13.2	1	0.0027	1	3643,
CYTOBAND	2q33	1	0.0027	1	116093,
CYTOBAND	19p13.2	1	0.0027	1	7001,
CYTOBAND	22q13.33	1	0.0027	1	440836,
CYTOBAND	8p11.1	1	0.0027	1	286,
CYTOBAND	19p13.11	1	0.0027	1	170463,
CYTOBAND	22q13.31	1	0.0027	1	400931,
CYTOBAND	12p13.1	1	0.0027	1	55729,
CYTOBAND	2q31.1	1	0.0027	1	440925,
CYTOBAND	19p13.1	1	0.0027	1	170463,
CYTOBAND	2q31-q32.1	1	0.0027	1	7035,
CYTOBAND	12p12.3	1	0.0027	1	11228,
CYTOBAND	22q13.1	1	0.0027	1	4357,
CYTOBAND	22q13	1	0.0027	1	1890,
CYTOBAND	9q34.2	1	0.0027	1	6837,
CYTOBAND	22q12.2	1	0.0027	1	23598,
CYTOBAND	2q24-q31	1	0.0027	1	10010,
CYTOBAND	3p25	1	0.0027	1	5468,
CYTOBAND	9q34.12-q34.13	1	0.0027	1	84929,
CYTOBAND	3p24.3	1	0.0027	1	151648,
CYTOBAND	2q23.1	1	0.0027	1	79712,
CYTOBAND	3p24.2	1	0.0027	1	7068,
CYTOBAND	22q12	1	0.0027	1	816,
CYTOBAND	Xq24	1	0.0027	1	3358,
CYTOBAND	2q22.2-q22.3	1	0.0027	1	79712,
CYTOBAND	22q11.21	1	0.0027	1	6899,
CYTOBAND	2q22-q23	1	0.0027	1	5000,
CYTOBAND	Xq22.3	1	0.0027	1	54830,
CYTOBAND	9q31.3	1	0.0027	1	1902,
CYTOBAND	4q35.1	1	0.0027	1	8470,
CYTOBAND	4q35	1	0.0027	1	22947,
CYTOBAND	2q13	1	0.0027	1	151011,
CYTOBAND	4q32.3	1	0.0027	1	56884,
CYTOBAND	3p21	1	0.0027	1	6331,
CYTOBAND	3p14.1	1	0.0027	1	27086,
CYTOBAND	15q25.3	1	0.0027	1	11214,
CYTOBAND	2pter-q31	1	0.0027	1	57491,
CYTOBAND	9p24.2	1	0.0027	1	5991,
CYTOBAND	15q24-q25	1	0.0027	1	11214,
CYTOBAND	9p24.1	1	0.0027	1	158358,
CYTOBAND	1	1	0.0027	1	1855,
CYTOBAND	10q24.2-q24.3	1	0.0027	1	120,
CYTOBAND	4q25-q26	1	0.0027	1	64579,
CYTOBAND	4q25	1	0.0027	1	27068,
CYTOBAND	9p22.2	1	0.0027	1	54875,
CYTOBAND	15q22.1	1	0.0027	1	7168,
CYTOBAND	9p21.2-p21.1	1	0.0027	1	158038,
CYTOBAND	4q22.1-q23	1	0.0027	1	5602,
CYTOBAND	9p21.2	1	0.0027	1	158038,
CYTOBAND	4q22.1	1	0.0027	1	401145,
CYTOBAND	4q22-q24	1	0.0027	1	658,
CYTOBAND	15q21.3	1	0.0027	1	54816,
CYTOBAND	4q22	1	0.0027	1	10611,
CYTOBAND	4q21.3	1	0.0027	1	5783,
CYTOBAND	Xp22.3	1	0.0027	1	395,
CYTOBAND	6q27	1	0.0027	1	4301,
CYTOBAND	4q21.1-q21.2	1	0.0027	1	3184,
CYTOBAND	9p13	1	0.0027	1	1271,
CYTOBAND	4q21	1	0.0027	1	10886,
CYTOBAND	2p16.1	1	0.0027	1	53335,
CYTOBAND	Xp22.1-p21.3	1	0.0027	1	11141,
CYTOBAND	6q25.1-q25.3	1	0.0027	1	23118,
CYTOBAND	10q21.2	1	0.0027	1	9886,
CYTOBAND	4q13-q21	1	0.0027	1	374,
CYTOBAND	Xp21.2-p11.4	1	0.0027	1	54880,
CYTOBAND	2p14	1	0.0027	1	54812,
CYTOBAND	10q11.23	1	0.0027	1	29974,
CYTOBAND	10q11.21	1	0.0027	1	220972,
