# Supplementary material for: In silico regulatory analysis for exploring human disease progression
Source: Biol Direct. 2008 Jun 18;3:24. doi: 10.1186/1745-6150-3-24 (PMC2464594; doi:10.1186/1745-6150-3-24)
Supplement: Additional file 7 — Using both known and newly predicted targets, this file contains a list of genes and the chromosomal cytobands to which they are mapped. p-values generated by DAVID are also given to show statistical enrichment. [file 1745-6150-3-24-S7.zip › Additional File 7/Supplementary File 7/Wt1 Targets in Important Chromosomal Loci.xls]

## Sheet: 16p13.3
cytoband	gene	note	function
16p13.3	7249	possible tumor supressor PMID: 16835931 12773159 12773163	vesicular transport, perhaps cell growth and arrest	stimulates GTPase activity of Ras-related protein Rap1a and Rab5
16p13.3	124093		shows 27% similarity to mouse collagen alpha 1
16p13.3	197335		25% similar to human transducin beta-like 1 (NP_005638.1) which is impt for repression by thyroid receptor
16p13.3	8912		voltage sensitive calcium channel
16p13.3	65259
16p13.3	84264		hydroxyacylglutathione hydrolase-like protein
16p13.3	146325		hypothetical protein
16p13.3	6650		encoded protein may function as a transcription factor, RNA-binding protein, or in protein-protein interactions during visual system development
16p13.3	124056		involved in generation of reactive oxygen species
16p13.3	197342		essential meiotic endonuclease 1 homolog 2
16p13.3	79412		transmembrane receptor for Dickkopf protein-cooperates with DKK1 to supress Wnt Signalling
		This file contains both known and new targets for Wt1

## Sheet: 11p15.5
cytoband	gene	note	function	function
11p15.5	977	possible tumor supressor	cell adhesion and may regulate integrin trafficking and/or function. This protein enhances cell motility, invasion and metastasis of cancer cells	CD151 is essential for the proper assembly of the glomerular and tubular basement membrane PMID: 15265795	downregulation of CD151 antigen is associated with breast tumor progression PMID: 12579280
11p15.5	51214	possible tumor supressor	expression restrains malignant behavior of hepatoma PMID: 12603530
11p15.5	3265	oncogene PMID: 15950068	HRAS mutations increase tumor liklihood and invasiveness
11p15.5	430	TF	TF: Involved in the determination of the neuronal precursors in the peripheral nervous system and the central nervous system
11p15.5	4046		F-actin binding possible transmembrane signal transduction protein
11p15.5	7106		tetraspanin	transmembrane proteins that mediate signal transduction events that play a role in the regulation of cell development, activation, growth and motility	known to complex with integrins and other transmembrane 4 superfamily proteins
11p15.5	53841	cell adhesion, migration	calcium dependent cell adhesion protein important in kidney
11p15.5	3481	possible oncogene	insulin like growth factor: strong mitogenic effect: fetal development	Overexpressed in many tumors and has loss of imprinting in Wilms tumor PMID: 12702581	Breast cancer PMID: 15217931	ovarian tumors: PMID: 12700030	colorectal cancer PMID: 14996863
11p15.5	6050	possible tumor supressor	antiangiogenic and antitumor PMID: 15592448
		previously known target

## Sheet: 1p36.3
cytoband	gene	note	function
1p36.3	8514		potassium voltage gated channel
1p36.3	8510	possible migration related	involved in the breakdown of extracellular matrix in normal physiological processes, such as embryonic development, reproduction, and tissue remodeling, as well as in disease processes, such as arthritis and metastasis
1p36.3	49856	possible cell cycle, apoptosis	WD family member: not much else known but WD members take part in many processes including cell cycle, apoptosis, etc

## Sheet: 17q25
cytoband	gene	note	function
17q25	3607	TF	forkhead like TF: function unclear
17q25	9123		rapid transport across the plasma membrane of many monocarboxylates such as lactate, pyruvate, branched-chain oxo acids derived from leucine, valine and isoleucine, and the ketone bodies acetoacetate, beta-hydroxybutyrate and acetate
17q25	60		beta actin… also seems to activate transcription of nitric oxide synthase.
17q25	2194	involved in inhibition of apoptosis	fatty acid synthase	inhibition of this gene causes apoptosis in cancer PMID: 12839976	overexpression in prostate cancer PMID: 12939396	impt for breast cancer-inhibition of gene sensitizes cancer to chemotherapy PMID: 15254710
17q25	10458		neural growth cone guidance	insulin receptor tyrosine kinase substrate and suggests a role for insulin in the central nervous system	Necessary for CDC42-mediated reorganization of the actin cytoskeleton and for RAC1-mediated membrane ruffling. Involved in the regulation of the actin cytoskeleton by WASF family members and the Arp2/3 complex

## Sheet: 4p16.3
cytoband	gene	note	function
4p16.3	10336		hypothetical protein
4p16.3	2868		The protein phosphorylates the activated forms of G protein-coupled receptors thus initiating its deactivation----perhaps it can repress growth then?
4p16.3	2261	cancer progression	fibroblast growth factor receptor 3 antiapoptosis	cancer progression PMID: 15701828
4p16.3	10815		synaptic vesicle exocytosis
4p16.3	339983		hypothetical protein

## Sheet: 16q
cytoband	gene	note	function
16q24.3	4597		biosynthesis of cholestrol, expressed in many tissues including kidney
16q24.3	54849		hypothetical protein
16q24	863	possible tumor supressor PMID: 12183414	possible tumor supressor in breast cancer	the t(16;21)(q24;q22) translocation is a rare but recurrent chromosomal abnormality associated with therapy-related myeloid malignancies. The translocation produces a chimeric gene made up of the 5'-region of the AML1 gene fused to the 3'-region of this gene.
16q24	2294		TF with indetermined function, possible role in embryonic development

## Sheet: 11q
cytoband	gene	note	function
11q13.2	219927		mitochondrial ribosomal protein
11q25	27087	possible tumor supressor	glycosyltransferase mainly expressed in brain	CD57 has a role in antitumor immunity which is impaired in gastric cancer PMID: 12883721
11q23	5818		Nectin Poliovirus receptor-related 1 alpha in adherens junctions
11q22.2-q22.3	838	apoptisis	caspase5	mediator of apoptossi
11q22	8898		neural disease	myotubularin family and encodes a putative tyrosine phosphatase	Mutations in this gene are a cause of Charcot-Marie-Tooth disease type 4B, an autosomal recessive demyelinating neuropathy
11q21-q22.2	53942		neural adhesion molecule Expressed in brain and kidney

## Sheet: 18p
not found

## Sheet: 7p
cytoband	gene	note	function
7p22.3	79778		possible cytoskeletal regulator
7p22.3	202915		??
7p22	5159		platelet derived growth factor alpha
7p22	6119		replication protein	PDGF1 potently activates AP-1 ands causes cellular neoplastic transformation. PMID: 12972619	PDGF has a role in inducing beta-gamma-secretase-mediated cleavage of Alzheimer's amyloid precursor protein through a Src-Rac-dependent pathway PMID: 12645527
7p22.1	26100		Expression is down-regulated in pancreatic and in kidney tumors
7p21.1	9734		histone deacetylase 9
7p15.2	11335		Phosphorylated during interphase and possibly hyper-phosphorylated during mitosis, function:Seems to be involved in transcriptional silencing in heterochromatin-like complexes
7p15-p12	71		beta actin
7p15	3181		hnrnp involved in splicing	Increased protein levels of heterogeneous nuclear ribonucleoprotein A2/B1 in fetal Down syndrome brains.
7p14.3	404744		AAA1 protein
7p14-p13	11281	tumor supressor wilms tumor	WT5 POU6F2 TF		observations suggest that POU6F2 is a tumor suppressor and is involved in hereditary predisposition to Wilms tumor PMID: 15459955
7p12.1	401337		??
7p12	1956		epidermal growth factor receptor Overexpressed in many tumors PMID: 12517767

## Sheet: 6p
cytoband	gene	note	function
6p25.2	56897		werner helicase interacting protein 1: interacts with werners protein and may be involved in aging
6p24	7020	tumor supressor PMID: 16946713	TFAP2A	activate genes involved in a large spectrum of important biological functions including proper eye, face, body wall, limbs and neural tube development
6p21.1-p21.3	8464
6p21	3159	oncogene PMID: 12002338	HMGIY	TF

[truncated: 3 more sheets: 4q, 22q, 1p]
