# Supplementary material for: In silico regulatory analysis for exploring human disease progression
Source: Biol Direct. 2008 Jun 18;3:24. doi: 10.1186/1745-6150-3-24 (PMC2464594; doi:10.1186/1745-6150-3-24)
Supplement: Additional file 8 — This file contains the results of running the Weeder algorithm on 1) the set of known and newly predicted (Platt score P ≥ 0.95) targets of WT1, and 2) the known targets of WT1. Sequence regions used are as defined in Methods. The file also contains the results of Oligo-analysis. Also included are the matching results after scanning the literature derived consensus sites for WT1 against the full set of WT1 targets (predicted and known). [file 1745-6150-3-24-S8.zip]

Archive with 4 entries (4 files):
- Oligo_analysis_Output.xls
- WeederOutout_known_and_predicted_targets_Wt1.zip
- WeederOutput_known_targets_Wt1.zip
- Wt1_known_and_predicted_targets_consensus_motif_hits.xls
