# Supplementary material for: In silico regulatory analysis for exploring human disease progression
Source: Biol Direct. 2008 Jun 18;3:24. doi: 10.1186/1745-6150-3-24 (PMC2464594; doi:10.1186/1745-6150-3-24)
Supplement: Additional file 8 — This file contains the results of running the Weeder algorithm on 1) the set of known and newly predicted (Platt score P ≥ 0.95) targets of WT1, and 2) the known targets of WT1. Sequence regions used are as defined in Methods. The file also contains the results of Oligo-analysis. Also included are the matching results after scanning the literature derived consensus sites for WT1 against the full set of WT1 targets (predicted and known). [file 1745-6150-3-24-S8.zip › Oligo_analysis_Output.xls]

## Sheet: RSA_tools_wilms_results_exc
oligo	RSA tools rank	Observed/expected ratio
cccgcg|cgcggg	30	3.88
cgcggc|gccgcg	45	3.73
cgccgc|gcggcg	13	3.64
ccgccg|cggcgg	19	3.63
cgcgcg|cgcgcg	309	3.62
cggcgc|gcgccg	58	3.59
gcgcgc|gcgcgc	237	3.51
ccgcgg|ccgcgg	220	3.46
ccgcgc|gcgcgg	18	3.44
agcgcg|cgcgct	242	3.44
ccggcg|cgccgg	90	3.43
gcggcc|ggccgc	28	3.39
cccccg|cggggg	21	3.38
cggccg|cggccg	265	3.35
ccccgc|gcgggg	1	3.32
cgcgga|tccgcg	304	3.31
gccgcc|ggcggc	10	3.28
cgcccc|ggggcg	5	3.27
ccccgg|ccgggg	22	3.23
cggccc|gggccg	24	3.23
cgcgtc|gacgcg	483	3.23
cggggc|gccccg	9	3.18
cgggcc|ggcccg	56	3.18
acgcgg|ccgcgt	499	3.18
cgcgca|tgcgcg	334	3.15
cgcgag|ctcgcg	396	3.13
cgagcg|cgctcg	433	3.04
gcgccc|gggcgc	16	3.02
gcgtcc|ggacgc	262	2.97
gccggc|gccggc	284	2.97
ccgcga|tcgcgg	539	2.95
gagcgc|gcgctc	173	2.92
acgcgc|gcgcgt	562	2.91
ccgccc|gggcgg	3	2.9
cgcgcc|ggcgcg	39	2.88
cgccga|tcggcg	621	2.85
cagcgc|gcgctg	144	2.83
cgctcc|ggagcg	117	2.8
gcccgc|gcgggc	26	2.79
cacgcg|cgcgtg	603	2.79
ccgctc|gagcgg	158	2.78
cggcga|tcgccg	596	2.78
agcggc|gccgct	176	2.77
ccgagc|gctcgg	208	2.77
gcgagc|gctcgc	306	2.77
gcggac|gtccgc	490	2.77
cgcgac|gtcgcg	936	2.77
cgcagc|gctgcg	119	2.76
cccgca|tgcggg	196	2.75
cgggtc|gacccg	337	2.74
cgaccc|gggtcg	426	2.74
cgggga|tccccg	83	2.73
cgctgc|gcagcg	123	2.72
gcccga|tcgggc	367	2.7
cggacg|cgtccg	815	2.7
acgccg|cggcgt	762	2.69
cgggac|gtcccg	277	2.68
agcgcc|ggcgct	198	2.66
agccgc|gcggct	165	2.64
cggacc|ggtccg	552	2.64
cgacgc|gcgtcg	1003	2.64
ccggcc|ggccgg	31	2.63
cgcccg|cgggcg	47	2.62
ccccga|tcgggg	245	2.61
acggcg|cgccgt	812	2.61
cgaccg|cggtcg	1128	2.61
ccgcag|ctgcgg	127	2.59
cctcgc|gcgagg	166	2.59
gcgcac|gtgcgc	370	2.59
ctgcgc|gcgcag	145	2.58
cgagcc|ggctcg	301	2.58
gccccc|gggggc	7	2.56
cctgcg|cgcagg	160	2.55
cgtccc|gggacg	272	2.55
gccgca|tgcggc	313	2.55
agggcg|cgccct	162	2.54
gcggca|tgccgc	320	2.54
cggtgc|gcaccg	402	2.54
cgcacg|cgtgcg	777	2.54
cccgcc|ggcggg	4	2.52
ccggag|ctccgg	167	2.51
agcggg|cccgct	191	2.51
cccggc|gccggg	11	2.5
cccggg|cccggg	102	2.5
ctcgcc|ggcgag	202	2.5
ggcgcc|ggcgcc	231	2.5
ccctcg|cgaggg	234	2.5
cagccg|cggctg	150	2.49
ccagcg|cgctgg	182	2.49
gcgacc|ggtcgc	685	2.47
agcccg|cgggct	184	2.46
gaccgc|gcggtc	657	2.46
ccgacg|cgtcgg	1062	2.46
gcggga|tcccgc	126	2.45
cccgga|tccggg	200	2.45
cggcag|ctgccg	205	2.45
ccgggc|gcccgg	23	2.44
cggagc|gctccg	151	2.44
cagcgg|ccgctg	181	2.44
ccgcac|gtgcgg	332	2.44
accgcc|ggcggt	383	2.43
gacgcc|ggcgtc	454	2.43
cgtcgc|gcgacg	1033	2.4
cccgac|gtcggg	423	2.38
caccgg|ccggtg	500	2.37
ccgacc|ggtcgg	508	2.37
ccggac|gtccgg	554	2.35
ggcccc|ggggcc	12	2.31
cggtcc|ggaccg	597	2.31
cgccag|ctggcg	263	2.3
acggcc|ggccgt	609	2.3
accggc|gccggt	670	2.3
gccgga|tccggc	362	2.29
ccggca|tgccgg	418	2.29
gacggc|gccgtc	669	2.28
ccgtcc|ggacgg	398	2.26
gggccc|gggccc	172	2.25
gcgcga|tcgcgc	636	2.24
cccccc|gggggg	109	2.22
gccgac|gtcggc	860	2.22
ccgtcg|cgacgg	1139	2.22
aacgcg|cgcgtt	1259	2.22
cacggc|gccgtg	437	2.21
cggcca|tggccg	297	2.19
actcgc|gcgagt	951	2.19
ccggga|tcccgg	101	2.18
acccgc|gcgggt	345	2.17
agctcg|cgagct	789	2.17
cttcgc|gcgaag	786	2.16
ccggtc|gaccgg	790	2.16
cgcacc|ggtgcg	361	2.14
cccgag|ctcggg	146	2.13
cggcac|gtgccg	726	2.11
ctccgc|gcggag	93	2.1
cgcaca|tgtgcg	659	2.1
accggg|cccggt	602	2.09
ctcgca|tgcgag	888	2.09
ggcgca|tgcgcc	286	2.08
cgagga|tcctcg	497	2.06
cgcaga|tctgcg	553	2.06
ctccga|tcggag	680	2.05
cctccg|cggagg	129	2.04
cggaga|tctccg	436	2.04
cccacg|cgtggg	322	2.03
cgggaa|ttcccg	386	2.03
agtcgc|gcgact	1078	2.03
ggaccc|gggtcc	116	2
cgagtc|gactcg	991	1.99
cgcgaa|ttcgcg	1299	1.99
ccgtgc|gcacgg	540	1.98
cggctc|gagccg	154	1.97
agccgg|ccggct	178	1.97
ccacgg|ccgtgg	428	1.97
cgagag|ctctcg	581	1.97
ctcgga|tccgag	686	1.97
ctgcga|tcgcag	801	1.97
gctccc|gggagc	41	1.96
aggacg|cgtcct	690	1.95
agtgcg|cgcact	939	1.95
agtccg|cggact	1036	1.95
gacccc|ggggtc	110	1.94
cgctca|tgagcg	753	1.94
acccga|tcgggt	1016	1.94
cagcga|tcgctg	650	1.93
acacgc|gcgtgt	755	1.93
agcgca|tgcgct	807	1.93
acgggc|gcccgt	828	1.93
cccgaa|ttcggg	833	1.93
aagcgc|gcgctt	896	1.92
aggcgc|gcgcct	235	1.91
ccgcca|tggcgg	266	1.91
cgctga|tcagcg	768	1.91
acgcga|tcgcgt	1329	1.91
cacccg|cgggtg	295	1.9
gggcga|tcgccc	328	1.9
cacggg|cccgtg	580	1.89
tccgca|tgcgga	895	1.89
accccg|cggggt	251	1.88
cgcttc|gaagcg	652	1.88
gaacgc|gcgttc	1087	1.88
gcggaa|ttccgc	837	1.87
acgcac|gtgcgt	974	1.87
cgactc|gagtcg	1048	1.87
ccgaac|gttcgg	1230	1.87
caccga|tcggtg	988	1.86
accgac|gtcggt	1266	1.86
ggagcc|ggctcc	44	1.85
accgcg|cgcggt	733	1.85
ccttcg|cgaagg	861	1.85
cactcg|cgagtg	950	1.85
ccgagg|cctcgg	156	1.84
agacgc|gcgtct	851	1.84
ggggac|gtcccc	96	1.83
agcgga|tccgct	772	1.83
cgaagc|gcttcg	1004	1.83
ccgaca|tgtcgg	1148	1.83
gggacc|ggtccc	125	1.82
cgtggc|gccacg	506	1.82
gcacgc|gcgtgc	643	1.82
agtcgg|ccgact	1031	1.82
cggaac|gttccg	1118	1.82
gtccga|tcggac	1268	1.82
ctcccc|ggggag	8	1.81
cgaggc|gcctcg	232	1.81
ccgaag|cttcgg	844	1.8
ggacga|tcgtcc	1109	1.8
gctgcc|ggcagc	49	1.79
aagccg|cggctt	773	1.79
agcgtc|gacgct	1034	1.79
cacgga|tccgtg	869	1.76
ccctcc|ggaggg	6	1.75
cccctc|gagggg	15	1.75
cgggag|ctcccg	77	1.75
accccc|gggggt	120	1.75
aagtcg|cgactt	1235	1.75
gcagcc|ggctgc	29	1.74
gagggc|gccctc	78	1.74
caccgc|gcggtg	279	1.74
cgggca|tgcccg	314	1.74
ccggaa|ttccgg	750	1.74
cgtgtc|gacacg	1017	1.74
cgtcca|tggacg	1027	1.74
gtcgga|tccgac	1250	1.74
cgcgta|tacgcg	1354	1.74
agcccc|ggggct	43	1.73
ggggga|tccccc	61	1.73
cggaag|cttccg	563	1.73
acgcag|ctgcgt	797	1.73
cgtgga|tccacg	823	1.73
cggaca|tgtccg	1089	1.73
tcgcga|tcgcga	1355	1.73
cgttcc|ggaacg	1026	1.72
ggcgac|gtcgcc	598	1.71
agcgac|gtcgct	1136	1.71
accgga|tccggt	1181	1.71
agcgct|agcgct	1231	1.71
aggggg|ccccct	76	1.7
acgctc|gagcgt	1092	1.7
cggtca|tgaccg	1203	1.7
cgcctc|gaggcg	108	1.69
aagcgg|ccgctt	847	1.69
aggggc|gcccct	59	1.68
acccgg|ccgggt	308	1.68
cacacg|cgtgtg	660	1.68
aggcga|tcgcct	809	1.68
acggac|gtccgt	1251	1.68
cgacac|gtgtcg	1256	1.68
acagcg|cgctgt	827	1.67
cgacga|tcgtcg	1347	1.67
ccccca|tggggg	25	1.66
accgag|ctcggt	929	1.66
cgagca|tgctcg	1081	1.66
atgccg|cggcat	1264	1.66
cacccc|ggggtg	55	1.65
aaggcg|cgcctt	682	1.65
cacgca|tgcgtg	808	1.65
acaccg|cggtgt	1077	1.65
gccgaa|ttcggc	1157	1.65
ccgttc|gaacgg	1174	1.65
cgcatc|gatgcg	1236	1.65
gagccc|gggctc	64	1.64
gtcgca|tgcgac	1291	1.64
gcgtac|gtacgc	1344	1.64
cagccc|gggctg	17	1.63
cgagaa|ttctcg	1018	1.63
gacgca|tgcgtc	1129	1.63
cggttc|gaaccg	1144	1.63
gaccga|tcggtc	1237	1.63
acgctg|cagcgt	863	1.62
cgcaag|cttgcg	1190	1.62
cgccca|tgggcg	212	1.61
gcgcca|tggcgc	427	1.61
caacgc|gcgttg	1249	1.61
gctcga|tcgagc	1287	1.61
cgtcga|tcgacg	1357	1.61
cggcaa|ttgccg	1207	1.6
gcccca|tggggc	63	1.59
aggcgg|ccgcct	99	1.59
acgccc|gggcgt	469	1.59
cgaaga|tcttcg	1154	1.59
aaccgg|ccggtt	1215	1.59
aacggc|gccgtt	1245	1.59
gccagc|gctggc	105	1.58
gcaccc|gggtgc	192	1.58
agcgag|ctcgct	475	1.58
cagacg|cgtctg	886	1.58
ccgcaa|ttgcgg	1138	1.58
ctcgag|ctcgag	1310	1.58
ccctgc|gcaggg	35	1.57
ccccac|gtgggg	38	1.57
agagcg|cgctct	493	1.57
cctcga|tcgagg	1075	1.57
catcgc|gcgatg	1223	1.57
agcgtg|cacgct	920	1.56
cggaaa|tttccg	1006	1.56
ccccag|ctgggg	14	1.55
ggggca|tgcccc	100	1.55
acggca|tgccgt	1193	1.55
cagtcg|cgactg	1212	1.55
acgacg|cgtcgt	1348	1.55
acgtcg|cgacgt	1351	1.55
cagggc|gccctg	50	1.54
ggcgga|tccgcc	214	1.54
ggccga|tcggcc	375	1.54
aacgcc|ggcgtt	1182	1.54
tccgaa|ttcgga	1258	1.54
gcgaac|gttcgc	1317	1.54
aggccg|cggcct	233	1.53
ccacgc|gcgtgg	326	1.53
acggga|tcccgt	1012	1.53
cgccaa|ttggcg	1162	1.53
cgatgc|gcatcg	1305	1.53
cgaacg|cgttcg	1349	1.53
atcccg|cgggat	1056	1.52
acggct|agccgt	1146	1.52
acgcgt|acgcgt	1359	1.52
ctcggc|gccgag	171	1.51
ccaccg|cggtgg	347	1.51
aggccc|gggcct	98	1.5
agaccg|cggtct	1142	1.5
tcggca|tgccga	1241	1.5
cgttgc|gcaacg	1261	1.5
accgtc|gacggt	1273	1.5
ctgccc|gggcag	27	1.49
cagggg|cccctg	73	1.49
ggccca|tgggcc	135	1.49
agggcc|ggccct	138	1.49
ggcacc|ggtgcc	206	1.49
aaagcg|cgcttt	1025	1.49
ccacga|tcgtgg	1103	1.49
aactcg|cgagtt	1244	1.49
cgaacc|ggttcg	1290	1.49
tccgga|tccgga	1294	1.49
agcacg|cgtgct	1082	1.48
atccgg|ccggat	1255	1.48
cccgtc|gacggg	464	1.47
aggtcg|cgacct	1114	1.47
tgcgca|tgcgca	1313	1.47
gacgac|gtcgtc	1326	1.47
ggccac|gtggcc	194	1.46
acgggg|ccccgt	468	1.46
acgagc|gctcgt	1296	1.46
cgtgca|tgcacg	1080	1.45
ggcgaa|ttcgcc	1110	1.45
ccgcta|tagcgg	1308	1.45
atgcga|tcgcat	1337	1.45
ctcctc|gaggag	36	1.44
gggcca|tggccc	143	1.44
cgtcag|ctgacg	1158	1.44
ccgaaa|tttcgg	1208	1.44
ccaggg|ccctgg	40	1.43
gagagc|gctctc	210	1.43
actgcg|cgcagt	968	1.43
cacgtc|gacgtg	1106	1.43
aacggg|cccgtt	1187	1.43
ctcgtc|gacgag	1191	1.43
agcgaa|ttcgct	1198	1.43
gcgtca|tgacgc	1254	1.43
aaccgc|gcggtt	1260	1.43
cgcaaa|tttgcg	1262	1.43
caaccg|cggttg	1292	1.43
tgcgaa|ttcgca	1315	1.43
cgtacc|ggtacg	1342	1.43
ccaccc|gggtgg	42	1.42
agcagc|gctgct	113	1.42
gggcac|gtgccc	213	1.42
gagcga|tcgctc	734	1.42
cggtga|tcaccg	947	1.42
ccgtca|tgacgg	1242	1.42
acacgg|ccgtgt	960	1.41
acgtcc|ggacgt	1239	1.41
atcggc|gccgat	1334	1.41
caggcc|ggcctg	82	1.4
gcaggc|gcctgc	106	1.4
gcgaga|tctcgc	754	1.4
cgaaag|ctttcg	1233	1.4
ccatcg|cgatgg	1265	1.4
tcggaa|ttccga	1270	1.4
caacgg|ccgttg	1300	1.4
acggtc|gaccgt	1319	1.4
ccgtag|ctacgg	1324	1.4
tcgcca|tggcga	1095	1.39
aagacg|cgtctt	1171	1.39
agaacg|cgttct	1201	1.39
accgct|agcggt	1232	1.39
catcgg|ccgatg	1325	1.39
catccg|cggatg	1267	1.38
acgacc|ggtcgt	1330	1.38
ctctcc|ggagag	54	1.37
gcccac|gtgggc	180	1.37
ccgaga|tctcgg	517	1.37
acttcg|cgaagt	1275	1.37
ctcgac|gtcgag	1295	1.37
cggtag|ctaccg	1318	1.37
aggagc|gctcct	133	1.36
acgtgc|gcacgt	1165	1.36
agctgc|gcagct	169	1.35
gcgcaa|ttgcgc	1271	1.35
atgcgc|gcgcat	1281	1.35
ggacac|gtgtcc	335	1.34
acggaa|ttccgt	1216	1.34
acccgt|acgggt	1293	1.34
cttcga|tcgaag	1322	1.34
cccacc|ggtggg	34	1.33
actccg|cggagt	835	1.33
atcgcc|ggcgat	1297	1.33
atgcgg|ccgcat	1298	1.33
gaggga|tccctc	74	1.32
caaacg|cgtttg	1243	1.32
aacgca|tgcgtt	1288	1.32
cgttca|tgaacg	1303	1.32
gcagac|gtctgc	422	1.31
cgtgcc|ggcacg	723	1.31
aaacgc|gcgttt	1222	1.31
aacgag|ctcgtt	1286	1.31
gcagca|tgctgc	175	1.3
gaggac|gtcctc	296	1.3
cacgtg|cacgtg	1220	1.3
ccaacg|cgttgg	1269	1.29
agggga|tcccct	97	1.28
aagggg|cccctt	170	1.28
caggcg|cgcctg	189	1.28
gaaggc|gccttc	230	1.28
acggag|ctccgt	764	1.28
cagcag|ctgctg	80	1.27
cccttc|gaaggg	121	1.27
ctgctc|gagcag	128	1.27
agctcc|ggagct	174	1.27
gctcca|tggagc	226	1.27
gaagcc|ggcttc	228	1.27
gggaac|gttccc	359	1.27
acgtgg|ccacgt	980	1.27
cctctc|gagagg	71	1.26
ggagca|tgctcc	229	1.26
agaccc|gggtct	238	1.26
acctgc|gcaggt	239	1.26
acccct|aggggt	276	1.26
gcacac|gtgtgc	316	1.26
gagtcc|ggactc	400	1.26
ggaacc|ggttcc	435	1.26
gacacc|ggtgtc	498	1.26
gggaga|tctccc	69	1.25
ggggaa|ttcccc	118	1.25
caggac|gtcctg	240	1.25
gagctc|gagctc	794	1.25
ggagga|tcctcc	46	1.24
agggag|ctccct	51	1.24
aaaacg|cgtttt	1050	1.24
cttccc|gggaag	62	1.23
gaggcc|ggcctc	72	1.23
cctgca|tgcagg	161	1.23
gggaca|tgtccc	243	1.23
aagccc|gggctt	278	1.23
accctc|gagggt	294	1.23
gacagc|gctgtc	368	1.23
ggagac|gtctcc	209	1.22
agagcc|ggctct	216	1.22
agggac|gtccct	267	1.22
cgccac|gtggcg	456	1.22
agaggg|ccctct	103	1.21
gctgca|tgcagc	185	1.21
gaccca|tgggtc	394	1.21
agccga|tcggct	756	1.21
cagacc|ggtctg	333	1.2
aggacc|ggtcct	403	1.2
gtccac|gtggac	702	1.2
agccct|agggct	190	1.19
ctgtcc|ggacag	211	1.19
ctcacc|ggtgag	215	1.19
acaccc|gggtgt	327	1.19
agcacc|ggtgct	374	1.19
ccttcc|ggaagg	70	1.18
ccccaa|ttgggg	177	1.18
gggtca|tgaccc	440	1.18
cctccc|gggagg	2	1.17
ctggcc|ggccag	68	1.17
cagctc|gagctg	122	1.17
gcttcc|ggaagc	199	1.17
acagcc|ggctgt	255	1.17
ccactc|gagtgg	290	1.17
aagggc|gccctt	336	1.17
agggtc|gaccct	344	1.17
gctgac|gtcagc	533	1.17
ctgggc|gcccag	20	1.15
agaggc|gcctct	149	1.15
ccctga|tcaggg	219	1.15
aggtgc|gcacct	317	1.15
ccaagc|gcttgg	339	1.15
tcccca|tgggga	86	1.14
ctgagc|gctcag	168	1.14
agggca|tgccct	204	1.14
ccctca|tgaggg	207	1.14
ctgcag|ctgcag	285	1.14
cctcca|tggagg	92	1.13
caggga|tccctg	95	1.13
cctgga|tccagg	111	1.13
cttctc|gagaag	130	1.13
agcagg|cctgct	139	1.13
cacagc|gctgtg	163	1.13
ctctgc|gcagag	88	1.12
cctgcc|ggcagg	32	1.11
