# Supplementary material for: In silico regulatory analysis for exploring human disease progression
Source: Biol Direct. 2008 Jun 18;3:24. doi: 10.1186/1745-6150-3-24 (PMC2464594; doi:10.1186/1745-6150-3-24)
Supplement: Additional file 8 — This file contains the results of running the Weeder algorithm on 1) the set of known and newly predicted (Platt score P ≥ 0.95) targets of WT1, and 2) the known targets of WT1. Sequence regions used are as defined in Methods. The file also contains the results of Oligo-analysis. Also included are the matching results after scanning the literature derived consensus sites for WT1 against the full set of WT1 targets (predicted and known). [file 1745-6150-3-24-S8.zip › Wt1_known_and_predicted_targets_consensus_motif_hits.xls]

## Sheet: RSAwilms
All known and predicted targets of Wt1	Possible binding motifs for Wt1 identified by various literature sources
EntrezGeneID-Species-Index	GCGGGGGCG	GCGTGGGAGT	GNGNGGGNG	GNGNGGGNGNS	total
9935-Human-47	0	0	12	8	20
9886-Human-21	0	0	1	1	2
9832-Human-26	0	0	3	2	5
977-Human-32	1	0	14	9	24
9759-Human-61	0	0	9	7	16
9734-Human-49	0	0	1	1	2
9705-Human-71	0	0	3	1	4
9612-Human-63	0	0	4	3	7
948-Human-56	0	0	3	2	5
93986-Human-62	0	0	0	0	0
93611-Human-24	1	0	20	17	38
9260-Human-28	2	0	20	16	38
9194-Human-55	0	0	0	0	0
9123-Human-26	0	0	9	7	16
90313-Human-16	1	0	19	17	37
898-Human-13	1	0	17	13	31
89766-Human-55	0	0	2	1	3
8936-Human-34	0	0	12	7	19
8912-Human-97	6	0	55	51	112
889-Human-59	0	0	0	0	0
8898-Human-44	0	0	5	3	8
8877-Human-21	4	0	20	17	41
8788-Human-81	1	0	19	17	37
8715-Human-28	0	0	9	6	15
8648-Human-46	0	0	0	0	0
863-Human-6	0	0	14	8	22
8514-Human-21	0	0	5	5	10
8510-Human-65	1	0	17	14	32
84929-Human-96	3	0	21	19	43
8470-Human-7	0	0	3	1	4
84698-Human-59	0	0	0	0	0
8464-Human-32	0	0	12	8	20
84517-Human-81	0	0	3	0	3
84504-Human-27	1	0	35	28	64
842-Human-25	3	0	14	10	27
84264-Human-96	2	0	16	14	32
84254-Human-12	0	0	17	12	29
84146-Human-33	0	0	3	2	5
83959-Human-44	1	0	13	10	24
838-Human-46	0	0	0	0	0
83482-Human-85	5	0	48	37	90
83482-Human-68	5	0	48	37	90
81832-Human-32	0	0	28	22	50
816-Human-54	3	0	23	20	46
81550-Human-69	0	0	9	4	13
80835-Human-22	0	0	2	1	3
80324-Human-64	0	0	14	10	24
8013-Human-93	2	0	23	16	41
80003-Human-43	2	0	7	4	13
79778-Human-45	1	0	11	8	20
79739-Human-32	0	0	0	0	0
79712-Human-52	0	0	1	1	2
79683-Human-43	0	0	1	0	1
79683-Human-42	0	0	9	7	16
79412-Human-2	0	0	25	17	42
79258-Human-19	0	0	15	8	23
79145-Human-72	2	0	15	6	23
782-Human-18	0	0	28	20	48
7518-Human-21	0	0	1	1	2
7490-Human-41	0	0	14	10	24
7392-Human-39	1	0	26	23	50
7249-Human-1	0	0	6	3	9
7227-Human-79	0	0	16	12	28
7223-Human-65	0	0	10	8	18
71-Human-23	1	0	11	10	22
7168-Human-88	0	0	9	4	13
7165-Human-52	0	0	8	5	13
7106-Human-33	0	0	21	16	37
7068-Human-68	0	0	16	11	27
7035-Human-56	0	0	10	9	19
7020-Human-30	0	0	10	7	17
7015-Human-2	0	0	12	10	22
7001-Human-37	0	0	9	9	18
6932-Human-23	1	0	12	7	20
6915-Human-35	0	0	8	6	14
6909-Human-19	2	0	21	17	40
6899-Human-59	0	0	19	15	34
6837-Human-97	0	0	13	12	25
6736-Human-7	0	0	2	0	2
6660-Human-51	3	0	20	18	41
6650-Human-92	1	0	8	6	15
65975-Human-37	0	0	2	1	3
658-Human-98	0	0	12	12	24
6573-Human-58	0	0	16	14	30
6531-Human-8	2	0	21	18	41
65259-Human-98	0	0	10	7	17
65217-Human-20	0	0	2	1	3
649-Human-67	1	0	24	19	44
6493-Human-53	2	0	17	14	33
64805-Human-78	0	0	0	0	0
64799-Human-89	0	0	10	8	18
64581-Human-49	0	0	0	0	0
64579-Human-1	0	0	2	2	4
64324-Human-27	0	0	10	8	18
64236-Human-68	2	0	13	10	25
6387-Human-17	0	0	27	18	45
6386-Human-73	1	0	5	3	9
6331-Human-69	0	0	16	12	28
6119-Human-48	0	0	4	3	7
60678-Human-76	0	0	26	18	44
6050-Human-29	1	0	9	8	18
5991-Human-88	0	0	24	19	43
5980-Human-35	0	0	31	24	55
596-Human-11	0	0	16	12	28
5906-Human-35	1	0	7	7	15
581-Human-40	0	0	7	4	11
5818-Human-47	0	0	18	12	30
5783-Human-95	0	0	2	2	4
57689-Human-42	3	0	15	10	28
57447-Human-74	0	0	16	9	25
57144-Human-45	0	0	10	9	19
57106-Human-41	0	0	20	12	32
56987-Human-74	0	0	8	4	12
56936-Human-80	0	0	14	8	22
56897-Human-29	1	0	16	12	29
56894-Human-56	1	0	6	5	12
5688-Human-49	0	0	14	9	23
56884-Human-4	0	0	4	2	6
5602-Human-94	0	0	6	2	8
5590-Human-18	1	0	21	14	36
55729-Human-50	0	0	2	2	4
5570-Human-37	0	0	2	2	4
5569-Human-76	0	0	1	1	2
55553-Human-38	0	0	11	6	17
55544-Human-48	2	0	24	21	47
55294-Human-2	0	0	3	1	4
5524-Human-95	0	0	9	6	15
5521-Human-25	0	0	3	2	5
55152-Human-70	0	0	7	3	10
55117-Human-61	0	0	9	6	15
55068-Human-66	0	0	3	0	3
54991-Human-15	0	0	17	11	28
5494-Human-78	0	0	3	1	4
54932-Human-2	1	0	14	10	25
54897-Human-23	0	0	16	12	28
54880-Human-7	0	0	11	8	19
54875-Human-89	0	0	4	2	6
54849-Human-7	0	0	6	5	11
54830-Human-8	0	0	2	2	4
54816-Human-87	0	0	0	0	0
54812-Human-49	0	0	6	3	9
54790-Human-99	1	0	7	3	11
5468-Human-66	5	0	28	27	60
54530-Human-39	0	0	9	8	17
54522-Human-12	0	0	15	10	25
53942-Human-45	0	0	3	3	6
53841-Human-31	0	0	19	12	31
53834-Human-86	8	0	40	36	84
5339-Human-84	0	0	22	13	35
53335-Human-48	0	0	23	14	37
5243-Human-6	0	0	2	0	2
5142-Human-30	0	0	0	0	0
51389-Human-36	0	0	1	1	2
51352-Human-9	0	0	14	10	24
51322-Human-15	0	0	13	9	22
51227-Human-54	3	0	20	14	37
51214-Human-35	3	0	47	39	89
51105-Human-81	0	0	0	0	0
51078-Human-66	0	0	1	0	1
51078-Human-62	0	0	1	0	1
5080-Human-40	1	0	22	18	41
5076-Human-22	2	0	26	19	47
50488-Human-14	0	0	13	9	22
5000-Human-53	1	0	19	10	30
49856-Human-20	0	0	6	2	8
4969-Human-92	0	0	1	0	1
489-Human-13	0	0	17	16	33
4772-Human-33	1	0	39	29	69
4641-Human-8	1	0	41	28	70
4602-Human-4	3	0	11	10	24
4597-Human-5	0	0	10	9	19
4481-Human-65	0	0	0	0	0
441381-Human-86	0	0	5	5	10
440925-Human-55	1	0	22	18	41
440836-Human-64	2	0	11	10	23
43-Human-60	4	0	24	19	47
4357-Human-61	0	0	15	12	27
430-Human-36	1	0	14	9	24
4301-Human-44	0	0	19	14	33
4232-Human-64	1	0	10	5	16
4208-Human-22	0	0	13	8	21
4192-Human-10	2	0	28	26	56
4179-Human-40	0	1	2	2	5
4154-Human-79	0	0	8	8	16
414919-Human-87	2	0	23	21	46
4133-Human-60	0	0	8	5	13
4090-Human-24	1	0	9	6	16
404785-Human-73	0	0	8	2	10
404785-Human-72	0	0	8	2	10
404744-Human-52	0	0	0	0	0
4046-Human-34	0	0	8	3	11
401337-Human-55	0	0	5	4	9
401145-Human-96	0	0	4	4	8
400931-Human-62	0	0	16	7	23
399717-Human-13	1	0	16	11	28
399474-Human-27	0	0	17	13	30
3975-Human-17	0	0	12	5	17
395-Human-3	0	0	7	3	10
389170-Human-80	0	0	3	3	6
3785-Human-51	1	0	25	20	46
3773-Human-20	0	0	0	0	0
375-Human-42	0	0	10	8	18
374-Human-1	0	0	3	1	4
3749-Human-34	1	0	20	16	37
3714-Human-85	1	0	24	20	45
3643-Human-12	0	0	9	8	17
3621-Human-71	2	0	16	13	31
3607-Human-27	0	0	8	6	14
3481-Human-8	3	0	32	29	64
346007-Human-33	0	0	1	0	1
339983-Human-89	2	0	43	37	82
339479-Human-38	0	0	13	6	19
338811-Human-56	0	0	5	4	9
3358-Human-9	0	0	14	6	20
3329-Human-58	0	0	9	4	13
3265-Human-30	2	0	12	10	24
3184-Human-93	1	0	14	10	25
3181-Human-50	0	0	23	14	37
3159-Human-31	3	0	42	27	72
3090-Human-9	0	0	29	22	51
3090-Human-10	0	0	21	17	38
29974-Human-19	0	0	0	0	0
29922-Human-37	0	0	2	1	3
2972-Human-86	1	0	15	14	30
2913-Human-57	0	0	12	6	18
29085-Human-98	2	0	21	15	38
2902-Human-1	0	0	18	16	34
2873-Human-24	1	0	18	16	35
286-Human-70	0	0	2	1	3
2868-Human-90	0	0	7	2	9
28513-Human-31	0	0	0	0	0
283638-Human-84	0	0	10	5	15
283461-Human-53	0	0	0	0	0
282973-Human-26	0	0	7	4	11
2823-Human-5	0	0	11	9	20
27255-Human-64	0	0	1	0	1
27253-Human-68	1	0	10	6	17
27245-Human-26	0	0	34	30	64
27236-Human-3	0	0	4	0	4
27087-Human-48	5	0	34	29	68
27086-Human-72	0	0	12	7	19
27068-Human-100	0	0	4	3	7
2668-Human-15	0	0	16	11	27
26575-Human-41	1	0	17	12	30
26155-Human-14	0	0	19	19	38
26137-Human-75	0	0	3	1	4
26100-Human-47	1	0	11	9	21
26035-Human-90	0	0	12	9	21
25915-Human-71	0	0	12	8	20
25836-Human-14	1	0	15	11	27
25834-Human-62	0	0	0	0	0
257397-Human-5	0	0	4	3	7
2556-Human-10	0	0	7	3	10
2530-Human-79	0	0	0	0	0
23767-Human-46	0	0	3	3	6
23598-Human-60	1	0	35	24	60
23556-Human-30	0	0	5	3	8
23513-Human-83	0	0	13	12	25
23362-Human-66	1	0	7	5	13
23277-Human-11	0	0	5	1	6
23275-Human-57	1	0	11	5	17
23266-Human-31	0	0	1	1	2
23192-Human-67	3	0	23	19	45
23192-Human-63	3	0	23	19	45
23118-Human-40	0	0	23	15	38
23034-Human-77	0	0	0	0	0
23030-Human-36	2	0	13	9	24
2297-Human-3	0	0	7	5	12
2294-Human-4	1	0	19	15	35
22904-Human-34	2	0	12	11	25
22871-Human-82	0	0	0	0	0
22862-Human-67	3	0	12	8	23
22797-Human-63	0	0	0	0	0
2263-Human-25	1	0	12	12	25
2261-Human-88	3	0	20	14	37
2253-Human-23	2	0	28	25	55
220972-Human-18	0	0	4	3	7
220929-Human-16	0	0	5	3	8
219927-Human-43	0	0	2	2	4
2194-Human-25	0	0	15	9	24
2138-Human-75	0	0	1	0	1
2104-Human-41	0	0	5	4	9
20-Human-99	2	0	14	11	27
207-Human-83	0	0	11	6	17
2070-Human-39	1	0	13	9	23
202915-Human-46	0	0	13	7	20
2027-Human-15	1	0	17	11	29
197342-Human-99	1	0	20	15	36
197335-Human-94	1	0	11	8	20
196743-Human-28	0	0	10	7	17
196296-Human-39	0	0	6	2	8
1956-Human-5	1	0	8	6	15
1942-Human-36	0	0	16	13	29
1936-Human-82	0	0	14	11	25
192669-Human-28	1	0	6	3	10
1902-Human-94	0	0	19	14	33
1890-Human-63	2	0	13	12	27
1855-Human-17	1	0	11	9	21
1852-Human-11	0	0	19	14	33
1837-Human-29	0	0	1	0	1
1788-Human-47	1	0	26	21	48
1787-Human-14	0	0	4	3	7
1756-Human-6	0	0	0	0	0
170712-Human-91	0	0	0	0	0
170463-Human-38	3	0	24	20	47
161357-Human-76	2	0	8	4	14
158038-Human-90	0	0	1	0	1
157680-Human-78	1	0	6	3	10
154661-Human-58	0	0	4	3	7
154215-Human-38	1	0	6	6	13
153684-Human-16	0	0	1	0	1
153571-Human-9	0	0	13	11	24
153561-Human-20	0	0	6	6	12
153561-Human-19	0	0	7	7	14
153561-Human-18	0	0	7	6	13
1523-Human-61	0	0	37	26	63
152330-Human-65	1	0	22	17	40
151648-Human-67	0	0	0	0	0
151011-Human-51	2	0	17	15	34
1496-Human-50	0	0	9	6	15
148-Human-69	0	0	8	6	14
1487-Human-87	2	0	21	17	40
146325-Human-93	2	0	22	16	40
145581-Human-75	1	0	4	1	6
138046-Human-77	0	0	9	5	14
1272-Human-54	0	0	0	0	0
1271-Human-91	2	0	25	18	45
126208-Human-43	0	0	14	11	25
124093-Human-95	2	0	23	19	44
124056-Human-100	1	0	3	3	7
122622-Human-82	1	0	14	11	26
120-Human-24	1	0	14	8	23
118424-Human-16	0	0	7	5	12
117583-Human-59	0	0	6	4	10
117177-Human-58	0	0	6	6	12
116966-Human-6	0	0	3	3	6
116093-Human-57	0	0	0	0	0
114883-Human-29	0	0	1	1	2
114882-Human-60	0	0	6	4	10
11342-Human-77	0	0	3	2	5
11338-Human-42	0	0	17	13	30
11335-Human-51	0	0	23	14	37
1131-Human-45	1	0	7	7	15
1131-Human-44	0	0	1	1	2
11281-Human-53	0	0	0	0	0
11278-Human-70	0	0	2	1	3
11273-Human-3	0	0	32	25	57
11259-Human-73	1	0	4	4	9
11244-Human-80	0	0	12	10	22
11228-Human-52	0	0	5	5	10
11214-Human-91	0	0	10	8	18
11141-Human-4	0	0	10	7	17
11047-Human-50	1	0	13	7	21
10886-Human-92	0	0	2	2	4
10818-Human-57	0	0	15	12	27
10815-Human-85	13	0	64	48	125
10611-Human-97	0	0	6	5	11
10571-Human-17	0	0	6	6	12
10499-Human-74	0	0	16	14	30
10458-Human-22	4	0	23	20	47
10336-Human-84	0	0	14	9	23
10242-Human-83	0	0	9	8	17
1016-Human-10	0	0	4	2	6
1010-Human-11	0	0	1	0	1
1008-Human-12	0	0	8	4	12
1007-Human-13	0	0	2	1	3
10010-Human-54	0	0	3	1	4
total	226	1	4371	3245	7843
